# Supplementary material for: An automated deep learning pipeline for EMVI classification and response prediction of rectal cancer using baseline MRI: a multi-centre study
Source: NPJ Precis Oncol. 2024 Jan 22;8:17. doi: 10.1038/s41698-024-00516-x (PMC10803303; doi:10.1038/s41698-024-00516-x)
Supplement: Supplementary file 3 — Source Data [file 41698_2024_516_MOESM3_ESM.xlsx]

## Sheet: Table 2
	4-cross validation Dice					External validation Dice
	ID	Dice (DWI)	Dice (DWI + T2W)			ID	Dice (DWI)	Dice (DWI+T2W)
	0	0.348894	0.356234			0	0.569676	0.792
	1	0.52302	0.479167			1	0.761607	0.794231
	2	0.835381	0.836704			2	0.832562	0.83593
	3	0.785473	0.829932			3	0.796813	0.765957
	4	0.322581	0.733696			4	0	0.47619
	5	0.838626	0.849416			5	0.806965	0.802618
	6	0.338328	0.563636			6	0	0
	7	0.554174	0.428187			7	0.711111	0
	8	0.925697	0.888001			8	0.687287	0.369795
	9	0.841463	0.855124			9	0.812144	0.818125
	10	0.840664	0.832055			10	0.366013	0.551351
	11	0.482655	0.804178			11	0.704381	0.711636
	12	0.873044	0.878821			12	0.835582	0.82934
	13	0.840342	0.873835			13	0.773581	0.715023
	14	0.887377	0.907869			14	0.851326	0.841098
	15	0.805359	0.807482			15	0.516922	0.763926
	16	0.717298	0.740996			16	0.727826	0.799722
	17	0.919364	0.922855			17	0.653595	0.723214
	18	0.680884	0.771547			18	0.680275	0.87149
	19	0.75502	0.744186			19	0.877449	0.853009
	20	0.840074	0.838113			20	0.834927	0.8
	21	0.748802	0.813201			21	0.821912	0.8017
	22	0.731997	0.61259			22	0.877781	0.858288
	23	0.809392	0.818681			23	0.930218	0.930392
	24	0.0148854	0.717489			24	0.764752	0.822924
	25	0.776595	0.845989			25	0.810788	0.77061
	26	0.804485	0.815233			26	0.86875	0.860479
	27	0.875683	0.856759			27	0.775218	0.771542
	28	0.806623	0.880924			28	0.684011	0.674346
	29	0.773529	0.729936			29	0.868978	0.877947
	30	0.837784	0.82944			30	0.75296	0.758652
	31	0.810458	0.862239			31	0.540922	0.619005
	32	0.666667	0.740047			32	0.821683	0.866932
	33	0.71269	0.73055			33	0.812236	0.708907
	34	0.84106	0.835537			34	0.738197	0
	35	0.893141	0.832743			35	0.915183	0.921348
	36	0.897822	0.83716			36	0.787539	0.768421
	37	0.578917	0.647604			37	0.873434	0.885596
	38	0.850477	0.844982			38	0.368969	0.174717
	39	0.644683	0.703314			39	0.798176	0.859978
	40	0.645402	0.671423			40	0.766292	0.736986
	41	0.817227	0.820404			41	0.801913	0.861201
	42	0.865927	0.880989			42	0	0.771313
	43	0.528938	0.644444			43	0.834109	0.832836
	44	0.865924	0.850123			44	0.526376	0.5116
	45	0.829918	0.87151			45	0.813131	0.827053
	46	0.831232	0.822296			46	0.812652	0.840263
	47	0.816035	0.833872			47	0.870624	0.892308
	48	0.641628	0.744			48	0.876388	0.84035
	49	0.794887	0.837745			49	0.861584	0.842138
	50	0.769648	0.795558			50	0.824773	0.694538
	51	0.733608	0.734256			51	0.778356	0.818286
	52	0.85459	0.854127			52	0.758899	0.814918
	53	0.853041	0.870877			53	0.663286	0.656904
	54	0.757621	0.754605			54	0.801636	0.728367
	55	0.831498	0.855222			55	0.886894	0.895138
	56	0	0.872996			56	0.857143	0.86023
	57	0.816509	0.839363			57	0.524013	0.705119
	58	0.638669	0.691939			58	0.845346	0.830798
	59	0.592593	0.620424			59	0.86412	0.861244
	60	0.728261	0.581992			60	0.852156	0.846238
	61	0.759851	0.823311			61	0.851601	0.854412
	62	0.791644	0.785169			62	0.469682	0.264499
	63	0.857839	0.878128			63	0.787327	0.845538
	64	0.789318	0.832402			64	0.869861	0.861363
	65	0.720099	0.693241			65	0.84648	0.84975
	66	0.788153	0.710273			66	0.860955	0.874818
	67	0.541114	0.616752			67	0.780341	0.779324
	68	0.862546	0.782138			68	0.738683	0.776739
	69	0.752847	0.719086			69	0.837529	0.836601
	70	0.718232	0.697408			70	0.649518	0.756778
	71	0.747552	0.729717			71	0.66736	0.668058
	72	0.767883	0.760952			72	0	0
	73	0.726306	0.734051			73	0.866333	0.869693
	74	0.79097	0.793407			74	0.826224	0.823358
	75	0.83028	0.705208			75	0.887421	0.898136
	76	0.831967	0.826364			76	0.762431	0.686391
	77	0.142286	0.254771			77	0.844479	0.845653
	78	0.736677	0.767045			78	0.806706	0.816616
	79	0.864312	0.851305			79	0.869119	0.871489
	80	0.776068	0.828096			80	0.807423	0.803324
	81	0.456929	0.647706			81	0.767896	0.775244
	82	0.686526	0.695776			82	0.66459	0.636927
	83	0.833573	0.828777			83	0.883237	0.871765
	84	0.19875	0.24584			84	0.480565	0.648829
	85	0.854855	0.855882			85	0.821456	0.830101
	86	0.79896	0.841065			86	0	0.28365
	87	0.823588	0.832518			87	0.706316	0.788186
	88	0.872053	0.883858			88	0.853637	0.881976
	89	0.298754	0.636518			89	0	0
	90	0.803454	0.8091			90	0.795649	0.814524
	91	0.529687	0.429856			91	0.871755	0.83101
	92	0.688571	0.730887			92	0.82866	0.852441
	93	0.80422	0.80255			93	0.844548	0.856492
	94	0.863247	0.864631			94	0.862775	0.852512
	95	0.830157	0.83347			95	0.807432	0.803333
	96	0.749354	0.766035			96	0.888337	0.88406
	97	0.417553	0.663403
	98	0.671652	0.695595
	99	0.827798	0.821287
	100	0.551327	0.84387
	101	0.857532	0.825573
	102	0.440678	0.781485
	103	0.713249	0.723108
	104	0.728708	0.572436
	105	0.813688	0.7571
	106	0.719134	0.717678
	107	0.87961	0.869536
	108	0	0.673499
	109	0.161092	0.309682
	110	0.8183	0.832837
	111	0.833974	0.833388
	112	0.824202	0.840889
	113	0.783441	0.77114
	114	0.730363	0.775315
	115	0.853163	0.853365
	116	0.827261	0.818381
	117	0.706144	0.846325
	118	0.867948	0.892889
	119	0.53945	0.242081
	120	0.838097	0.8611
	121	0.672982	0.779128
	122	0.832311	0.838424
	123	0.864144	0.876843
	124	0.729353	0.723729
	125	0.229477	0.489728
	126	0.797578	0.810979
	127	0.858912	0.836966
	128	0.825193	0.826703
	129	0.468439	0.512836
	130	0.844975	0.802367
	131	0.818103	0.837295
	132	0.879606	0.896861
	133	0.322955	0.81147
	134	0.751931	0.768864
	135	0.869591	0.860633
	136	0.651351	0.61349
	137	0.873682	0.854334
	138	0.771261	0.808112
	139	0.78492	0.782303
	140	0.817527	0.761602
	141	0.638048	0.682447
	142	0.841606	0.867598
	143	0.604811	0.613088
	144	0.858362	0.867526
	145	0.805108	0.8
	146	0.598425	0.510248
	147	0.818494	0.818727
	148	0.863434	0.842171
	149	0.852479	0.844004
	150	0.817211	0.799934
	151	0.818182	0.802998
	152	0.874671	0.8949
	153	0.81652	0.801436
	154	0.891712	0.886176
	155	0.871002	0.872574
	156	0.754112	0.744234
	157	0.745439	0.738986
	158	0.886984	0.869919
	159	0.781491	0.748074
	160	0.790588	0.546512
	161	0.733641	0.744053
	162	0.363174	0.555948
	163	0.662524	0.667282
	164	0.83871	0.845258
	165	0.768839	0.808959
	166	0.378734	0.491473
	167	0.778082	0.780507
	168	0.842796	0.850371
	169	0.770935	0.758452
	170	0.577054	0.651133
	171	0.784846	0.747945
	172	0.780407	0.785445
	173	0.481828	0.662269
	174	0.89185	0.884983
	175	0.911502	0.889956
	176	0.829378	0.821273
	177	0.885577	0.884267
	178	0.570259	0.607735
	179	0.861295	0.867206
	180	0.868237	0.865076
	181	0.656151	0.626545
	182	0.744876	0.707581
	183	0.737829	0.713354
	184	0.796389	0.784519
	185	0.853327	0.85441
	186	0.899698	0.888425
	187	0.58893	0.559296
	188	0.793168	0.787907
	189	0.860593	0.867375
	190	0.839225	0.875149
	191	0.86549	0.855177
	192	0.758656	0.78753
	193	0.883975	0.87364
	194	0.773272	0.78253
	195	0.828649	0.839391
	196	0.753086	0.779244
	197	0.871473	0.890756
	198	0.797825	0.810152
	199	0.950763	0.951143
	200	0.845331	0.853385
	201	0.682401	0.598476
	202	0.896471	0.863325
	203	0.866409	0.857418
	204	0.915696	0.898876
	205	0.821429	0.804063
	206	0.712855	0.696758
	207	0.636275	0.661509
	208	0.803223	0.837704
	209	0.594353	0.649239
	210	0.793446	0.762272
	211	0.834483	0.824623
	212	0.911508	0.911011
	213	0.792208	0.786116
	214	0.826942	0.833673
	215	0.787826	0.781335
	216	0.722288	0.830084
	217	0.459152	0.520918
	218	0.820849	0.843951
	219	0	0
	220	0.873924	0.852883
	221	0.87536	0.8691
	222	0.794346	0.770839
	223	0.720911	0.780048
	224	0.60452	0.610141
	225	0.761174	0.71962
	226	0.931701	0.92796
	227	0	0
	228	0.849355	0.824017
	229	0.722727	0.791444
	230	0.86031	0.871711
	231	0.852857	0.859486
	232	0.904274	0.895825
	233	0.822521	0.715897
	234	0.774756	0.784261
	235	0.655117	0.695447
	236	0.833914	0.824373
	237	0.675994	0.67659
	238	0.873297	0.877838
	239	0.763768	0.722865
	240	0.791274	0.833418
	241	0.88144	0.873541
	242	0.808867	0.817424
	243	0.88	0.883774
	244	0.87753	0.867615
	245	0.854483	0.886084
	246	0.747155	0.752054
	247	0.885615	0.893474
	248	0.778616	0.745083
	249	0.837865	0.869518
	250	0.862338	0.866457
	251	0.827819	0.836808
	252	0.797838	0.784079
	253	0.8165	0.776956
	254	0.833904	0.802502
	255	0.782696	0.81404
	256	0.811454	0.786475
	257	0.905899	0.903035
	258	0.910068	0.918129
	259	0.900846	0.881321
	260	0.851573	0.808673
	261	0.545865	0.355921
	262	0.861111	0.850886
	263	0.791345	0.636943
	264	0.867434	0.850144
	265	0.0945347	0.0970414
	266	0.735707	0.741276
	267	0.837558	0.842485
	268	0.86046	0.846717
	269	0.775701	0.820741
	270	0.34639	0.386715
	271	0.771875	0.765016
	272	0.313648	0.844473
	273	0.654321	0.603854
	274	0.745042	0.805345
	275	0.658451	0.670419
	276	0.775162	0.779179
	277	0.777393	0.842875
	278	0.800177	0.792098
	279	0.861656	0.851613
	280	0.813527	0.755784
	281	0.854552	0.847834
	282	0.847963	0.837306
	283	0.8778	0.877975
	284	0.885512	0.854562
	285	0.721687	0.678436
	286	0.764761	0.708817
	287	0.835079	0.797324
	288	0.551627	0.583078
	289	0.782609	0.830925
	290	0.835093	0.806216
	291	0.771158	0.771676
	292	0.668632	0.687691
	293	0.736842	0.663239
	294	0.767654	0.771001
	295	0.230968	0.75
	296	0.625231	0.615191
	297	0.793051	0.752342
	298	0.7892	0.790058
	299	0.810545	0.820695
	300	0.824316	0.851617
	301	0.824532	0.820152
	302	0.69396	0.706742
	303	0.805247	0.806985
	304	0.713826	0.706412
	305	0.602947	0.625694
	306	0.863275	0.873676
	307	0.731932	0.755961
	308	0.849088	0.810997
	309	0.808889	0.813176
	310	0.716146	0.726581
	311	0.735922	0.723827
	312	0.790573	0.490262
	313	0.850746	0.858877
	314	0.760273	0.767127
	315	0.720412	0.773259
	316	0.625787	0.557631
	317	0.802562	0.809806
	318	0.862227	0.845785
	319	0.838319	0.835556
	320	0.779661	0.83442
	321	0.805035	0.825271
	322	0.15261	0.188729
	323	0.727969	0.80212
	324	0.828584	0.825077
	325	0.841441	0.839741
	326	0.842601	0.844402
	327	0.832947	0.818128
	328	0.685978	0.749689
	329	0.818493	0.757632
	330	0.839758	0.836006
	331	0.832438	0.849105
	332	0.817984	0.77159
	333	0.678201	0.66893
	334	0.850335	0.813232
	335	0.750627	0.7277
	336	0.701107	0.64996
	337	0.843318	0.825911
	338	0.808314	0.776309
	339	0.845217	0.847973
	340	0.874494	0.875
	341	0.865037	0.828508
	342	0.827571	0.82568
	343	0.840203	0.856124
	344	0.857316	0.851817
	345	0.870135	0.874576
	346	0.767886	0.837389
	347	0.80819	0.799273
	348	0.890313	0.88484
	349	0.819043	0.828165
	350	0.84572	0.84303
	351	0.750333	0.804779
	352	0.665037	0.666667
	353	0.375385	0.403909
	354	0.776437	0.83425
	355	0.782051	0.783082
	356	0.674623	0.684061
	357	0.919334	0.910215
	358	0	0
	359	0.685596	0.743489
	360	0.692105	0.705418
	361	0.710332	0.726908
	362	0.916312	0.895072
	363	0.712199	0.66851
	364	0.6	0.707547
	365	0.667288	0.831352
	366	0.695872	0.814313
	367	0.806416	0.822195
	368	0.877857	0.870712
	369	0.860108	0.840117
	370	0	0.792023
	371	0.827462	0.809911
	372	0.875378	0.8591
	373	0.829249	0.838079
	374	0.786685	0.771014
	375	0.886874	0.89242
	376	0.724524	0.710033
	377	0.686185	0.684949
	378	0.778714	0.801628
	379	0.871972	0.839208
	380	0.862088	0.863964
	381	0.624339	0.582251
	382	0.796053	0.756164
	383	0.601695	0.59714
	384	0.770492	0.80315
	385	0.780089	0.763504
	386	0.760618	0.764844
	387	0.758545	0.790698
	388	0.793216	0.782667
	389	0.744905	0.731529
	390	0.842471	0.851752
	391	0.814502	0.841926
	392	0.409675	0
	393	0.779568	0.827501
	394	0.85	0.828685
	395	0.783734	0.801579
	396	0.475986	0.450655
	397	0.811298	0.792615
	398	0.699213	0.718894
	399	0.846759	0.860401
	400	0.780397	0.787461
	401	0.86456	0.859002
	402	0.840992	0.820021
	403	0.689249	0.754524
	404	0.687657	0.781538
	405	0.723872	0.705632
	406	0.682856	0.718222
	407	0.682791	0.701299
	408	0.917899	0.905819
	409	0.858402	0.878098
	410	0.863901	0.878455
	411	0.799679	0.814199

## Sheet: Table 3
	MLNet EMVI DWI								MLNet EMVI DWI+T2W										LR EMVI
	BootStrap	AUC	Sensitivity	Specificity	PPV	NPV	F1		BootStrap	AUC	Sensitivity	Specificity	PPV	NPV	F1				BootStrap	AUC	Sensitivity	Specificity	PPV	NPV	F1
	0	0.766582	0.69	0.71	0.71	0.69	0.701031		0	0.71131	0.63	0.67	0.66	0.64	0.645833				0	0.596726	0.57	0.58	0.58	0.57	0.57732
	1	0.75617	0.66	0.7	0.67	0.69	0.666667		1	0.744255	0.62	0.68	0.64	0.65	0.630435				1	0.642553	0.47	0.6	0.52	0.55	0.494382
	2	0.760426	0.68	0.7	0.71	0.67	0.693878		2	0.724681	0.66	0.72	0.72	0.67	0.6875				2	0.646383	0.54	0.55	0.56	0.53	0.55102
	3	0.691489	0.66	0.68	0.66	0.68	0.659574		3	0.706809	0.62	0.64	0.62	0.64	0.617021				3	0.611489	0.64	0.54	0.57	0.61	0.6
	4	0.784668	0.7	0.77	0.79	0.67	0.745098		4	0.801464	0.72	0.74	0.78	0.68	0.75				4	0.647717	0.61	0.6	0.66	0.55	0.634615
	5	0.742308	0.67	0.67	0.7	0.64	0.686275		5	0.711538	0.6	0.67	0.67	0.59	0.632653				5	0.576923	0.6	0.44	0.55	0.49	0.574074
	6	0.624129	0.56	0.59	0.5	0.65	0.528736		6	0.657666	0.56	0.59	0.5	0.65	0.528736				6	0.616943	0.44	0.59	0.44	0.59	0.439024
	7	0.729846	0.62	0.66	0.69	0.59	0.653465		7	0.727273	0.62	0.68	0.7	0.6	0.66				7	0.540309	0.47	0.59	0.58	0.48	0.520833
	8	0.749361	0.67	0.73	0.69	0.71	0.681319		8	0.719096	0.63	0.65	0.62	0.66	0.623656				8	0.659633	0.54	0.63	0.57	0.6	0.555556
	9	0.780052	0.73	0.76	0.8	0.67	0.766355		9	0.768728	0.66	0.68	0.74	0.6	0.698113				9	0.636106	0.5	0.66	0.67	0.49	0.571429
	10	0.794425	0.71	0.73	0.78	0.65	0.747664		10	0.793554	0.7	0.71	0.76	0.63	0.728972				10	0.640897	0.61	0.61	0.68	0.53	0.641509
	11	0.794043	0.7	0.74	0.72	0.73	0.709677		11	0.762553	0.64	0.7	0.67	0.67	0.652174				11	0.604894	0.55	0.56	0.54	0.57	0.547368
	12	0.762755	0.65	0.71	0.7	0.67	0.673684		12	0.692177	0.61	0.65	0.64	0.62	0.625				12	0.610544	0.61	0.54	0.58	0.58	0.594059
	13	0.751701	0.6	0.65	0.63	0.63	0.617021		13	0.755952	0.62	0.67	0.65	0.65	0.638298				13	0.646896	0.54	0.53	0.53	0.54	0.536082
	14	0.76184	0.64	0.7	0.56	0.77	0.597403		14	0.781421	0.72	0.75	0.63	0.82	0.675325				14	0.663707	0.58	0.62	0.48	0.72	0.525
	15	0.767965	0.71	0.75	0.68	0.77	0.697674		15	0.702165	0.6	0.6	0.53	0.66	0.561798				15	0.651515	0.6	0.53	0.49	0.63	0.537634
	16	0.774026	0.67	0.69	0.74	0.62	0.704762		16	0.696537	0.53	0.6	0.63	0.49	0.574257				16	0.598701	0.64	0.45	0.6	0.49	0.619469
	17	0.748714	0.66	0.7	0.64	0.71	0.651685		17	0.732419	0.61	0.66	0.6	0.67	0.606742				17	0.670026	0.61	0.6	0.56	0.65	0.586957
	18	0.71526	0.63	0.67	0.63	0.67	0.630435		18	0.644075	0.59	0.63	0.59	0.63	0.586957				18	0.554987	0.54	0.45	0.47	0.52	0.505051
	19	0.70283	0.64	0.66	0.61	0.69	0.622222		19	0.709262	0.64	0.66	0.61	0.69	0.622222				19	0.672384	0.52	0.6	0.52	0.6	0.522727
	20	0.817602	0.71	0.73	0.73	0.71	0.721649		20	0.853316	0.73	0.77	0.77	0.74	0.75				20	0.654762	0.51	0.58	0.56	0.54	0.531915
	21	0.7289	0.65	0.69	0.65	0.69	0.652174		21	0.771526	0.7	0.73	0.7	0.73	0.695652				21	0.65665	0.59	0.61	0.57	0.62	0.580645
	22	0.712585	0.67	0.71	0.7	0.69	0.680851		22	0.718112	0.58	0.61	0.6	0.6	0.589474				22	0.589711	0.56	0.47	0.51	0.52	0.534653
	23	0.701194	0.61	0.67	0.62	0.65	0.615385		23	0.704177	0.61	0.67	0.62	0.65	0.615385				23	0.669224	0.54	0.67	0.6	0.62	0.568182
	24	0.774826	0.68	0.71	0.64	0.75	0.658824		24	0.77831	0.66	0.7	0.61	0.74	0.635294				24	0.677483	0.66	0.59	0.54	0.7	0.593407
	25	0.746803	0.69	0.72	0.73	0.67	0.707071		25	0.74254	0.69	0.72	0.73	0.67	0.707071				25	0.671569	0.55	0.61	0.61	0.55	0.57732
	26	0.757692	0.6	0.64	0.66	0.58	0.626263		26	0.732906	0.65	0.67	0.69	0.62	0.673267				26	0.700427	0.75	0.51	0.64	0.64	0.690265
	27	0.796154	0.71	0.73	0.7	0.75	0.703297		27	0.723504	0.62	0.63	0.6	0.66	0.608696				27	0.544017	0.47	0.5	0.45	0.52	0.456522
	28	0.744144	0.65	0.68	0.56	0.76	0.6		28	0.758108	0.65	0.67	0.55	0.75	0.592593				28	0.683559	0.59	0.6	0.48	0.71	0.53012
	29	0.836036	0.7	0.75	0.63	0.8	0.666667		29	0.783333	0.68	0.7	0.58	0.78	0.625				29	0.612162	0.51	0.65	0.47	0.68	0.493506
	30	0.778746	0.61	0.71	0.74	0.57	0.666667		30	0.737369	0.68	0.71	0.76	0.62	0.716981				30	0.674869	0.68	0.51	0.66	0.54	0.666667
	31	0.819468	0.73	0.72	0.68	0.76	0.703297		31	0.758148	0.66	0.68	0.63	0.71	0.644444				31	0.671527	0.57	0.57	0.52	0.61	0.543478
	32	0.659439	0.6	0.63	0.62	0.62	0.610526		32	0.643282	0.52	0.61	0.57	0.57	0.543478				32	0.573767	0.46	0.59	0.52	0.53	0.488889
	33	0.754476	0.69	0.7	0.71	0.67	0.7		33	0.713129	0.67	0.7	0.71	0.65	0.686869				33	0.617008	0.53	0.61	0.6	0.54	0.5625
	34	0.66295	0.59	0.64	0.58	0.65	0.58427		34	0.690823	0.52	0.57	0.5	0.59	0.511111				34	0.473413	0.5	0.43	0.42	0.51	0.458333
	35	0.624123	0.53	0.62	0.67	0.48	0.588235		35	0.767105	0.63	0.67	0.73	0.56	0.679245				35	0.654386	0.54	0.57	0.65	0.47	0.590476
	36	0.723404	0.64	0.66	0.67	0.63	0.653061		36	0.677021	0.6	0.62	0.62	0.59	0.612245				36	0.577872	0.54	0.49	0.53	0.5	0.534653
	37	0.701105	0.6	0.65	0.63	0.63	0.617021		37	0.63818	0.58	0.61	0.6	0.6	0.589474				37	0.603741	0.5	0.55	0.52	0.53	0.510638
	38	0.751276	0.61	0.67	0.65	0.63	0.631579		38	0.694303	0.55	0.6	0.59	0.57	0.568421				38	0.560799	0.53	0.54	0.54	0.53	0.536082
	39	0.794444	0.65	0.69	0.71	0.63	0.68		39	0.734188	0.67	0.73	0.74	0.66	0.707071				39	0.60406	0.46	0.6	0.57	0.49	0.510638
	40	0.650515	0.58	0.61	0.65	0.55	0.613861		40	0.628645	0.55	0.57	0.6	0.51	0.574257				40	0.564322	0.53	0.57	0.6	0.5	0.56
	41	0.809461	0.69	0.71	0.61	0.77	0.650602		41	0.784704	0.69	0.74	0.64	0.78	0.666667				41	0.562555	0.46	0.55	0.41	0.6	0.433735
	42	0.687179	0.58	0.62	0.57	0.63	0.571429		42	0.628632	0.58	0.63	0.58	0.63	0.577778				42	0.530983	0.44	0.54	0.45	0.53	0.449438
	43	0.788975	0.63	0.7	0.63	0.7	0.627907		43	0.698536	0.63	0.65	0.59	0.69	0.606742				43	0.501507	0.51	0.44	0.42	0.53	0.463158
	44	0.759434	0.68	0.7	0.73	0.65	0.705882		44	0.705403	0.6	0.64	0.67	0.57	0.633663				44	0.564322	0.42	0.68	0.61	0.49	0.494382
	45	0.765106	0.68	0.7	0.68	0.7	0.680851		45	0.717447	0.66	0.68	0.66	0.68	0.659574				45	0.502766	0.53	0.48	0.49	0.52	0.510204
	46	0.808511	0.7	0.74	0.74	0.7	0.721649		46	0.743404	0.68	0.72	0.72	0.68	0.701031				46	0.661915	0.52	0.66	0.62	0.56	0.565217
	47	0.803618	0.7	0.72	0.67	0.75	0.681818		47	0.753661	0.7	0.72	0.67	0.75	0.681818				47	0.647287	0.51	0.65	0.54	0.62	0.52381
	48	0.742033	0.58	0.61	0.54	0.65	0.561798		48	0.639966	0.49	0.56	0.47	0.58	0.477273				48	0.623816	0.63	0.56	0.53	0.65	0.574468
	49	0.776486	0.67	0.65	0.71	0.61	0.685714		49	0.756245	0.63	0.65	0.69	0.58	0.660194				49	0.63609	0.63	0.53	0.63	0.53	0.62963
	50	0.702806	0.62	0.67	0.65	0.65	0.638298		50	0.679422	0.58	0.61	0.6	0.6	0.589474				50	0.655825	0.56	0.59	0.57	0.58	0.568421
	51	0.729915	0.67	0.69	0.65	0.71	0.659341		51	0.738034	0.67	0.67	0.64	0.7	0.652174				51	0.525427	0.58	0.38	0.45	0.51	0.504854
	52	0.813092	0.72	0.77	0.8	0.69	0.757282		52	0.764427	0.7	0.74	0.78	0.67	0.737864				52	0.70112	0.63	0.6	0.67	0.57	0.647619
	53	0.856346	0.75	0.77	0.73	0.79	0.741573		53	0.808319	0.73	0.74	0.7	0.76	0.711111				53	0.651158	0.57	0.58	0.53	0.62	0.549451
	54	0.745047	0.67	0.7	0.64	0.73	0.659091		54	0.743755	0.65	0.7	0.64	0.72	0.643678				54	0.687984	0.56	0.67	0.57	0.65	0.564706
	55	0.681277	0.56	0.57	0.58	0.55	0.571429		55	0.717447	0.58	0.62	0.62	0.58	0.597938				55	0.543404	0.54	0.51	0.54	0.51	0.54
	56	0.743393	0.63	0.65	0.67	0.61	0.646465		56	0.727621	0.63	0.63	0.65	0.6	0.64				56	0.629369	0.55	0.5	0.55	0.5	0.54902
	57	0.800087	0.73	0.75	0.68	0.79	0.705882		57	0.748693	0.66	0.68	0.6	0.73	0.627907				57	0.646777	0.56	0.62	0.52	0.66	0.541176
	58	0.765731	0.65	0.67	0.66	0.66	0.652632		58	0.715561	0.62	0.67	0.65	0.65	0.638298				58	0.697491	0.56	0.65	0.61	0.6	0.586957
	59	0.760831	0.62	0.67	0.56	0.72	0.585366		59	0.751547	0.67	0.69	0.59	0.75	0.626506				59	0.585102	0.59	0.52	0.45	0.65	0.511111
	60	0.829507	0.76	0.75	0.76	0.75	0.755102		60	0.780612	0.63	0.67	0.66	0.64	0.645833				60	0.616709	0.57	0.48	0.53	0.52	0.54902
	61	0.840171	0.76	0.85	0.81	0.8	0.781609		61	0.818803	0.71	0.73	0.7	0.75	0.703297				61	0.575	0.56	0.44	0.46	0.53	0.505051
	62	0.778205	0.67	0.67	0.64	0.7	0.652174		62	0.748291	0.62	0.67	0.62	0.67	0.622222				62	0.676282	0.67	0.62	0.6	0.68	0.631579
	63	0.661139	0.56	0.61	0.59	0.59	0.574468		63	0.681973	0.6	0.63	0.62	0.62	0.610526				63	0.542942	0.58	0.41	0.49	0.5	0.533333
	64	0.673191	0.62	0.66	0.66	0.62	0.639175		64	0.62766	0.52	0.53	0.54	0.51	0.530612				64	0.53617	0.42	0.51	0.48	0.45	0.446809
	65	0.751077	0.67	0.72	0.66	0.74	0.666667		65	0.791559	0.67	0.7	0.64	0.73	0.659091				65	0.631998	0.51	0.61	0.51	0.61	0.511628
	66	0.78988	0.64	0.68	0.62	0.69	0.629213		66	0.782161	0.68	0.7	0.65	0.73	0.666667				66	0.493568	0.41	0.58	0.45	0.54	0.428571
	67	0.755968	0.69	0.72	0.78	0.61	0.733945		67	0.746684	0.62	0.67	0.73	0.54	0.672897				67	0.698497	0.72	0.56	0.71	0.58	0.717949
	68	0.795918	0.71	0.73	0.72	0.72	0.715789		68	0.766156	0.71	0.71	0.71	0.71	0.708333				68	0.619685	0.48	0.57	0.52	0.53	0.5
	69	0.663248	0.56	0.62	0.56	0.62	0.555556		69	0.645299	0.58	0.62	0.57	0.63	0.571429				69	0.617735	0.6	0.56	0.54	0.62	0.568421
	70	0.846974	0.67	0.71	0.67	0.71	0.673913		70	0.774936	0.67	0.69	0.66	0.7	0.666667				70	0.689898	0.52	0.63	0.56	0.59	0.539326
	71	0.743325	0.67	0.7	0.73	0.62	0.699029		71	0.726098	0.67	0.72	0.75	0.63	0.705882				71	0.645349	0.54	0.6	0.63	0.51	0.58
	72	0.763604	0.66	0.66	0.56	0.75	0.60241		72	0.786351	0.66	0.71	0.6	0.76	0.625				72	0.647859	0.71	0.44	0.45	0.7	0.55102
	73	0.791667	0.69	0.78	0.75	0.72	0.717391		73	0.699405	0.62	0.65	0.64	0.64	0.631579				73	0.64307	0.65	0.51	0.56	0.6	0.601942
	74	0.714865	0.59	0.68	0.54	0.73	0.564103		74	0.715766	0.62	0.65	0.52	0.74	0.567901				74	0.584009	0.57	0.5	0.41	0.65	0.477273
	75	0.650427	0.46	0.51	0.52	0.45	0.489796		75	0.644872	0.54	0.56	0.58	0.51	0.56				75	0.537393	0.56	0.47	0.55	0.48	0.552381
	76	0.743568	0.64	0.68	0.62	0.69	0.629213		76	0.759005	0.64	0.68	0.62	0.69	0.629213				76	0.616638	0.52	0.57	0.5	0.59	0.511111
	77	0.829082	0.73	0.77	0.77	0.74	0.75		77	0.797194	0.71	0.73	0.73	0.71	0.721649				77	0.691327	0.59	0.6	0.6	0.59	0.597938
	78	0.748511	0.7	0.72	0.7	0.72	0.702128		78	0.690638	0.53	0.56	0.53	0.56	0.531915				78	0.722553	0.55	0.68	0.62	0.62	0.58427
	79	0.763605	0.69	0.73	0.72	0.7	0.708333		79	0.716837	0.61	0.65	0.64	0.62	0.625				79	0.465349	0.37	0.48	0.42	0.43	0.391304
	80	0.881079	0.77	0.81	0.73	0.84	0.75		80	0.811229	0.69	0.72	0.63	0.78	0.658537				80	0.609416	0.51	0.47	0.39	0.59	0.444444
	81	0.658974	0.62	0.63	0.6	0.66	0.608696		81	0.696154	0.6	0.63	0.59	0.65	0.593407				81	0.559188	0.53	0.54	0.5	0.57	0.516129
	82	0.812873	0.78	0.8	0.78	0.8	0.782609		82	0.696931	0.52	0.59	0.53	0.58	0.527473				82	0.55179	0.5	0.47	0.46	0.51	0.479167
	83	0.721277	0.64	0.68	0.68	0.64	0.659794		83	0.714468	0.62	0.66	0.66	0.62	0.639175				83	0.53234	0.44	0.47	0.47	0.44	0.453608
	84	0.75323	0.63	0.67	0.6	0.69	0.613636		84	0.744617	0.63	0.67	0.6	0.69	0.613636				84	0.613049	0.58	0.5	0.48	0.6	0.526316
	85	0.794737	0.68	0.72	0.78	0.62	0.728972		85	0.795175	0.65	0.7	0.76	0.58	0.698113				85	0.624781	0.6	0.65	0.71	0.53	0.647619
	86	0.72549	0.67	0.67	0.69	0.65	0.68		86	0.709719	0.65	0.65	0.67	0.62	0.66				86	0.621697	0.57	0.59	0.6	0.55	0.585859
	87	0.732143	0.6	0.63	0.62	0.62	0.610526		87	0.758078	0.65	0.69	0.67	0.67	0.659574				87	0.56824	0.46	0.49	0.47	0.48	0.463158
	88	0.757576	0.61	0.67	0.46	0.79	0.527778		88	0.676442	0.61	0.64	0.44	0.78	0.513514				88	0.592864	0.42	0.53	0.3	0.66	0.346667
	89	0.733276	0.62	0.66	0.69	0.59	0.653465		89	0.696827	0.62	0.66	0.69	0.59	0.653465				89	0.593268	0.57	0.52	0.59	0.5	0.576923
	90	0.755102	0.71	0.73	0.72	0.72	0.715789		90	0.710884	0.62	0.65	0.64	0.64	0.631579				90	0.642007	0.5	0.61	0.56	0.56	0.527473
	91	0.71234	0.62	0.64	0.62	0.64	0.617021		91	0.625957	0.53	0.56	0.53	0.56	0.531915				91	0.555745	0.49	0.5	0.48	0.51	0.484211
	92	0.730638	0.62	0.68	0.64	0.65	0.630435		92	0.738298	0.64	0.66	0.64	0.66	0.638298				92	0.652128	0.74	0.48	0.57	0.67	0.648148
	93	0.763427	0.61	0.67	0.67	0.61	0.639175		93	0.736147	0.61	0.63	0.65	0.59	0.626263				93	0.620631	0.59	0.5	0.57	0.52	0.576923
	94	0.854594	0.73	0.79	0.84	0.65	0.781818		94	0.833631	0.76	0.79	0.85	0.68	0.803571				94	0.67306	0.58	0.71	0.76	0.52	0.653846
	95	0.709402	0.63	0.64	0.67	0.6	0.653465		95	0.700427	0.62	0.64	0.67	0.59	0.64				95	0.498077	0.44	0.47	0.49	0.42	0.464646
	96	0.740693	0.67	0.69	0.62	0.73	0.643678		96	0.754545	0.62	0.67	0.59	0.7	0.604651				96	0.710606	0.64	0.55	0.52	0.67	0.574468
	97	0.712585	0.67	0.69	0.68	0.68	0.673684		97	0.684524	0.56	0.59	0.57	0.58	0.568421				97	0.521259	0.5	0.49	0.49	0.5	0.494845
	98	0.787736	0.64	0.7	0.64	0.7	0.636364		98	0.759863	0.64	0.68	0.62	0.69	0.629213				98	0.638293	0.52	0.64	0.55	0.62	0.534884
	99	0.730303	0.64	0.67	0.71	0.58	0.673077		99	0.757143	0.64	0.69	0.73	0.59	0.679612				99	0.569913	0.56	0.55	0.62	0.49	0.590476
	100	0.72813	0.64	0.66	0.61	0.69	0.622222		100	0.690823	0.61	0.6	0.56	0.65	0.586957				100	0.602916	0.64	0.53	0.53	0.64	0.57732
	101	0.748085	0.68	0.7	0.71	0.67	0.693878		101	0.771915	0.68	0.7	0.71	0.67	0.693878				101	0.679574	0.5	0.62	0.58	0.54	0.537634
	102	0.807692	0.72	0.76	0.67	0.8	0.691358		102	0.762599	0.69	0.76	0.66	0.79	0.675				102	0.64191	0.56	0.64	0.51	0.69	0.536585
	103	0.696581	0.6	0.71	0.64	0.67	0.62069		103	0.708547	0.62	0.63	0.6	0.66	0.608696				103	0.56453	0.53	0.48	0.47	0.54	0.5
	104	0.752344	0.65	0.7	0.7	0.64	0.673469		104	0.746803	0.65	0.7	0.7	0.64	0.673469				104	0.541773	0.49	0.54	0.54	0.49	0.515464
	105	0.748934	0.71	0.72	0.73	0.69	0.72		105	0.730179	0.67	0.7	0.71	0.65	0.686869				105	0.611466	0.51	0.48	0.52	0.47	0.514851
	106	0.786139	0.69	0.73	0.72	0.7	0.708333		106	0.79932	0.73	0.75	0.75	0.73	0.742268				106	0.687075	0.63	0.62	0.63	0.62	0.632653
	107	0.733418	0.67	0.67	0.67	0.67	0.666667		107	0.673895	0.6	0.65	0.63	0.63	0.617021				107	0.572491	0.54	0.51	0.52	0.53	0.530612
	108	0.762148	0.71	0.72	0.73	0.69	0.72		108	0.698636	0.61	0.65	0.66	0.6	0.632653				108	0.668585	0.51	0.63	0.6	0.54	0.553191
	109	0.768968	0.69	0.7	0.71	0.67	0.7		109	0.816283	0.67	0.74	0.74	0.67	0.701031				109	0.625959	0.65	0.54	0.61	0.58	0.628571
	110	0.841667	0.65	0.72	0.62	0.75	0.634146		110	0.830702	0.7	0.77	0.68	0.79	0.691358				110	0.667105	0.55	0.56	0.47	0.64	0.505747
	111	0.783537	0.68	0.73	0.65	0.76	0.666667		111	0.74216	0.63	0.66	0.58	0.71	0.604651				111	0.58493	0.51	0.64	0.51	0.64	0.512195
	112	0.756181	0.61	0.71	0.65	0.67	0.629213		112	0.791134	0.7	0.73	0.7	0.73	0.695652				112	0.533248	0.52	0.47	0.47	0.52	0.494845
	113	0.783887	0.65	0.65	0.67	0.62	0.66		113	0.728474	0.59	0.65	0.65	0.59	0.618557				113	0.636402	0.57	0.54	0.58	0.53	0.574257
	114	0.574894	0.54	0.55	0.56	0.53	0.55102		114	0.648085	0.5	0.55	0.54	0.51	0.520833				114	0.421702	0.52	0.36	0.46	0.41	0.490566
	115	0.726496	0.6	0.65	0.6	0.65	0.6		115	0.68547	0.56	0.6	0.54	0.61	0.549451				115	0.544444	0.4	0.54	0.43	0.51	0.413793
	116	0.769787	0.64	0.72	0.68	0.68	0.659341		116	0.776596	0.7	0.74	0.72	0.73	0.709677				116	0.751915	0.64	0.7	0.67	0.67	0.652174
	117	0.646226	0.55	0.58	0.52	0.61	0.533333		117	0.598199	0.57	0.6	0.54	0.63	0.555556				117	0.589194	0.61	0.55	0.53	0.63	0.568421
	118	0.824242	0.76	0.8	0.74	0.81	0.752941		118	0.837662	0.79	0.82	0.77	0.83	0.776471				118	0.684848	0.67	0.51	0.51	0.67	0.57732
	119	0.861395	0.78	0.79	0.79	0.78	0.783505		119	0.77466	0.65	0.67	0.67	0.65	0.659794				119	0.623087	0.47	0.62	0.56	0.54	0.511111
	120	0.754545	0.67	0.71	0.64	0.74	0.651163		120	0.700433	0.64	0.65	0.59	0.71	0.613636				120	0.662121	0.71	0.55	0.55	0.71	0.618557
	121	0.733427	0.68	0.73	0.57	0.81	0.621622		121	0.687675	0.62	0.68	0.51	0.77	0.56				121	0.636088	0.65	0.62	0.48	0.76	0.55
	122	0.780904	0.69	0.72	0.73	0.67	0.707071		122	0.802643	0.71	0.74	0.75	0.69	0.727273				122	0.602515	0.39	0.61	0.53	0.47	0.449438
	123	0.804639	0.66	0.71	0.6	0.76	0.625		123	0.749331	0.68	0.71	0.6	0.78	0.641975				123	0.690678	0.63	0.64	0.53	0.73	0.578313
	124	0.749351	0.62	0.69	0.72	0.58	0.666667		124	0.741558	0.58	0.62	0.67	0.53	0.621359				124	0.601515	0.58	0.55	0.63	0.5	0.603774
	125	0.866809	0.72	0.74	0.72	0.74	0.723404		125	0.739574	0.68	0.72	0.7	0.71	0.688172				125	0.660213	0.6	0.6	0.58	0.61	0.589474
	126	0.718346	0.6	0.65	0.58	0.67	0.590909		126	0.687339	0.58	0.65	0.57	0.66	0.574713				126	0.663867	0.65	0.59	0.56	0.68	0.602151
	127	0.790267	0.7	0.74	0.68	0.75	0.689655		127	0.701981	0.63	0.67	0.6	0.69	0.613636				127	0.52907	0.44	0.52	0.42	0.54	0.431818
	128	0.741171	0.63	0.7	0.63	0.7	0.627907		128	0.782084	0.67	0.7	0.64	0.73	0.659091				128	0.527993	0.4	0.54	0.4	0.53	0.4
	129	0.740221	0.58	0.65	0.62	0.62	0.602151		129	0.716837	0.62	0.65	0.64	0.64	0.631579				129	0.634779	0.58	0.55	0.56	0.57	0.571429
	130	0.765957	0.72	0.72	0.71	0.73	0.715789		130	0.791064	0.72	0.8	0.77	0.75	0.747253				130	0.596596	0.45	0.5	0.46	0.49	0.451613
	131	0.698718	0.58	0.67	0.6	0.65	0.590909		131	0.749573	0.56	0.6	0.54	0.61	0.549451				131	0.615385	0.51	0.58	0.51	0.58	0.511111
	132	0.819574	0.74	0.78	0.76	0.76	0.752688		132	0.781702	0.68	0.7	0.68	0.7	0.680851				132	0.631702	0.57	0.52	0.53	0.57	0.55102
	133	0.701282	0.6	0.62	0.57	0.64	0.586957		133	0.669231	0.58	0.65	0.59	0.64	0.58427				133	0.623077	0.4	0.65	0.5	0.56	0.444444
	134	0.728085	0.62	0.68	0.64	0.65	0.630435		134	0.687234	0.6	0.66	0.62	0.63	0.608696				134	0.639787	0.53	0.6	0.56	0.58	0.543478
	135	0.797619	0.71	0.73	0.72	0.72	0.715789		135	0.799745	0.73	0.73	0.73	0.73	0.729167				135	0.55676	0.54	0.49	0.51	0.52	0.525253
	136	0.85506	0.72	0.77	0.79	0.69	0.752475		136	0.836621	0.7	0.73	0.76	0.67	0.72549				136	0.643654	0.53	0.52	0.57	0.48	0.54902
	137	0.779825	0.67	0.72	0.63	0.76	0.650602		137	0.685088	0.62	0.67	0.57	0.72	0.595238				137	0.571711	0.57	0.49	0.44	0.62	0.5
	138	0.763203	0.67	0.73	0.65	0.74	0.658824		138	0.71342	0.64	0.71	0.63	0.72	0.635294				138	0.617316	0.5	0.51	0.44	0.57	0.466667
	139	0.891938	0.73	0.83	0.78	0.79	0.752941		139	0.831904	0.7	0.74	0.69	0.75	0.696629				139	0.683962	0.64	0.66	0.61	0.69	0.622222
	140	0.693798	0.52	0.58	0.61	0.49	0.56		140	0.613264	0.5	0.53	0.57	0.46	0.534653				140	0.545435	0.48	0.53	0.57	0.45	0.52
	141	0.73595	0.63	0.68	0.56	0.74	0.592593		141	0.777431	0.71	0.73	0.63	0.8	0.666667				141	0.64273	0.53	0.59	0.45	0.66	0.487805
	142	0.783333	0.71	0.73	0.76	0.69	0.732673		142	0.722222	0.65	0.69	0.71	0.63	0.68				142	0.622436	0.48	0.64	0.61	0.52	0.537634
	143	0.755556	0.67	0.71	0.67	0.71	0.666667		143	0.77906	0.62	0.63	0.6	0.66	0.608696				143	0.65406	0.53	0.58	0.52	0.59	0.527473
	144	0.760831	0.67	0.71	0.6	0.76	0.634146		144	0.709107	0.64	0.69	0.58	0.74	0.609756				144	0.669982	0.64	0.6	0.52	0.71	0.574713
	145	0.814035	0.75	0.77	0.83	0.69	0.788991		145	0.744737	0.6	0.65	0.71	0.53	0.647619				145	0.6625	0.51	0.62	0.66	0.47	0.574257
	146	0.739574	0.66	0.7	0.7	0.66	0.680412		146	0.711064	0.62	0.66	0.66	0.62	0.639175				146	0.566809	0.54	0.57	0.57	0.54	0.556701
	147	0.745106	0.68	0.74	0.74	0.69	0.708333		147	0.73617	0.68	0.7	0.71	0.67	0.693878				147	0.595319	0.46	0.64	0.57	0.53	0.511111
	148	0.658915	0.58	0.61	0.54	0.65	0.561798		148	0.648579	0.56	0.61	0.53	0.63	0.545455				148	0.515719	0.49	0.52	0.45	0.56	0.466667
	149	0.731293	0.63	0.69	0.67	0.65	0.652632		149	0.677296	0.59	0.62	0.62	0.6	0.604167				149	0.600128	0.59	0.52	0.56	0.56	0.574257
	150	0.763675	0.65	0.73	0.74	0.65	0.693878		150	0.684615	0.63	0.69	0.7	0.62	0.666667				150	0.585684	0.48	0.49	0.52	0.45	0.5
	151	0.774443	0.7	0.75	0.7	0.75	0.704545		151	0.734563	0.64	0.64	0.6	0.68	0.615385				151	0.582333	0.45	0.55	0.45	0.55	0.454545
	152	0.674745	0.58	0.61	0.6	0.6	0.589474		152	0.659864	0.58	0.61	0.6	0.6	0.589474				152	0.624362	0.5	0.55	0.52	0.53	0.510638
	153	0.766837	0.69	0.72	0.73	0.67	0.707071		153	0.699915	0.59	0.63	0.64	0.58	0.612245				153	0.729327	0.65	0.67	0.69	0.63	0.666667
	154	0.802564	0.71	0.75	0.71	0.75	0.711111		154	0.785043	0.71	0.75	0.71	0.75	0.711111				154	0.706197	0.53	0.6	0.53	0.6	0.533333
	155	0.774459	0.69	0.71	0.76	0.64	0.72381		155	0.774892	0.71	0.74	0.78	0.66	0.742857				155	0.609307	0.49	0.57	0.6	0.46	0.54
	156	0.709787	0.64	0.64	0.62	0.65	0.631579		156	0.669787	0.6	0.62	0.6	0.62	0.595745				156	0.570426	0.45	0.58	0.5	0.53	0.47191
	157	0.753846	0.67	0.71	0.67	0.71	0.666667		157	0.693162	0.56	0.58	0.53	0.6	0.543478				157	0.674359	0.62	0.46	0.5	0.59	0.554455
	158	0.75671	0.71	0.73	0.67	0.77	0.689655		158	0.747619	0.67	0.67	0.61	0.73	0.636364				158	0.593506	0.43	0.64	0.47	0.59	0.45
	159	0.75323	0.67	0.72	0.66	0.74	0.666667		159	0.70758	0.58	0.67	0.58	0.67	0.581395				159	0.695306	0.7	0.56	0.56	0.7	0.618557
	160	0.853256	0.68	0.75	0.63	0.79	0.658228		160	0.758698	0.68	0.71	0.6	0.78	0.641975				160	0.654326	0.53	0.63	0.48	0.67	0.5
	161	0.80789	0.7	0.74	0.69	0.75	0.696629		161	0.765009	0.64	0.66	0.61	0.69	0.622222				161	0.713979	0.68	0.53	0.55	0.67	0.606061
	162	0.756378	0.67	0.71	0.7	0.68	0.6875		162	0.731293	0.65	0.71	0.7	0.67	0.673684				162	0.620961	0.51	0.6	0.57	0.55	0.537634
	163	0.772642	0.74	0.76	0.62	0.84	0.675676		163	0.77451	0.71	0.76	0.62	0.83	0.657534				163	0.702614	0.53	0.65	0.45	0.72	0.486486
	164	0.841558	0.76	0.8	0.74	0.81	0.752941		164	0.769264	0.67	0.71	0.64	0.74	0.651163				164	0.643506	0.6	0.58	0.52	0.65	0.555556
	165	0.797158	0.63	0.7	0.63	0.7	0.627907		165	0.77907	0.65	0.7	0.64	0.72	0.643678				165	0.649225	0.7	0.46	0.51	0.66	0.588235
	166	0.723785	0.61	0.65	0.61	0.65	0.608696		166	0.722506	0.65	0.69	0.65	0.69	0.652174				166	0.65665	0.59	0.57	0.55	0.6	0.568421
	167	0.809216	0.67	0.7	0.73	0.62	0.699029		167	0.742463	0.61	0.65	0.69	0.57	0.647059				167	0.621232	0.59	0.56	0.63	0.52	0.609524
	168	0.784188	0.71	0.73	0.7	0.75	0.703297		168	0.838889	0.73	0.77	0.73	0.77	0.733333				168	0.696795	0.67	0.58	0.58	0.67	0.618557
	169	0.698542	0.57	0.64	0.65	0.55	0.606061		169	0.716552	0.64	0.66	0.69	0.6	0.666667				169	0.621355	0.57	0.59	0.62	0.53	0.594059
	170	0.737245	0.63	0.65	0.65	0.63	0.639175		170	0.712585	0.65	0.67	0.67	0.65	0.659794				170	0.672832	0.63	0.52	0.57	0.58	0.601942
	171	0.808123	0.68	0.73	0.57	0.81	0.621622		171	0.781979	0.68	0.7	0.55	0.8	0.605263				171	0.663399	0.47	0.56	0.36	0.66	0.410256
	172	0.778208	0.67	0.69	0.63	0.73	0.651685		172	0.654608	0.56	0.65	0.56	0.65	0.55814				172	0.632644	0.58	0.59	0.53	0.64	0.555556
	173	0.855556	0.76	0.81	0.77	0.79	0.764045		173	0.771795	0.67	0.73	0.68	0.72	0.674157				173	0.596795	0.51	0.52	0.48	0.55	0.494624
	174	0.738462	0.67	0.71	0.67	0.71	0.666667		174	0.713248	0.62	0.65	0.61	0.67	0.615385				174	0.669444	0.58	0.6	0.55	0.62	0.565217
	175	0.721702	0.68	0.7	0.68	0.7	0.680851		175	0.665532	0.6	0.6	0.58	0.61	0.589474				175	0.657447	0.43	0.66	0.54	0.55	0.47619
	176	0.733885	0.59	0.63	0.69	0.53	0.634615		176	0.68554	0.61	0.63	0.69	0.54	0.647619				176	0.629355	0.7	0.44	0.63	0.51	0.661017
	177	0.741702	0.66	0.7	0.67	0.69	0.666667		177	0.718723	0.66	0.68	0.66	0.68	0.659574				177	0.60234	0.57	0.54	0.54	0.57	0.556701
	178	0.848214	0.76	0.79	0.79	0.76	0.770833		178	0.764031	0.69	0.73	0.72	0.7	0.708333				178	0.655825	0.57	0.56	0.57	0.56	0.571429
	179	0.813092	0.74	0.78	0.73	0.79	0.735632		179	0.743755	0.72	0.72	0.67	0.76	0.696629				179	0.619078	0.51	0.61	0.51	0.61	0.511628
	180	0.668511	0.6	0.62	0.62	0.59	0.612245		180	0.684681	0.58	0.6	0.6	0.57	0.591837				180	0.648936	0.62	0.55	0.6	0.58	0.607843
	181	0.728474	0.67	0.73	0.69	0.71	0.681319		181	0.783035	0.72	0.78	0.75	0.75	0.733333				181	0.602941	0.57	0.49	0.5	0.56	0.530612
	182	0.796537	0.71	0.75	0.68	0.77	0.697674		182	0.839394	0.74	0.76	0.7	0.79	0.72093				182	0.700216	0.57	0.64	0.55	0.66	0.55814
	183	0.74677	0.65	0.7	0.64	0.72	0.643678		183	0.704134	0.6	0.67	0.59	0.68	0.597701				183	0.617356	0.51	0.59	0.5	0.6	0.505747
	184	0.756181	0.73	0.74	0.76	0.71	0.74		184	0.757886	0.63	0.65	0.67	0.61	0.646465				184	0.695652	0.57	0.67	0.66	0.58	0.610526
	185	0.646226	0.55	0.62	0.55	0.62	0.545455		185	0.693396	0.57	0.6	0.54	0.63	0.555556				185	0.69211	0.59	0.64	0.58	0.65	0.58427
	186	0.718182	0.62	0.67	0.71	0.57	0.660194		186	0.651515	0.62	0.64	0.69	0.56	0.653846				186	0.540043	0.53	0.5	0.58	0.45	0.552381
	187	0.748936	0.62	0.66	0.63	0.65	0.623656		187	0.736596	0.64	0.66	0.64	0.66	0.638298				187	0.554255	0.49	0.54	0.5	0.53	0.494624
	188	0.835745	0.7	0.77	0.76	0.71	0.729167		188	0.821702	0.7	0.7	0.71	0.69	0.707071				188	0.651277	0.64	0.49	0.57	0.56	0.603774
	189	0.729113	0.65	0.7	0.73	0.61	0.686275		189	0.72739	0.65	0.67	0.71	0.6	0.679612				189	0.661068	0.56	0.6	0.64	0.52	0.594059
	190	0.667544	0.55	0.65	0.52	0.67	0.536585		190	0.640789	0.55	0.56	0.47	0.64	0.505747				190	0.480921	0.4	0.58	0.4	0.58	0.4
	191	0.723785	0.65	0.69	0.65	0.69	0.652174		191	0.708014	0.63	0.63	0.6	0.65	0.617021				191	0.677536	0.61	0.59	0.57	0.62	0.589474
	192	0.686701	0.65	0.67	0.69	0.63	0.666667		192	0.736573	0.65	0.67	0.69	0.63	0.666667				192	0.650895	0.55	0.59	0.6	0.54	0.571429
	193	0.751948	0.55	0.64	0.53	0.65	0.541176		193	0.743723	0.62	0.65	0.58	0.69	0.597701				193	0.795455	0.64	0.75	0.66	0.73	0.650602
	194	0.710594	0.59	0.63	0.67	0.55	0.627451		194	0.660637	0.59	0.63	0.67	0.55	0.627451				194	0.499354	0.43	0.51	0.52	0.42	0.469388
	195	0.762007	0.64	0.66	0.61	0.69	0.622222		195	0.701973	0.61	0.64	0.59	0.67	0.6				195	0.507504	0.43	0.58	0.46	0.55	0.447059
	196	0.796154	0.75	0.8	0.81	0.73	0.78		196	0.804274	0.69	0.76	0.77	0.68	0.727273				196	0.756197	0.69	0.71	0.73	0.67	0.712871
	197	0.782684	0.71	0.75	0.68	0.77	0.697674		197	0.760173	0.67	0.69	0.62	0.73	0.643678				197	0.612121	0.48	0.62	0.49	0.61	0.481928
	198	0.767432	0.67	0.69	0.69	0.67	0.680412		198	0.771684	0.67	0.71	0.7	0.68	0.6875				198	0.618622	0.53	0.58	0.57	0.55	0.547368
	199	0.762128	0.7	0.72	0.73	0.69	0.714286		199	0.757447	0.64	0.66	0.67	0.63	0.653061				199	0.655532	0.5	0.68	0.62	0.56	0.555556
	200	0.782553	0.68	0.72	0.7	0.71	0.688172		200	0.765106	0.7	0.72	0.7	0.72	0.702128				200	0.63383	0.68	0.5	0.56	0.62	0.615385
	201	0.746803	0.65	0.7	0.7	0.64	0.673469		201	0.708014	0.61	0.63	0.65	0.59	0.626263				201	0.678815	0.59	0.61	0.62	0.57	0.606061
	202	0.830736	0.76	0.78	0.73	0.81	0.744186		202	0.761472	0.67	0.73	0.65	0.74	0.658824				202	0.655628	0.57	0.58	0.51	0.64	0.539326
	203	0.780952	0.71	0.71	0.65	0.76	0.681818		203	0.758442	0.69	0.71	0.64	0.75	0.666667				203	0.625974	0.52	0.58	0.49	0.62	0.505747
	204	0.732568	0.65	0.69	0.67	0.67	0.659574		204	0.657738	0.54	0.59	0.57	0.57	0.553191				204	0.603741	0.58	0.59	0.58	0.59	0.583333
	205	0.762821	0.63	0.67	0.69	0.61	0.66		205	0.775641	0.65	0.67	0.69	0.62	0.673267				205	0.583333	0.4	0.64	0.57	0.48	0.47191
	206	0.683248	0.65	0.69	0.68	0.66	0.666667		206	0.701105	0.59	0.62	0.62	0.6	0.604167				206	0.548469	0.55	0.54	0.55	0.54	0.55102
	207	0.741602	0.65	0.67	0.61	0.71	0.629213		207	0.674419	0.53	0.59	0.51	0.62	0.522727				207	0.658915	0.56	0.65	0.56	0.65	0.55814
	208	0.831628	0.76	0.78	0.8	0.75	0.78		208	0.774936	0.69	0.72	0.73	0.67	0.707071				208	0.646206	0.61	0.61	0.63	0.58	0.62
	209	0.704545	0.64	0.64	0.68	0.6	0.660194		209	0.721698	0.57	0.66	0.67	0.56	0.612245				209	0.713336	0.51	0.66	0.64	0.53	0.568421
	210	0.679422	0.52	0.57	0.54	0.55	0.531915		210	0.656463	0.56	0.61	0.59	0.59	0.574468				210	0.695578	0.73	0.63	0.66	0.7	0.693069
	211	0.829071	0.73	0.76	0.77	0.71	0.747475		211	0.771526	0.69	0.72	0.73	0.67	0.707071				211	0.640878	0.53	0.59	0.59	0.53	0.556701
	212	0.770154	0.7	0.73	0.76	0.67	0.72549		212	0.701973	0.62	0.66	0.69	0.59	0.653465				212	0.654374	0.51	0.57	0.59	0.49	0.545455
	213	0.780612	0.69	0.73	0.72	0.7	0.708333		213	0.740221	0.61	0.67	0.65	0.63	0.631579				213	0.679209	0.55	0.62	0.6	0.58	0.574468
	214	0.681385	0.6	0.64	0.56	0.67	0.574713		214	0.697835	0.57	0.62	0.53	0.65	0.551724				214	0.621645	0.52	0.56	0.48	0.61	0.5
	215	0.708014	0.53	0.63	0.61	0.55	0.568421		215	0.673487	0.57	0.59	0.6	0.55	0.585859				215	0.568414	0.65	0.35	0.52	0.47	0.578947
	216	0.789567	0.74	0.77	0.83	0.67	0.781818		216	0.803271	0.67	0.72	0.78	0.6	0.722222				216	0.699602	0.6	0.64	0.71	0.52	0.654206
	217	0.661538	0.58	0.62	0.64	0.56	0.606061		217	0.644444	0.58	0.62	0.64	0.56	0.606061				217	0.662607	0.65	0.6	0.65	0.6	0.653846
	218	0.773504	0.69	0.77	0.72	0.74	0.704545		218	0.700855	0.62	0.63	0.6	0.66	0.608696				218	0.591026	0.6	0.48	0.5	0.58	0.545455
	219	0.739449	0.58	0.63	0.56	0.65	0.568182		219	0.654177	0.58	0.61	0.54	0.65	0.561798				219	0.635444	0.51	0.63	0.52	0.62	0.517647
	220	0.853316	0.78	0.81	0.81	0.78	0.791667		220	0.801446	0.71	0.77	0.76	0.73	0.736842				220	0.687925	0.57	0.65	0.62	0.6	0.595745
	221	0.756969	0.68	0.71	0.64	0.75	0.658824		221	0.772213	0.66	0.66	0.59	0.73	0.62069				221	0.694469	0.54	0.61	0.5	0.64	0.517647
	222	0.673593	0.64	0.64	0.57	0.7	0.606742		222	0.633333	0.52	0.56	0.48	0.61	0.5				222	0.62381	0.45	0.64	0.49	0.6	0.469136
	223	0.765437	0.7	0.73	0.76	0.67	0.72549		223	0.76072	0.66	0.7	0.73	0.63	0.693069				223	0.501501	0.49	0.5	0.54	0.45	0.514851
	224	0.757576	0.67	0.69	0.62	0.73	0.643678		224	0.702165	0.6	0.65	0.57	0.68	0.581395				224	0.596104	0.57	0.55	0.49	0.62	0.527473
	225	0.791228	0.72	0.75	0.67	0.8	0.698795		225	0.783333	0.67	0.7	0.61	0.75	0.642857				225	0.576316	0.52	0.58	0.47	0.63	0.494118
	226	0.741262	0.71	0.72	0.73	0.69	0.72		226	0.755754	0.65	0.7	0.7	0.64	0.673469				226	0.735507	0.71	0.63	0.68	0.66	0.692308
	227	0.687553	0.57	0.63	0.63	0.57	0.597938		227	0.679454	0.63	0.65	0.67	0.61	0.646465				227	0.611466	0.47	0.61	0.57	0.51	0.516129
	228	0.806061	0.69	0.74	0.78	0.65	0.730769		228	0.706494	0.6	0.67	0.7	0.56	0.647059				228	0.645238	0.58	0.48	0.59	0.47	0.587156
	229	0.791489	0.64	0.7	0.7	0.65	0.666667		229	0.806383	0.7	0.72	0.73	0.69	0.714286				229	0.635106	0.52	0.6	0.58	0.54	0.547368
	230	0.749351	0.62	0.64	0.69	0.56	0.653846		230	0.700433	0.65	0.67	0.72	0.6	0.685714				230	0.461255	0.44	0.45	0.51	0.38	0.470588
	231	0.732127	0.65	0.67	0.71	0.6	0.679612		231	0.683893	0.61	0.65	0.69	0.57	0.647059				231	0.519811	0.5	0.4	0.51	0.39	0.504673
	232	0.779221	0.69	0.76	0.69	0.76	0.690476		232	0.754113	0.62	0.67	0.59	0.7	0.604651				232	0.639394	0.64	0.53	0.51	0.66	0.568421
	233	0.832058	0.75	0.78	0.77	0.76	0.757895		233	0.744473	0.62	0.65	0.64	0.64	0.631579				233	0.615859	0.6	0.55	0.57	0.59	0.585859
	234	0.866209	0.77	0.8	0.82	0.74	0.796117		234	0.878216	0.74	0.77	0.8	0.71	0.764706				234	0.72277	0.53	0.66	0.65	0.54	0.583333
	235	0.756181	0.67	0.74	0.74	0.67	0.701031		235	0.713981	0.65	0.67	0.69	0.63	0.666667				235	0.58717	0.63	0.48	0.57	0.54	0.598131
	236	0.757404	0.68	0.71	0.64	0.75	0.658824		236	0.782666	0.66	0.7	0.61	0.74	0.635294				236	0.647866	0.56	0.52	0.46	0.62	0.505495
	237	0.791489	0.72	0.74	0.72	0.74	0.723404		237	0.771064	0.7	0.74	0.72	0.73	0.709677				237	0.650213	0.62	0.6	0.59	0.62	0.604167
	238	0.795238	0.67	0.75	0.67	0.75	0.666667		238	0.754113	0.6	0.64	0.56	0.67	0.574713				238	0.55974	0.5	0.55	0.46	0.59	0.477273
	239	0.721231	0.68	0.69	0.59	0.77	0.634146		239	0.734166	0.61	0.66	0.53	0.72	0.567901				239	0.692685	0.66	0.61	0.52	0.73	0.581395
	240	0.771012	0.7	0.7	0.74	0.66	0.718447		240	0.727273	0.62	0.7	0.72	0.61	0.666667				240	0.676458	0.49	0.7	0.67	0.53	0.565217
	241	0.724638	0.63	0.65	0.67	0.61	0.646465		241	0.706309	0.61	0.65	0.66	0.6	0.632653				241	0.56266	0.61	0.46	0.55	0.51	0.579439
	242	0.722789	0.67	0.71	0.7	0.69	0.680851		242	0.717262	0.56	0.59	0.57	0.58	0.568421				242	0.600978	0.48	0.59	0.53	0.54	0.505495
	243	0.767011	0.7	0.7	0.65	0.75	0.674157		243	0.722653	0.63	0.63	0.57	0.68	0.6				243	0.615202	0.49	0.52	0.45	0.56	0.466667
	244	0.815789	0.76	0.8	0.71	0.84	0.734177		244	0.765388	0.66	0.66	0.56	0.75	0.60241				244	0.632025	0.53	0.58	0.44	0.65	0.481928
	245	0.763605	0.69	0.73	0.72	0.7	0.708333		245	0.69898	0.63	0.65	0.65	0.63	0.639175				245	0.600765	0.65	0.54	0.59	0.6	0.621359
	246	0.790391	0.6	0.67	0.64	0.63	0.623656		246	0.764881	0.71	0.73	0.72	0.72	0.715789				246	0.676446	0.62	0.59	0.6	0.62	0.612245
	247	0.783378	0.72	0.74	0.81	0.64	0.763636		247	0.731211	0.66	0.69	0.76	0.57	0.703704				247	0.591954	0.59	0.46	0.62	0.43	0.60177
	248	0.774936	0.63	0.65	0.67	0.61	0.646465		248	0.712702	0.59	0.63	0.64	0.58	0.612245				248	0.549233	0.49	0.48	0.51	0.46	0.5
	249	0.834649	0.74	0.77	0.82	0.67	0.777778		249	0.772807	0.63	0.65	0.72	0.55	0.672897				249	0.678289	0.54	0.62	0.67	0.49	0.601942
	250	0.765009	0.68	0.74	0.68	0.74	0.681818		250	0.776158	0.66	0.7	0.64	0.71	0.651685				250	0.71012	0.57	0.7	0.61	0.66	0.588235
	251	0.802387	0.72	0.76	0.67	0.8	0.691358		251	0.741821	0.62	0.64	0.53	0.71	0.571429				251	0.676835	0.59	0.64	0.52	0.7	0.554217
	252	0.68383	0.6	0.64	0.64	0.6	0.618557		252	0.694894	0.58	0.6	0.6	0.57	0.591837				252	0.612128	0.54	0.64	0.61	0.57	0.574468
	253	0.811111	0.63	0.71	0.72	0.63	0.673469		253	0.754274	0.63	0.69	0.7	0.62	0.666667				253	0.689744	0.65	0.56	0.63	0.58	0.641509
	254	0.748453	0.72	0.76	0.67	0.8	0.691358		254	0.682582	0.59	0.64	0.52	0.7	0.554217				254	0.551503	0.51	0.52	0.42	0.61	0.45977
	255	0.769658	0.69	0.69	0.66	0.72	0.673913		255	0.768376	0.62	0.65	0.61	0.67	0.615385				255	0.575641	0.47	0.58	0.49	0.56	0.477273
	256	0.759165	0.65	0.73	0.68	0.7	0.666667		256	0.793265	0.76	0.78	0.76	0.78	0.76087				256	0.619778	0.65	0.47	0.53	0.6	0.582524
	257	0.802217	0.67	0.71	0.67	0.71	0.673913		257	0.78474	0.63	0.69	0.64	0.67	0.637363				257	0.634271	0.52	0.59	0.53	0.58	0.527473
	258	0.751715	0.66	0.68	0.63	0.71	0.644444		258	0.703688	0.66	0.68	0.63	0.71	0.644444				258	0.618782	0.59	0.53	0.51	0.61	0.547368
	259	0.679574	0.62	0.66	0.63	0.65	0.623656		259	0.681702	0.57	0.6	0.57	0.6	0.574468				259	0.598511	0.53	0.56	0.53	0.56	0.531915
	260	0.686964	0.57	0.66	0.58	0.65	0.574713		260	0.735849	0.61	0.66	0.6	0.67	0.606742				260	0.638508	0.57	0.47	0.47	0.57	0.515464
	261	0.731458	0.7	0.75	0.71	0.73	0.703297		261	0.700341	0.61	0.69	0.64	0.66	0.622222				261	0.630861	0.57	0.59	0.55	0.6	0.55914
	262	0.816467	0.75	0.74	0.7	0.78	0.725275		262	0.828473	0.75	0.77	0.73	0.79	0.741573				262	0.598842	0.52	0.53	0.48	0.57	0.5
	263	0.846581	0.78	0.79	0.76	0.8	0.769231		263	0.796581	0.71	0.73	0.7	0.75	0.703297				263	0.694658	0.62	0.56	0.55	0.63	0.583333
	264	0.755526	0.69	0.72	0.63	0.78	0.658537		264	0.79443	0.69	0.72	0.63	0.78	0.658537				264	0.672856	0.54	0.66	0.51	0.68	0.525
	265	0.817944	0.76	0.79	0.72	0.81	0.738095		265	0.741725	0.61	0.66	0.57	0.7	0.588235				265	0.639808	0.56	0.57	0.49	0.64	0.522727
	266	0.762575	0.69	0.72	0.73	0.67	0.707071		266	0.755754	0.63	0.65	0.67	0.61	0.646465				266	0.658568	0.57	0.57	0.59	0.54	0.58
	267	0.800855	0.71	0.73	0.76	0.69	0.732673		267	0.795299	0.69	0.71	0.73	0.67	0.712871				267	0.61859	0.62	0.6	0.64	0.57	0.627451
	268	0.771915	0.66	0.72	0.72	0.67	0.6875		268	0.711915	0.64	0.68	0.68	0.64	0.659794				268	0.705319	0.62	0.62	0.63	0.6	0.626263
	269	0.795756	0.69	0.74	0.64	0.78	0.666667		269	0.691424	0.59	0.62	0.51	0.69	0.547619				269	0.545093	0.62	0.4	0.41	0.61	0.489796
	270	0.742553	0.66	0.7	0.7	0.66	0.680412		270	0.728511	0.64	0.7	0.7	0.65	0.666667				270	0.583404	0.48	0.55	0.53	0.5	0.505263
	271	0.808786	0.72	0.74	0.69	0.77	0.704545		271	0.760551	0.58	0.67	0.58	0.67	0.581395				271	0.67205	0.56	0.59	0.52	0.63	0.539326
	272	0.778912	0.63	0.69	0.67	0.65	0.652632		272	0.724915	0.61	0.65	0.64	0.62	0.625				272	0.633078	0.65	0.5	0.57	0.59	0.609524
	273	0.778486	0.67	0.73	0.71	0.69	0.688172		273	0.745748	0.62	0.67	0.65	0.65	0.638298				273	0.606718	0.46	0.63	0.55	0.54	0.5
	274	0.809605	0.73	0.75	0.71	0.77	0.719101		274	0.708834	0.61	0.66	0.6	0.67	0.606742				274	0.654803	0.7	0.51	0.54	0.67	0.613861
	275	0.779617	0.71	0.76	0.8	0.66	0.754717		275	0.75392	0.68	0.73	0.78	0.62	0.72381				275	0.701002	0.66	0.63	0.71	0.58	0.685185
	276	0.797954	0.65	0.73	0.68	0.7	0.666667		276	0.734442	0.61	0.65	0.61	0.65	0.608696				276	0.56607	0.54	0.43	0.46	0.51	0.5
	277	0.701531	0.65	0.67	0.66	0.66	0.652632		277	0.68835	0.6	0.63	0.62	0.62	0.610526				277	0.678571	0.56	0.65	0.61	0.6	0.586957
	278	0.728474	0.63	0.65	0.62	0.66	0.623656		278	0.755754	0.63	0.67	0.63	0.67	0.630435				278	0.56607	0.48	0.59	0.51	0.56	0.494382
	279	0.860192	0.73	0.75	0.68	0.79	0.705882		279	0.86324	0.71	0.77	0.69	0.78	0.698795				279	0.740636	0.56	0.7	0.57	0.68	0.567901
	280	0.75234	0.66	0.68	0.66	0.68	0.659574		280	0.730638	0.62	0.66	0.63	0.65	0.623656				280	0.61766	0.6	0.6	0.58	0.61	0.589474
	281	0.690537	0.59	0.63	0.59	0.63	0.586957		281	0.699062	0.61	0.63	0.6	0.64	0.602151				281	0.611253	0.52	0.59	0.53	0.58	0.527473
	282	0.784864	0.69	0.73	0.72	0.7	0.708333		282	0.722789	0.61	0.62	0.62	0.61	0.618557				282	0.635417	0.65	0.56	0.6	0.61	0.627451
	283	0.779574	0.57	0.7	0.64	0.64	0.606742		283	0.706809	0.66	0.66	0.65	0.67	0.652632				283	0.645532	0.53	0.66	0.6	0.6	0.561798
	284	0.704177	0.59	0.65	0.65	0.59	0.618557		284	0.760017	0.59	0.61	0.62	0.57	0.606061				284	0.567136	0.57	0.5	0.56	0.51	0.563107
	285	0.725532	0.6	0.66	0.65	0.61	0.625		285	0.82	0.7	0.72	0.73	0.69	0.714286				285	0.667872	0.62	0.55	0.6	0.58	0.607843
	286	0.739018	0.67	0.7	0.64	0.73	0.659091		286	0.639966	0.6	0.63	0.57	0.67	0.58427				286	0.596899	0.56	0.57	0.51	0.62	0.533333
	287	0.704974	0.61	0.66	0.6	0.67	0.606742		287	0.741852	0.61	0.62	0.57	0.66	0.593407				287	0.651372	0.55	0.6	0.53	0.62	0.539326
	288	0.791892	0.68	0.72	0.6	0.78	0.632911		288	0.795946	0.68	0.72	0.6	0.78	0.632911				288	0.593694	0.54	0.5	0.4	0.64	0.45977
	289	0.798885	0.74	0.75	0.78	0.7	0.757282		289	0.767153	0.6	0.66	0.68	0.58	0.64				289	0.68289	0.57	0.7	0.7	0.57	0.625
	290	0.786486	0.72	0.76	0.83	0.62	0.767857		290	0.766667	0.67	0.76	0.82	0.58	0.733945				290	0.609234	0.5	0.54	0.64	0.4	0.560748
	291	0.752344	0.63	0.65	0.67	0.61	0.646465		291	0.748934	0.65	0.7	0.7	0.64	0.673469				291	0.641091	0.51	0.57	0.57	0.51	0.536082
	292	0.743622	0.67	0.69	0.68	0.68	0.673684		292	0.71131	0.65	0.67	0.66	0.66	0.652632				292	0.549532	0.48	0.51	0.49	0.5	0.484211
	293	0.7205	0.63	0.7	0.72	0.6	0.673267		293	0.709733	0.61	0.67	0.7	0.58	0.653465				293	0.59733	0.46	0.56	0.57	0.45	0.510204
	294	0.792517	0.67	0.71	0.7	0.68	0.6875		294	0.751701	0.65	0.71	0.7	0.67	0.673684				294	0.684949	0.57	0.62	0.61	0.59	0.589474
	295	0.715157	0.66	0.71	0.76	0.6	0.704762		295	0.727352	0.59	0.61	0.67	0.52	0.628571				295	0.553571	0.55	0.39	0.55	0.39	0.553571
	296	0.761702	0.62	0.66	0.63	0.65	0.623656		296	0.748085	0.62	0.68	0.64	0.65	0.630435				296	0.628723	0.57	0.6	0.57	0.6	0.574468
	297	0.820755	0.7	0.73	0.76	0.67	0.72549		297	0.803173	0.7	0.73	0.76	0.67	0.72549				297	0.674528	0.6	0.64	0.67	0.57	0.633663
	298	0.665388	0.52	0.53	0.5	0.55	0.510638		298	0.661978	0.54	0.57	0.53	0.58	0.537634				298	0.746377	0.65	0.73	0.68	0.7	0.666667
	299	0.734043	0.68	0.7	0.71	0.67	0.693878		299	0.711915	0.62	0.64	0.65	0.61	0.632653				299	0.600638	0.48	0.57	0.55	0.51	0.510638
	300	0.722368	0.62	0.67	0.57	0.72	0.595238		300	0.753947	0.65	0.67	0.58	0.73	0.611765				300	0.61886	0.55	0.53	0.45	0.62	0.494382
	301	0.705702	0.65	0.67	0.58	0.73	0.611765		301	0.71886	0.67	0.68	0.6	0.75	0.635294				301	0.496711	0.5	0.47	0.4	0.57	0.444444
	302	0.604965	0.54	0.59	0.49	0.63	0.511628		302	0.627613	0.56	0.57	0.49	0.64	0.522727				302	0.569686	0.41	0.48	0.37	0.53	0.390805
	303	0.86994	0.78	0.81	0.84	0.74	0.807692		303	0.755814	0.69	0.72	0.76	0.65	0.718447				303	0.606158	0.5	0.6	0.61	0.49	0.55102
	304	0.711915	0.64	0.68	0.65	0.67	0.645161		304	0.797021	0.68	0.72	0.7	0.71	0.688172				304	0.660851	0.47	0.62	0.54	0.55	0.5
	305	0.696813	0.63	0.67	0.6	0.69	0.613636		305	0.700258	0.63	0.67	0.6	0.69	0.613636				305	0.537252	0.63	0.41	0.46	0.58	0.529412
	306	0.8006	0.7	0.73	0.76	0.67	0.72549		306	0.765866	0.64	0.68	0.71	0.61	0.673267				306	0.698756	0.66	0.59	0.66	0.59	0.660377
	307	0.691752	0.63	0.67	0.66	0.64	0.645833		307	0.663265	0.55	0.6	0.59	0.57	0.568421				307	0.630527	0.63	0.48	0.55	0.56	0.590476
	308	0.806973	0.67	0.73	0.72	0.69	0.694737		308	0.784864	0.69	0.71	0.71	0.69	0.701031				308	0.578869	0.41	0.58	0.5	0.49	0.449438
	309	0.777439	0.71	0.76	0.8	0.66	0.754717		309	0.773084	0.68	0.68	0.75	0.61	0.71028				309	0.605401	0.39	0.54	0.54	0.39	0.453608
	310	0.675641	0.58	0.6	0.55	0.62	0.565217		310	0.652991	0.56	0.56	0.52	0.59	0.537634				310	0.649786	0.6	0.58	0.55	0.62	0.574468
	311	0.73519	0.72	0.76	0.67	0.8	0.691358		311	0.691866	0.56	0.64	0.51	0.69	0.536585				311	0.698497	0.69	0.57	0.52	0.73	0.593407
	312	0.695671	0.55	0.58	0.5	0.63	0.522727		312	0.674026	0.52	0.58	0.49	0.62	0.505747				312	0.671861	0.6	0.6	0.53	0.66	0.561798
	313	0.778772	0.75	0.76	0.78	0.73	0.76		313	0.739983	0.67	0.7	0.71	0.65	0.686869				313	0.5974	0.51	0.54	0.55	0.5	0.530612
	314	0.756757	0.68	0.68	0.57	0.77	0.617284		314	0.709459	0.65	0.7	0.57	0.76	0.607595				314	0.654955	0.62	0.58	0.48	0.71	0.541176
	315	0.790638	0.7	0.74	0.72	0.73	0.709677		315	0.776596	0.68	0.72	0.7	0.71	0.688172				315	0.598511	0.57	0.54	0.54	0.57	0.556701
	316	0.750858	0.68	0.75	0.7	0.74	0.689655		316	0.755575	0.64	0.66	0.61	0.69	0.622222				316	0.585549	0.57	0.57	0.52	0.61	0.543478
	317	0.756021	0.58	0.68	0.54	0.71	0.556962		317	0.672168	0.63	0.66	0.55	0.74	0.585366				317	0.608162	0.5	0.59	0.44	0.65	0.469136
	318	0.753431	0.7	0.74	0.69	0.75	0.696629		318	0.704974	0.61	0.64	0.59	0.67	0.6				318	0.581261	0.57	0.57	0.52	0.61	0.543478
	319	0.732737	0.65	0.71	0.67	0.69	0.659341		319	0.687553	0.59	0.61	0.57	0.62	0.580645				319	0.623615	0.65	0.49	0.54	0.61	0.588235
	320	0.744048	0.65	0.69	0.68	0.66	0.666667		320	0.716412	0.65	0.69	0.68	0.66	0.666667				320	0.5929	0.51	0.5	0.51	0.5	0.510204
	321	0.774786	0.67	0.69	0.65	0.71	0.659341		321	0.766667	0.62	0.69	0.64	0.68	0.629213				321	0.671154	0.53	0.62	0.55	0.6	0.539326
	322	0.796249	0.75	0.76	0.78	0.73	0.76		322	0.83035	0.71	0.76	0.77	0.7	0.734694				322	0.570119	0.47	0.52	0.52	0.47	0.494845
	323	0.757265	0.65	0.69	0.71	0.63	0.68		323	0.724786	0.65	0.69	0.71	0.63	0.68				323	0.688034	0.71	0.58	0.66	0.63	0.685185
	324	0.8329	0.74	0.76	0.7	0.79	0.72093		324	0.8	0.71	0.75	0.68	0.77	0.697674				324	0.64026	0.5	0.65	0.52	0.63	0.512195
	325	0.670213	0.6	0.62	0.6	0.62	0.595745		325	0.698723	0.62	0.64	0.62	0.64	0.617021				325	0.606809	0.57	0.5	0.52	0.56	0.545455
	326	0.770213	0.66	0.68	0.69	0.65	0.673469		326	0.745106	0.66	0.68	0.69	0.65	0.673469				326	0.592979	0.46	0.53	0.51	0.48	0.484211
	327	0.836743	0.74	0.76	0.74	0.76	0.73913		327	0.779625	0.67	0.71	0.67	0.71	0.673913				327	0.616368	0.59	0.51	0.52	0.58	0.55102
	328	0.693947	0.65	0.71	0.67	0.69	0.659341		328	0.670077	0.59	0.63	0.59	0.63	0.586957				328	0.603154	0.59	0.51	0.52	0.58	0.55102
	329	0.764427	0.7	0.72	0.67	0.75	0.681818		329	0.685185	0.51	0.59	0.5	0.6	0.505747				329	0.622308	0.6	0.57	0.53	0.65	0.565217
	330	0.796344	0.69	0.73	0.72	0.7	0.708333		330	0.75	0.63	0.67	0.66	0.64	0.645833				330	0.621173	0.59	0.54	0.57	0.57	0.58
	331	0.728511	0.64	0.68	0.68	0.64	0.659794		331	0.688511	0.6	0.64	0.64	0.6	0.618557				331	0.685745	0.58	0.7	0.67	0.61	0.623656
	332	0.736325	0.64	0.67	0.63	0.69	0.637363		332	0.673932	0.6	0.62	0.57	0.64	0.586957				332	0.614316	0.56	0.58	0.53	0.6	0.543478
	333	0.781106	0.69	0.71	0.57	0.8	0.623377		333	0.728111	0.6	0.65	0.49	0.74	0.538462				333	0.687558	0.57	0.63	0.47	0.72	0.512821
	334	0.791453	0.64	0.69	0.64	0.69	0.644444		334	0.826068	0.71	0.77	0.73	0.75	0.719101				334	0.65812	0.6	0.58	0.55	0.62	0.574468
	335	0.728139	0.67	0.67	0.61	0.73	0.636364		335	0.702597	0.62	0.67	0.59	0.7	0.604651				335	0.54026	0.4	0.51	0.39	0.53	0.395349
	336	0.667965	0.51	0.6	0.62	0.48	0.56		336	0.635498	0.56	0.57	0.63	0.5	0.596154				336	0.619481	0.6	0.52	0.62	0.5	0.611111
	337	0.794826	0.74	0.78	0.68	0.82	0.708861		337	0.811775	0.71	0.73	0.63	0.8	0.666667				337	0.566905	0.45	0.53	0.38	0.6	0.409639
	338	0.772811	0.71	0.74	0.61	0.82	0.657895		338	0.661751	0.54	0.6	0.43	0.7	0.481013				338	0.528571	0.54	0.52	0.39	0.67	0.452381
	339	0.727702	0.7	0.74	0.69	0.75	0.696629		339	0.737136	0.59	0.7	0.62	0.67	0.604651				339	0.649228	0.55	0.51	0.48	0.57	0.510638
	340	0.744338	0.66	0.71	0.63	0.74	0.642857		340	0.733449	0.63	0.66	0.58	0.71	0.604651				340	0.646995	0.66	0.5	0.49	0.67	0.5625
	341	0.774043	0.57	0.68	0.63	0.63	0.6		341	0.715319	0.62	0.64	0.62	0.64	0.617021				341	0.694681	0.62	0.66	0.63	0.65	0.623656
	342	0.765106	0.6	0.66	0.65	0.61	0.625		342	0.752766	0.62	0.66	0.66	0.62	0.639175				342	0.625106	0.66	0.49	0.58	0.57	0.616822
	343	0.76233	0.69	0.71	0.7	0.7	0.694737		343	0.769133	0.67	0.69	0.68	0.68	0.673684				343	0.623087	0.42	0.61	0.51	0.52	0.45977
	344	0.642367	0.57	0.6	0.54	0.63	0.555556		344	0.633362	0.55	0.57	0.51	0.6	0.527473				344	0.569039	0.55	0.45	0.45	0.55	0.494845
	345	0.731532	0.65	0.7	0.57	0.76	0.607595		345	0.716667	0.65	0.62	0.51	0.74	0.571429				345	0.617117	0.46	0.57	0.4	0.63	0.425
	346	0.718244	0.63	0.65	0.67	0.61	0.646465		346	0.7289	0.63	0.7	0.7	0.63	0.659794				346	0.509804	0.51	0.46	0.51	0.46	0.509804
	347	0.71385	0.62	0.66	0.71	0.56	0.666667		347	0.679443	0.59	0.61	0.67	0.52	0.628571				347	0.599521	0.43	0.63	0.62	0.45	0.505263
	348	0.696154	0.54	0.58	0.6	0.52	0.565657		348	0.711538	0.65	0.69	0.71	0.63	0.68				348	0.578846	0.48	0.53	0.54	0.47	0.510204
	349	0.836976	0.75	0.77	0.66	0.84	0.701299		349	0.827869	0.69	0.74	0.61	0.8	0.649351				349	0.564208	0.44	0.56	0.37	0.63	0.405063
	350	0.795319	0.7	0.76	0.73	0.73	0.717391		350	0.742979	0.66	0.7	0.67	0.69	0.666667				350	0.659149	0.64	0.58	0.59	0.63	0.612245
	351	0.771748	0.7	0.74	0.78	0.67	0.737864		351	0.774332	0.65	0.74	0.76	0.63	0.7				351	0.70155	0.56	0.72	0.71	0.56	0.625
	352	0.742553	0.66	0.66	0.65	0.67	0.652632		352	0.677021	0.57	0.6	0.57	0.6	0.574468				352	0.711064	0.66	0.62	0.62	0.66	0.639175
	353	0.723359	0.67	0.71	0.67	0.71	0.673913		353	0.715686	0.59	0.65	0.6	0.63	0.593407				353	0.736999	0.63	0.71	0.66	0.68	0.644444
	354	0.71039	0.6	0.64	0.69	0.55	0.640777		354	0.671861	0.56	0.6	0.65	0.51	0.601942				354	0.605195	0.64	0.48	0.61	0.5	0.625
	355	0.673895	0.62	0.65	0.64	0.64	0.631579		355	0.676871	0.56	0.59	0.57	0.58	0.568421				355	0.574405	0.44	0.47	0.45	0.46	0.442105
	356	0.676446	0.52	0.59	0.56	0.56	0.537634		356	0.649235	0.56	0.59	0.57	0.58	0.568421				356	0.611182	0.52	0.51	0.51	0.52	0.515464
	357	0.79878	0.73	0.73	0.67	0.79	0.697674		357	0.717334	0.61	0.64	0.56	0.69	0.581395				357	0.503049	0.44	0.54	0.41	0.57	0.423529
	358	0.736278	0.59	0.64	0.58	0.65	0.58427		358	0.69211	0.59	0.62	0.57	0.65	0.577778				358	0.582762	0.57	0.49	0.48	0.58	0.520833
	359	0.77735	0.67	0.67	0.64	0.7	0.652174		359	0.767521	0.67	0.67	0.64	0.7	0.652174				359	0.642735	0.62	0.54	0.54	0.62	0.57732
	360	0.68835	0.58	0.59	0.58	0.59	0.583333		360	0.666241	0.56	0.61	0.59	0.59	0.574468				360	0.585034	0.56	0.55	0.55	0.56	0.556701
	361	0.704728	0.66	0.68	0.57	0.75	0.609756		361	0.718555	0.61	0.66	0.53	0.72	0.567901				361	0.622212	0.61	0.53	0.45	0.67	0.516854
	362	0.8027	0.71	0.73	0.78	0.65	0.747664		362	0.759582	0.68	0.71	0.76	0.62	0.716981				362	0.629573	0.59	0.56	0.65	0.5	0.616822
	363	0.664116	0.53	0.56	0.55	0.54	0.541667		363	0.653912	0.57	0.6	0.6	0.58	0.583333				363	0.621599	0.55	0.54	0.55	0.54	0.55102
	364	0.704825	0.62	0.65	0.56	0.71	0.588235		364	0.665351	0.57	0.61	0.51	0.67	0.541176				364	0.587281	0.6	0.6	0.51	0.68	0.551724
	365	0.72094	0.67	0.67	0.7	0.64	0.686275		365	0.729915	0.65	0.67	0.69	0.62	0.673267				365	0.586752	0.54	0.49	0.55	0.48	0.543689
	366	0.807063	0.72	0.76	0.7	0.77	0.712644		366	0.743325	0.65	0.69	0.62	0.71	0.636364				366	0.609604	0.56	0.52	0.48	0.6	0.516129
	367	0.808936	0.7	0.72	0.7	0.72	0.702128		367	0.755745	0.62	0.64	0.62	0.64	0.617021				367	0.625745	0.62	0.46	0.52	0.56	0.563107
	368	0.731032	0.63	0.67	0.63	0.67	0.630435		368	0.734015	0.63	0.67	0.63	0.67	0.630435				368	0.636616	0.59	0.55	0.54	0.6	0.5625
	369	0.731884	0.57	0.65	0.64	0.58	0.604167		369	0.737425	0.65	0.65	0.67	0.62	0.66				369	0.523018	0.51	0.5	0.53	0.48	0.52
	370	0.61714	0.56	0.59	0.52	0.63	0.539326		370	0.606804	0.53	0.59	0.51	0.62	0.522727				370	0.559216	0.44	0.56	0.44	0.56	0.44186
	371	0.820153	0.78	0.79	0.79	0.78	0.783505		371	0.727041	0.65	0.69	0.68	0.66	0.666667				371	0.63818	0.53	0.62	0.59	0.57	0.55914
	372	0.774763	0.69	0.72	0.76	0.65	0.718447		372	0.748923	0.65	0.67	0.71	0.6	0.679612				372	0.709733	0.57	0.7	0.7	0.57	0.632653
	373	0.72534	0.67	0.71	0.7	0.68	0.6875		373	0.684949	0.59	0.62	0.62	0.6	0.604167				373	0.479167	0.47	0.46	0.47	0.46	0.469388
	374	0.721361	0.67	0.69	0.63	0.73	0.651685		374	0.752799	0.63	0.63	0.57	0.68	0.6				374	0.638674	0.53	0.54	0.48	0.59	0.505495
	375	0.716113	0.61	0.67	0.67	0.61	0.639175		375	0.650043	0.59	0.61	0.62	0.57	0.606061				375	0.588448	0.53	0.52	0.55	0.5	0.54
	376	0.74026	0.69	0.71	0.76	0.64	0.72381		376	0.731602	0.67	0.74	0.77	0.63	0.718447				376	0.572294	0.6	0.48	0.6	0.48	0.6
	377	0.776215	0.69	0.72	0.73	0.67	0.707071		377	0.789855	0.71	0.72	0.73	0.69	0.72				377	0.482523	0.31	0.59	0.46	0.44	0.372093
	378	0.790738	0.73	0.75	0.71	0.77	0.719101		378	0.786878	0.66	0.7	0.64	0.71	0.651685				378	0.681818	0.64	0.45	0.49	0.6	0.554455
	379	0.72449	0.69	0.71	0.7	0.7	0.694737		379	0.654762	0.58	0.61	0.6	0.6	0.589474				379	0.666454	0.6	0.67	0.64	0.63	0.623656
	380	0.81826	0.76	0.79	0.82	0.72	0.788462		380	0.777778	0.69	0.79	0.8	0.67	0.74				380	0.620586	0.48	0.6	0.6	0.48	0.536082
	381	0.782161	0.64	0.7	0.64	0.7	0.636364		381	0.770583	0.64	0.66	0.61	0.69	0.622222				381	0.694683	0.61	0.58	0.55	0.65	0.580645
	382	0.777632	0.72	0.75	0.8	0.65	0.759259		382	0.708333	0.58	0.62	0.69	0.51	0.628571				382	0.617325	0.6	0.52	0.64	0.48	0.618182
	383	0.773077	0.76	0.77	0.74	0.78	0.747253		383	0.747863	0.64	0.71	0.66	0.7	0.651685				383	0.702778	0.56	0.65	0.58	0.63	0.568182
	384	0.837585	0.75	0.78	0.77	0.76	0.757895		384	0.78784	0.65	0.69	0.67	0.67	0.659574				384	0.620748	0.5	0.51	0.5	0.51	0.5
	385	0.741497	0.65	0.67	0.67	0.65	0.659794		385	0.681548	0.61	0.67	0.65	0.63	0.631579				385	0.595451	0.57	0.54	0.56	0.55	0.565657
	386	0.833617	0.74	0.77	0.77	0.73	0.755102		386	0.814468	0.7	0.74	0.74	0.7	0.721649				386	0.63	0.56	0.57	0.58	0.55	0.571429
	387	0.798298	0.68	0.72	0.7	0.71	0.688172		387	0.821277	0.74	0.76	0.74	0.76	0.744681				387	0.705745	0.51	0.68	0.6	0.6	0.551724
	388	0.773504	0.67	0.71	0.67	0.71	0.666667		388	0.729487	0.62	0.63	0.6	0.66	0.608696				388	0.618162	0.58	0.48	0.49	0.57	0.530612
	389	0.750425	0.69	0.73	0.72	0.7	0.708333		389	0.733418	0.65	0.67	0.67	0.65	0.659794				389	0.591412	0.51	0.54	0.53	0.52	0.520833
	390	0.725877	0.62	0.68	0.58	0.72	0.60241		390	0.726754	0.7	0.75	0.67	0.78	0.682927				390	0.642544	0.55	0.53	0.45	0.62	0.494382
	391	0.758738	0.71	0.72	0.73	0.69	0.72		391	0.735294	0.65	0.67	0.69	0.63	0.666667				391	0.566283	0.53	0.48	0.53	0.48	0.529412
	392	0.795319	0.7	0.72	0.73	0.69	0.714286		392	0.770213	0.7	0.77	0.76	0.71	0.729167				392	0.653617	0.44	0.64	0.56	0.52	0.494382
	393	0.82766	0.7	0.76	0.73	0.73	0.717391		393	0.830213	0.72	0.78	0.76	0.75	0.73913				393	0.596596	0.49	0.46	0.46	0.49	0.474227
	394	0.741262	0.65	0.75	0.7	0.7	0.674157		394	0.686701	0.59	0.65	0.6	0.63	0.593407				394	0.581202	0.59	0.51	0.52	0.58	0.55102
	395	0.738739	0.68	0.73	0.61	0.79	0.641026		395	0.740541	0.65	0.67	0.55	0.75	0.592593				395	0.69482	0.62	0.6	0.49	0.72	0.547619
	396	0.78133	0.71	0.74	0.75	0.69	0.727273		396	0.723785	0.67	0.72	0.72	0.66	0.693878				396	0.599744	0.55	0.52	0.56	0.51	0.554455
	397	0.816638	0.73	0.76	0.8	0.67	0.766355		397	0.743467	0.62	0.66	0.71	0.56	0.666667				397	0.640462	0.54	0.61	0.65	0.49	0.588235
	398	0.746383	0.62	0.66	0.66	0.62	0.639175		398	0.695745	0.6	0.64	0.64	0.6	0.618557				398	0.671702	0.72	0.53	0.62	0.64	0.666667
	399	0.791559	0.65	0.69	0.62	0.71	0.636364		399	0.779931	0.67	0.72	0.66	0.74	0.666667				399	0.654177	0.56	0.56	0.5	0.61	0.527473
	400	0.796581	0.71	0.75	0.71	0.75	0.711111		400	0.710684	0.67	0.71	0.67	0.71	0.666667				400	0.619017	0.44	0.65	0.53	0.58	0.481928
	401	0.768303	0.67	0.72	0.66	0.74	0.666667		401	0.776055	0.67	0.74	0.67	0.74	0.674419				401	0.609388	0.58	0.61	0.54	0.65	0.561798
	402	0.768064	0.63	0.68	0.56	0.74	0.592593		402	0.776539	0.68	0.69	0.59	0.77	0.634146				402	0.539028	0.47	0.49	0.37	0.59	0.418605
	403	0.796312	0.75	0.79	0.75	0.79	0.75		403	0.771012	0.7	0.72	0.67	0.75	0.688889				403	0.75193	0.61	0.68	0.61	0.68	0.613636
	404	0.763675	0.69	0.71	0.67	0.73	0.681319		404	0.770085	0.62	0.69	0.64	0.68	0.629213				404	0.595513	0.42	0.54	0.44	0.52	0.431818
	405	0.694211	0.65	0.68	0.52	0.78	0.578947		405	0.633053	0.56	0.59	0.42	0.71	0.481013				405	0.604809	0.65	0.51	0.42	0.73	0.505747
	406	0.677447	0.57	0.6	0.57	0.6	0.574468		406	0.745957	0.66	0.72	0.69	0.69	0.673913				406	0.62	0.55	0.54	0.53	0.56	0.541667
	407	0.737425	0.65	0.67	0.64	0.68	0.645161		407	0.606138	0.52	0.55	0.51	0.56	0.516129				407	0.594203	0.59	0.53	0.53	0.59	0.556701
	408	0.735088	0.65	0.72	0.62	0.75	0.634146		408	0.67807	0.57	0.61	0.51	0.67	0.541176				408	0.679167	0.52	0.7	0.55	0.68	0.538462
	409	0.716981	0.57	0.66	0.67	0.56	0.612245		409	0.644082	0.51	0.57	0.59	0.49	0.545455				409	0.613208	0.57	0.55	0.6	0.51	0.582524
	410	0.742553	0.62	0.64	0.62	0.64	0.617021		410	0.753191	0.66	0.72	0.69	0.69	0.673913				410	0.594255	0.62	0.48	0.53	0.57	0.568627
	411	0.695969	0.64	0.68	0.62	0.69	0.629213		411	0.701544	0.61	0.64	0.59	0.67	0.6				411	0.693182	0.66	0.64	0.6	0.69	0.630435
	412	0.774561	0.65	0.7	0.6	0.74	0.626506		412	0.750877	0.62	0.65	0.56	0.71	0.588235				412	0.688158	0.6	0.63	0.53	0.69	0.564706
	413	0.728205	0.64	0.65	0.62	0.68	0.630435		413	0.714103	0.6	0.62	0.57	0.64	0.586957				413	0.667521	0.56	0.63	0.57	0.62	0.561798
	414	0.77906	0.69	0.71	0.67	0.73	0.681319		414	0.737607	0.64	0.67	0.63	0.69	0.637363				414	0.670299	0.62	0.52	0.53	0.61	0.571429
	415	0.661702	0.6	0.64	0.61	0.63	0.602151		415	0.650213	0.55	0.58	0.55	0.58	0.553191				415	0.515957	0.45	0.5	0.46	0.49	0.451613
	416	0.708511	0.62	0.66	0.63	0.65	0.623656		416	0.750213	0.6	0.64	0.61	0.63	0.602151				416	0.59617	0.53	0.46	0.48	0.51	0.505051
	417	0.768707	0.65	0.67	0.66	0.66	0.652632		417	0.718112	0.65	0.67	0.66	0.66	0.652632				417	0.594175	0.46	0.57	0.51	0.52	0.483516
	418	0.724242	0.67	0.71	0.76	0.62	0.711538		418	0.683117	0.64	0.67	0.71	0.58	0.673077				418	0.525541	0.45	0.55	0.57	0.43	0.505051
	419	0.739744	0.67	0.69	0.71	0.65	0.693069		419	0.760684	0.63	0.67	0.69	0.61	0.66				419	0.660256	0.5	0.6	0.59	0.51	0.541667
	420	0.73617	0.66	0.68	0.69	0.65	0.673469		420	0.757021	0.68	0.7	0.71	0.67	0.693878				420	0.610426	0.48	0.6	0.56	0.52	0.516129
	421	0.786937	0.68	0.72	0.6	0.78	0.632911		421	0.721171	0.62	0.67	0.53	0.74	0.575				421	0.551351	0.62	0.5	0.43	0.68	0.511111
	422	0.73234	0.66	0.7	0.7	0.66	0.680412		422	0.743404	0.62	0.64	0.65	0.61	0.632653				422	0.675532	0.56	0.64	0.62	0.58	0.589474
	423	0.798723	0.76	0.79	0.79	0.76	0.77551		423	0.772766	0.7	0.72	0.73	0.69	0.714286				423	0.637234	0.48	0.64	0.59	0.54	0.527473
	424	0.77013	0.69	0.71	0.76	0.64	0.72381		424	0.640693	0.58	0.62	0.67	0.53	0.621359				424	0.540909	0.44	0.52	0.55	0.42	0.484848
	425	0.754252	0.67	0.73	0.72	0.69	0.694737		425	0.739371	0.65	0.71	0.7	0.67	0.673684				425	0.660502	0.55	0.62	0.6	0.58	0.574468
	426	0.774026	0.64	0.71	0.63	0.72	0.635294		426	0.669264	0.62	0.67	0.59	0.7	0.604651				426	0.59026	0.55	0.51	0.46	0.6	0.5
	427	0.635279	0.5	0.54	0.62	0.42	0.552381		427	0.576923	0.52	0.54	0.62	0.43	0.566038				427	0.568966	0.57	0.54	0.65	0.46	0.605505
	428	0.808748	0.72	0.73	0.76	0.68	0.737864		428	0.746141	0.68	0.73	0.75	0.65	0.712871				428	0.526587	0.55	0.48	0.56	0.47	0.552381
	429	0.778061	0.69	0.73	0.72	0.7	0.708333		429	0.735119	0.67	0.69	0.69	0.67	0.680412				429	0.606505	0.55	0.52	0.54	0.53	0.545455
	430	0.674359	0.6	0.62	0.65	0.57	0.62		430	0.641026	0.5	0.56	0.57	0.49	0.530612				430	0.620085	0.62	0.58	0.63	0.57	0.621359
	431	0.736396	0.66	0.71	0.78	0.57	0.715596		431	0.70339	0.63	0.66	0.74	0.53	0.678899				431	0.583408	0.51	0.42	0.58	0.36	0.540541
	432	0.723413	0.68	0.7	0.73	0.65	0.705882		432	0.73542	0.64	0.68	0.71	0.61	0.673267				432	0.665952	0.51	0.73	0.69	0.55	0.586957
	433	0.754043	0.64	0.7	0.7	0.65	0.666667		433	0.754894	0.66	0.7	0.7	0.66	0.680412				433	0.631064	0.48	0.6	0.56	0.52	0.516129
	434	0.776641	0.61	0.67	0.62	0.65	0.615385		434	0.754476	0.59	0.63	0.59	0.63	0.586957				434	0.624254	0.54	0.53	0.51	0.56	0.526316
	435	0.745106	0.64	0.66	0.64	0.66	0.638298		435	0.742553	0.64	0.68	0.65	0.67	0.645161				435	0.689149	0.55	0.68	0.62	0.62	0.58427
	436	0.675439	0.63	0.67	0.73	0.56	0.679245		436	0.655702	0.6	0.62	0.69	0.52	0.641509				436	0.613596	0.58	0.5	0.62	0.45	0.6
	437	0.687127	0.55	0.61	0.61	0.55	0.57732		437	0.731458	0.61	0.67	0.67	0.61	0.639175				437	0.666667	0.61	0.5	0.57	0.53	0.590476
	438	0.713551	0.55	0.64	0.56	0.63	0.551724		438	0.731561	0.61	0.66	0.6	0.67	0.606742				438	0.605489	0.52	0.58	0.51	0.6	0.516854
	439	0.675745	0.58	0.62	0.62	0.58	0.597938		439	0.678298	0.6	0.64	0.64	0.6	0.618557				439	0.681915	0.48	0.72	0.65	0.57	0.551724
	440	0.692539	0.59	0.68	0.6	0.67	0.597701		440	0.685678	0.55	0.58	0.52	0.61	0.533333				440	0.672384	0.57	0.47	0.47	0.57	0.515464
	441	0.763404	0.66	0.7	0.7	0.66	0.680412		441	0.745106	0.58	0.66	0.64	0.6	0.610526				441	0.537872	0.5	0.53	0.53	0.5	0.515464
	442	0.749787	0.57	0.61	0.62	0.56	0.591837		442	0.751918	0.65	0.67	0.69	0.63	0.666667				442	0.664322	0.55	0.63	0.62	0.56	0.583333
	443	0.636951	0.63	0.65	0.59	0.69	0.606742		443	0.642119	0.58	0.59	0.53	0.64	0.555556				443	0.647933	0.49	0.59	0.49	0.59	0.488372
	444	0.846484	0.7	0.75	0.7	0.75	0.704545		444	0.857204	0.77	0.77	0.74	0.8	0.755556				444	0.624571	0.5	0.53	0.47	0.56	0.483516
	445	0.694373	0.57	0.63	0.58	0.62	0.571429		445	0.638534	0.59	0.61	0.57	0.62	0.580645				445	0.641091	0.54	0.59	0.54	0.59	0.543478
	446	0.810078	0.67	0.7	0.64	0.73	0.659091		446	0.821705	0.7	0.74	0.68	0.75	0.689655				446	0.579888	0.53	0.52	0.47	0.58	0.5
	447	0.700767	0.59	0.65	0.6	0.63	0.593407		447	0.686701	0.57	0.63	0.58	0.62	0.571429				447	0.6526	0.65	0.53	0.56	0.63	0.6
	448	0.704386	0.63	0.62	0.71	0.54	0.666667		448	0.68114	0.6	0.62	0.69	0.52	0.641509				448	0.753289	0.58	0.75	0.77	0.56	0.66
	449	0.742424	0.64	0.69	0.61	0.72	0.627907		449	0.704762	0.62	0.65	0.58	0.69	0.597701				449	0.650866	0.6	0.56	0.51	0.65	0.549451
	450	0.684524	0.61	0.67	0.65	0.63	0.631579		450	0.702381	0.59	0.6	0.6	0.59	0.597938				450	0.609269	0.61	0.58	0.6	0.6	0.606061
	451	0.773519	0.66	0.73	0.77	0.61	0.711538		451	0.751742	0.64	0.68	0.73	0.58	0.685714				451	0.500218	0.39	0.49	0.51	0.37	0.444444
	452	0.713129	0.61	0.65	0.66	0.6	0.632653		452	0.685422	0.65	0.67	0.69	0.63	0.666667				452	0.582268	0.43	0.54	0.51	0.46	0.468085
	453	0.814895	0.62	0.68	0.73	0.57	0.673077		453	0.750871	0.66	0.71	0.76	0.6	0.704762				453	0.655923	0.5	0.63	0.65	0.48	0.565657
	454	0.734234	0.68	0.7	0.58	0.78	0.625		454	0.736486	0.62	0.65	0.52	0.74	0.567901				454	0.645045	0.68	0.55	0.48	0.73	0.561798
	455	0.681185	0.54	0.66	0.54	0.66	0.536585		455	0.648084	0.61	0.64	0.56	0.69	0.581395				455	0.57426	0.59	0.5	0.46	0.62	0.516129
	456	0.70601	0.56	0.61	0.51	0.65	0.534884		456	0.680749	0.56	0.61	0.51	0.65	0.534884				456	0.658537	0.59	0.57	0.5	0.65	0.539326
	457	0.805195	0.75	0.76	0.8	0.7	0.773585		457	0.685714	0.62	0.64	0.69	0.56	0.653846				457	0.667316	0.6	0.64	0.69	0.55	0.640777
	458	0.714468	0.57	0.66	0.61	0.62	0.593407		458	0.694043	0.6	0.64	0.61	0.63	0.602151				458	0.614468	0.62	0.44	0.51	0.55	0.557692
	459	0.808547	0.76	0.79	0.76	0.79	0.755556		459	0.757265	0.69	0.69	0.66	0.72	0.673913				459	0.654487	0.53	0.54	0.5	0.57	0.516129
	460	0.766986	0.66	0.68	0.6	0.73	0.627907		460	0.739547	0.63	0.68	0.59	0.72	0.611765				460	0.616943	0.54	0.57	0.48	0.63	0.505747
	461	0.759402	0.71	0.75	0.71	0.75	0.711111		461	0.696581	0.56	0.63	0.57	0.62	0.561798				461	0.665385	0.62	0.6	0.57	0.65	0.595745
	462	0.75	0.63	0.7	0.6	0.72	0.619048		462	0.767857	0.68	0.73	0.65	0.76	0.666667				462	0.724956	0.66	0.62	0.56	0.71	0.606742
	463	0.713248	0.62	0.67	0.68	0.6	0.646465		463	0.67906	0.54	0.58	0.6	0.52	0.565657				463	0.614957	0.6	0.56	0.61	0.54	0.601942
	464	0.72549	0.63	0.67	0.68	0.62	0.653061		464	0.709719	0.61	0.63	0.65	0.59	0.626263				464	0.51705	0.43	0.46	0.47	0.42	0.44898
	465	0.804825	0.67	0.7	0.61	0.75	0.642857		465	0.765789	0.67	0.68	0.6	0.75	0.635294				465	0.662061	0.55	0.54	0.46	0.63	0.5
	466	0.780875	0.72	0.73	0.76	0.68	0.737864		466	0.783448	0.66	0.7	0.73	0.63	0.693069				466	0.58169	0.55	0.52	0.58	0.49	0.563107
	467	0.754049	0.65	0.69	0.65	0.69	0.652174		467	0.741688	0.57	0.65	0.59	0.62	0.577778				467	0.544544	0.5	0.59	0.52	0.57	0.511111
	468	0.775935	0.71	0.73	0.73	0.71	0.721649		468	0.758503	0.67	0.69	0.69	0.67	0.680412				468	0.606718	0.57	0.58	0.58	0.57	0.57732
	469	0.793265	0.7	0.76	0.73	0.74	0.711111		469	0.749361	0.67	0.69	0.66	0.7	0.666667				469	0.59676	0.54	0.57	0.53	0.58	0.537634
	470	0.760851	0.68	0.7	0.71	0.67	0.693878		470	0.783404	0.66	0.7	0.7	0.66	0.680412				470	0.67	0.56	0.62	0.61	0.57	0.583333
	471	0.794017	0.64	0.73	0.67	0.7	0.659091		471	0.756838	0.67	0.71	0.67	0.71	0.666667				471	0.626923	0.49	0.56	0.49	0.56	0.488889
	472	0.729167	0.57	0.62	0.61	0.59	0.589474		472	0.628401	0.51	0.54	0.53	0.52	0.520833				472	0.657951	0.63	0.52	0.57	0.58	0.601942
	473	0.765985	0.67	0.71	0.67	0.71	0.673913		473	0.747656	0.65	0.71	0.67	0.69	0.659341				473	0.617221	0.61	0.57	0.56	0.62	0.583333
	474	0.731602	0.64	0.65	0.59	0.71	0.613636		474	0.768831	0.69	0.73	0.66	0.75	0.674419				474	0.654762	0.67	0.49	0.5	0.66	0.571429
	475	0.774894	0.7	0.7	0.71	0.69	0.707071		475	0.740851	0.7	0.74	0.74	0.7	0.721649				475	0.613617	0.5	0.62	0.58	0.54	0.537634
	476	0.73682	0.65	0.69	0.67	0.67	0.659574		476	0.681973	0.56	0.59	0.57	0.58	0.568421				476	0.600765	0.5	0.55	0.52	0.53	0.510638
	477	0.801364	0.67	0.72	0.72	0.66	0.693878		477	0.789429	0.67	0.72	0.72	0.66	0.693878				477	0.588448	0.53	0.43	0.51	0.45	0.519231
	478	0.745299	0.6	0.65	0.6	0.65	0.6		478	0.719231	0.64	0.67	0.63	0.69	0.637363				478	0.483547	0.53	0.38	0.43	0.49	0.475248
	479	0.707483	0.54	0.59	0.57	0.57	0.553191		479	0.62415	0.6	0.61	0.6	0.61	0.604167				479	0.619898	0.58	0.51	0.54	0.56	0.56
	480	0.730213	0.66	0.68	0.69	0.65	0.673469		480	0.76	0.72	0.72	0.73	0.71	0.727273				480	0.639574	0.56	0.53	0.56	0.53	0.56
	481	0.730263	0.7	0.7	0.62	0.77	0.658824		481	0.621491	0.55	0.58	0.48	0.65	0.511628				481	0.680263	0.5	0.65	0.5	0.65	0.5
	482	0.714894	0.55	0.58	0.55	0.58	0.553191		482	0.743404	0.62	0.64	0.62	0.64	0.617021				482	0.727234	0.64	0.68	0.65	0.67	0.645161
	483	0.792517	0.73	0.8	0.78	0.75	0.752688		483	0.789966	0.73	0.76	0.74	0.74	0.736842				483	0.666454	0.5	0.67	0.6	0.58	0.545455
	484	0.764031	0.65	0.67	0.67	0.65	0.659794		484	0.747449	0.63	0.67	0.66	0.64	0.645833				484	0.553359	0.55	0.48	0.52	0.51	0.534653
	485	0.760889	0.63	0.68	0.59	0.72	0.611765		485	0.628484	0.51	0.54	0.45	0.6	0.477273				485	0.561411	0.54	0.43	0.41	0.56	0.463158
	486	0.816283	0.76	0.8	0.81	0.76	0.787879		486	0.760017	0.63	0.72	0.71	0.63	0.666667				486	0.668798	0.57	0.61	0.62	0.56	0.591837
	487	0.763427	0.61	0.67	0.67	0.61	0.639175		487	0.749361	0.61	0.65	0.66	0.6	0.632653				487	0.674126	0.65	0.63	0.66	0.62	0.653465
	488	0.792661	0.74	0.78	0.69	0.82	0.716049		488	0.7458	0.64	0.66	0.56	0.73	0.595238				488	0.522325	0.38	0.55	0.37	0.57	0.375
	489	0.771318	0.67	0.74	0.67	0.74	0.674419		489	0.755814	0.65	0.7	0.64	0.72	0.643678				489	0.557709	0.53	0.48	0.45	0.57	0.489362
	490	0.719658	0.67	0.67	0.64	0.7	0.652174		490	0.70812	0.6	0.63	0.59	0.65	0.593407				490	0.654274	0.53	0.62	0.55	0.6	0.539326
	491	0.768707	0.63	0.69	0.67	0.65	0.652632		491	0.744473	0.63	0.69	0.67	0.65	0.652632				491	0.714711	0.59	0.69	0.66	0.62	0.623656
	492	0.753661	0.65	0.69	0.62	0.71	0.636364		492	0.731697	0.6	0.65	0.58	0.67	0.590909				492	0.611326	0.56	0.54	0.49	0.6	0.521739
	493	0.768376	0.67	0.71	0.73	0.65	0.7		493	0.679915	0.62	0.64	0.67	0.59	0.64				493	0.548718	0.37	0.58	0.5	0.44	0.422222
	494	0.733419	0.63	0.67	0.6	0.69	0.613636		494	0.729113	0.63	0.67	0.6	0.69	0.613636				494	0.511413	0.42	0.56	0.43	0.55	0.423529
	495	0.780769	0.67	0.71	0.73	0.65	0.7		495	0.757265	0.63	0.67	0.69	0.61	0.66				495	0.59359	0.6	0.47	0.56	0.5	0.579439
	496	0.757737	0.64	0.69	0.58	0.74	0.609756		496	0.805924	0.72	0.76	0.67	0.8	0.691358				496	0.566313	0.46	0.52	0.39	0.59	0.423529
	497	0.688034	0.6	0.65	0.6	0.65	0.6		497	0.696581	0.62	0.63	0.6	0.66	0.608696				497	0.598077	0.53	0.54	0.5	0.57	0.516129
	498	0.712276	0.67	0.67	0.69	0.65	0.68		498	0.677323	0.61	0.65	0.66	0.6	0.632653				498	0.538789	0.51	0.54	0.55	0.5	0.530612
	499	0.797835	0.67	0.71	0.76	0.62	0.711538		499	0.806494	0.69	0.74	0.78	0.65	0.730769				499	0.694805	0.58	0.62	0.67	0.53	0.621359
	500	0.738157	0.63	0.67	0.71	0.59	0.666667		500	0.728682	0.59	0.65	0.68	0.56	0.633663				500	0.556848	0.46	0.51	0.54	0.43	0.5
	501	0.782979	0.64	0.77	0.74	0.67	0.688172		501	0.698723	0.54	0.57	0.57	0.54	0.556701				501	0.582979	0.6	0.4	0.52	0.49	0.555556
	502	0.77466	0.65	0.67	0.67	0.65	0.659794		502	0.682398	0.59	0.65	0.63	0.61	0.610526				502	0.542092	0.49	0.48	0.49	0.48	0.489796
	503	0.601616	0.52	0.55	0.53	0.54	0.526316		503	0.582908	0.56	0.59	0.57	0.58	0.568421				503	0.539116	0.6	0.45	0.52	0.54	0.557692
	504	0.725064	0.61	0.63	0.65	0.59	0.626263		504	0.75746	0.69	0.72	0.73	0.67	0.707071				504	0.503623	0.47	0.43	0.48	0.43	0.475248
	505	0.768293	0.63	0.68	0.59	0.72	0.611765		505	0.705139	0.59	0.61	0.52	0.67	0.551724				505	0.719294	0.66	0.68	0.6	0.73	0.627907
	506	0.751286	0.66	0.73	0.74	0.64	0.7		506	0.718696	0.64	0.7	0.72	0.62	0.68				506	0.535163	0.57	0.45	0.56	0.47	0.560748
	507	0.740646	0.67	0.71	0.7	0.68	0.6875		507	0.751276	0.69	0.71	0.71	0.69	0.701031				507	0.618197	0.53	0.56	0.55	0.54	0.541667
	508	0.753661	0.63	0.69	0.61	0.7	0.62069		508	0.690784	0.58	0.63	0.56	0.65	0.568182				508	0.597115	0.53	0.44	0.43	0.55	0.479167
	509	0.77617	0.68	0.74	0.71	0.71	0.695652		509	0.81234	0.74	0.8	0.78	0.77	0.76087				509	0.652553	0.57	0.54	0.54	0.57	0.556701
	510	0.713178	0.67	0.65	0.71	0.61	0.685714		510	0.664944	0.57	0.63	0.66	0.54	0.613861				510	0.605082	0.56	0.51	0.59	0.48	0.571429
	511	0.731707	0.68	0.7	0.62	0.75	0.651163		511	0.735627	0.59	0.61	0.52	0.67	0.551724				511	0.731054	0.71	0.62	0.58	0.74	0.637363
	512	0.75641	0.6	0.65	0.6	0.65	0.6		512	0.756838	0.64	0.69	0.64	0.69	0.644444				512	0.619017	0.62	0.48	0.51	0.6	0.56
	513	0.757106	0.7	0.72	0.67	0.75	0.681818		513	0.739018	0.65	0.7	0.64	0.72	0.643678				513	0.664513	0.49	0.69	0.55	0.63	0.518519
	514	0.747631	0.69	0.7	0.74	0.64	0.711538		514	0.742894	0.63	0.67	0.71	0.59	0.666667				514	0.605082	0.56	0.56	0.61	0.5	0.582524
	515	0.691775	0.62	0.65	0.58	0.69	0.597701		515	0.638528	0.52	0.55	0.47	0.6	0.494382				515	0.630519	0.4	0.65	0.47	0.59	0.435897
	516	0.789429	0.72	0.76	0.73	0.75	0.725275		516	0.750213	0.7	0.73	0.7	0.73	0.695652				516	0.657928	0.59	0.57	0.55	0.6	0.568421
	517	0.767462	0.67	0.71	0.6	0.76	0.634146		517	0.766578	0.69	0.71	0.61	0.77	0.650602				517	0.597922	0.56	0.53	0.45	0.65	0.5
	518	0.793739	0.7	0.72	0.67	0.75	0.688889		518	0.743139	0.61	0.68	0.61	0.68	0.613636				518	0.576115	0.68	0.45	0.51	0.63	0.582524
	519	0.768439	0.7	0.72	0.67	0.75	0.688889		519	0.722556	0.61	0.66	0.6	0.67	0.606742				519	0.620283	0.55	0.57	0.51	0.6	0.527473
	520	0.770247	0.71	0.72	0.73	0.69	0.72		520	0.745524	0.63	0.65	0.67	0.61	0.646465				520	0.576513	0.49	0.54	0.54	0.49	0.515464
	521	0.739708	0.68	0.7	0.73	0.65	0.705882		521	0.704545	0.6	0.64	0.67	0.57	0.633663				521	0.53259	0.57	0.48	0.57	0.48	0.566038
	522	0.719481	0.64	0.67	0.6	0.71	0.62069		522	0.716017	0.57	0.65	0.56	0.67	0.564706				522	0.669697	0.57	0.64	0.55	0.66	0.55814
	523	0.715592	0.55	0.59	0.65	0.49	0.596154		523	0.690331	0.57	0.61	0.67	0.51	0.615385				523	0.651132	0.71	0.49	0.66	0.56	0.683761
	524	0.741688	0.67	0.71	0.67	0.71	0.673913		524	0.724211	0.67	0.71	0.67	0.71	0.673913				524	0.624254	0.5	0.61	0.53	0.57	0.516854
	525	0.771952	0.72	0.75	0.72	0.75	0.717391		525	0.720375	0.63	0.67	0.63	0.67	0.630435				525	0.664322	0.61	0.55	0.55	0.61	0.57732
	526	0.77074	0.66	0.69	0.58	0.76	0.617284		526	0.790366	0.63	0.68	0.56	0.74	0.592593				526	0.577386	0.47	0.59	0.43	0.64	0.45
	527	0.811671	0.72	0.78	0.68	0.8	0.7		527	0.736958	0.62	0.66	0.55	0.72	0.578313				527	0.525862	0.51	0.45	0.38	0.58	0.43956
	528	0.768868	0.68	0.7	0.65	0.73	0.666667		528	0.704974	0.66	0.7	0.64	0.71	0.651685				528	0.558962	0.55	0.51	0.48	0.57	0.510638
	529	0.751938	0.7	0.72	0.67	0.75	0.681818		529	0.69466	0.67	0.69	0.63	0.73	0.651685				529	0.764858	0.65	0.72	0.65	0.72	0.651163
	530	0.816092	0.64	0.76	0.64	0.76	0.641026		530	0.769231	0.69	0.72	0.63	0.78	0.658537				530	0.621132	0.51	0.5	0.41	0.6	0.454545
	531	0.844388	0.73	0.78	0.76	0.75	0.744681		531	0.831207	0.73	0.8	0.78	0.75	0.752688				531	0.655187	0.6	0.61	0.6	0.61	0.604167
	532	0.779574	0.7	0.76	0.73	0.73	0.717391		532	0.788936	0.66	0.7	0.67	0.69	0.666667				532	0.764043	0.72	0.7	0.69	0.73	0.708333
	533	0.742967	0.63	0.67	0.63	0.67	0.630435		533	0.587383	0.48	0.55	0.49	0.54	0.483516				533	0.57971	0.61	0.53	0.54	0.6	0.571429
	534	0.83376	0.74	0.78	0.76	0.77	0.747253		534	0.815004	0.7	0.73	0.7	0.73	0.695652				534	0.637894	0.5	0.71	0.61	0.61	0.547619
	535	0.766295	0.66	0.7	0.64	0.71	0.651685		535	0.721269	0.59	0.64	0.58	0.65	0.58427				535	0.636149	0.61	0.6	0.56	0.65	0.586957
	536	0.785526	0.62	0.68	0.58	0.72	0.60241		536	0.741228	0.6	0.65	0.55	0.7	0.571429				536	0.680702	0.67	0.56	0.52	0.71	0.586957
	537	0.755464	0.69	0.74	0.61	0.8	0.649351		537	0.730874	0.61	0.66	0.51	0.74	0.556962				537	0.680556	0.64	0.67	0.53	0.76	0.582278
	538	0.68383	0.62	0.66	0.66	0.62	0.639175		538	0.582553	0.56	0.57	0.58	0.55	0.571429				538	0.561277	0.48	0.53	0.52	0.49	0.5
	539	0.737872	0.62	0.62	0.6	0.63	0.610526		539	0.671915	0.57	0.6	0.57	0.6	0.574468				539	0.566383	0.51	0.56	0.52	0.55	0.516129
	540	0.830213	0.72	0.79	0.78	0.73	0.75		540	0.837021	0.74	0.74	0.76	0.73	0.747475				540	0.698936	0.52	0.64	0.6	0.56	0.55914
	541	0.804762	0.69	0.75	0.67	0.76	0.682353		541	0.745887	0.62	0.65	0.58	0.69	0.597701				541	0.610606	0.6	0.47	0.46	0.6	0.520833
	542	0.734442	0.67	0.69	0.66	0.7	0.666667		542	0.661978	0.63	0.69	0.64	0.67	0.637363				542	0.663257	0.61	0.53	0.54	0.6	0.571429
	543	0.754435	0.71	0.75	0.6	0.82	0.648649		543	0.796919	0.71	0.75	0.6	0.82	0.648649				543	0.607376	0.53	0.54	0.38	0.68	0.444444
	544	0.74031	0.7	0.72	0.76	0.66	0.730769		544	0.62317	0.59	0.63	0.67	0.55	0.627451				544	0.452412	0.48	0.44	0.52	0.4	0.5
	545	0.818452	0.73	0.76	0.74	0.74	0.736842		545	0.750425	0.67	0.71	0.7	0.69	0.680851				545	0.593537	0.67	0.51	0.57	0.61	0.615385
	546	0.662093	0.59	0.6	0.55	0.64	0.571429		546	0.65223	0.55	0.57	0.51	0.6	0.527473				546	0.611707	0.5	0.64	0.54	0.61	0.517647
	547	0.59949	0.46	0.53	0.49	0.5	0.473118		547	0.551871	0.48	0.53	0.5	0.51	0.489362				547	0.507653	0.44	0.47	0.45	0.46	0.442105
	548	0.733617	0.66	0.72	0.72	0.67	0.6875		548	0.65617	0.56	0.6	0.6	0.56	0.57732				548	0.461064	0.42	0.47	0.46	0.43	0.4375
	549	0.664535	0.52	0.61	0.55	0.58	0.533333		549	0.640665	0.52	0.61	0.55	0.58	0.533333				549	0.609974	0.48	0.61	0.52	0.56	0.5
	550	0.824786	0.78	0.81	0.78	0.81	0.777778		550	0.801282	0.71	0.75	0.71	0.75	0.711111				550	0.751068	0.64	0.63	0.6	0.67	0.623656
	551	0.721939	0.65	0.69	0.68	0.66	0.666667		551	0.738946	0.67	0.73	0.72	0.69	0.694737				551	0.64881	0.55	0.58	0.57	0.56	0.5625
	552	0.758547	0.56	0.64	0.64	0.56	0.597938		552	0.764957	0.67	0.71	0.73	0.65	0.7				552	0.605556	0.62	0.44	0.56	0.5	0.587156
	553	0.717521	0.64	0.62	0.59	0.67	0.617021		553	0.673932	0.56	0.56	0.52	0.59	0.537634				553	0.650214	0.62	0.62	0.58	0.65	0.602151
	554	0.711293	0.58	0.62	0.48	0.72	0.525		554	0.695355	0.61	0.64	0.5	0.74	0.55				554	0.564663	0.53	0.54	0.4	0.66	0.457831
	555	0.831628	0.73	0.76	0.77	0.71	0.747475		555	0.780904	0.65	0.67	0.69	0.63	0.666667				555	0.592498	0.61	0.5	0.57	0.53	0.590476
	556	0.793191	0.68	0.72	0.72	0.68	0.701031		556	0.752766	0.66	0.68	0.69	0.65	0.673469				556	0.623404	0.6	0.49	0.56	0.53	0.576923
	557	0.782738	0.63	0.67	0.66	0.64	0.645833		557	0.72449	0.63	0.67	0.66	0.64	0.645833				557	0.611395	0.53	0.5	0.52	0.51	0.525253
	558	0.792641	0.67	0.73	0.65	0.74	0.658824		558	0.764069	0.6	0.71	0.61	0.7	0.60241				558	0.550433	0.52	0.55	0.47	0.6	0.494382
	559	0.764881	0.62	0.69	0.67	0.65	0.645161		559	0.713861	0.65	0.67	0.66	0.66	0.652632				559	0.580357	0.48	0.57	0.52	0.53	0.5
	560	0.72449	0.61	0.65	0.64	0.62	0.625		560	0.718112	0.67	0.71	0.7	0.68	0.6875				560	0.576318	0.59	0.46	0.53	0.52	0.557692
	561	0.740053	0.69	0.72	0.78	0.61	0.733945		561	0.723254	0.64	0.67	0.74	0.55	0.685185				561	0.679708	0.59	0.59	0.68	0.49	0.62963
	562	0.788936	0.72	0.77	0.77	0.72	0.742268		562	0.701277	0.6	0.62	0.62	0.59	0.612245				562	0.591489	0.54	0.6	0.59	0.55	0.5625
	563	0.646744	0.56	0.61	0.69	0.47	0.616822		563	0.666369	0.56	0.61	0.69	0.47	0.616822				563	0.603702	0.59	0.45	0.62	0.41	0.608696
	564	0.749099	0.62	0.65	0.74	0.51	0.672727		564	0.743243	0.63	0.68	0.76	0.53	0.690909				564	0.682432	0.65	0.62	0.74	0.52	0.690265
	565	0.767949	0.64	0.71	0.66	0.7	0.651685		565	0.694017	0.62	0.69	0.64	0.68	0.629213				565	0.649359	0.49	0.71	0.59	0.62	0.536585
	566	0.786383	0.72	0.77	0.77	0.72	0.742268		566	0.769787	0.64	0.66	0.67	0.63	0.653061				566	0.639149	0.54	0.62	0.6	0.56	0.568421
	567	0.667993	0.59	0.64	0.52	0.7	0.554217		567	0.664456	0.54	0.59	0.47	0.65	0.5				567	0.601901	0.54	0.55	0.45	0.64	0.488372
	568	0.808355	0.7	0.74	0.68	0.75	0.689655		568	0.736865	0.6	0.67	0.59	0.68	0.597701				568	0.553187	0.58	0.46	0.46	0.58	0.515464
	569	0.718696	0.64	0.73	0.74	0.63	0.686869		569	0.684391	0.62	0.66	0.69	0.59	0.653465				569	0.571184	0.49	0.55	0.57	0.47	0.525253
	570	0.815676	0.77	0.78	0.73	0.81	0.75		570	0.836779	0.77	0.8	0.75	0.81	0.758621				570	0.681955	0.51	0.59	0.5	0.6	0.505747
	571	0.80504	0.72	0.82	0.86	0.67	0.785047		571	0.811229	0.74	0.74	0.81	0.66	0.774775				571	0.531609	0.55	0.46	0.6	0.41	0.576577
	572	0.738587	0.65	0.69	0.62	0.71	0.636364		572	0.755814	0.7	0.72	0.67	0.75	0.681818				572	0.602283	0.6	0.52	0.5	0.62	0.547368
	573	0.692967	0.53	0.59	0.61	0.51	0.565657		573	0.619211	0.58	0.61	0.65	0.55	0.613861				573	0.645154	0.64	0.55	0.63	0.56	0.635514
	574	0.704274	0.6	0.62	0.65	0.57	0.62		574	0.695726	0.62	0.64	0.67	0.59	0.64				574	0.688248	0.63	0.58	0.63	0.58	0.634615
	575	0.734211	0.68	0.75	0.8	0.62	0.735849		575	0.75614	0.68	0.7	0.76	0.61	0.722222				575	0.575219	0.37	0.65	0.6	0.42	0.456522
	576	0.751701	0.67	0.69	0.68	0.68	0.673684		576	0.659864	0.6	0.65	0.63	0.63	0.617021				576	0.641156	0.62	0.55	0.58	0.6	0.6
	577	0.740409	0.63	0.67	0.63	0.67	0.630435		577	0.655158	0.59	0.63	0.59	0.63	0.586957				577	0.610614	0.39	0.61	0.47	0.53	0.428571
	578	0.696854	0.61	0.67	0.65	0.63	0.631579		578	0.687925	0.57	0.58	0.58	0.57	0.57732				578	0.671981	0.71	0.54	0.61	0.65	0.660377
	579	0.748934	0.65	0.67	0.69	0.63	0.666667		579	0.692668	0.61	0.63	0.65	0.59	0.626263				579	0.585891	0.47	0.63	0.59	0.52	0.521739
	580	0.782084	0.74	0.76	0.71	0.79	0.727273		580	0.785099	0.7	0.74	0.68	0.75	0.689655				580	0.576012	0.42	0.61	0.46	0.57	0.439024
	581	0.791559	0.7	0.72	0.67	0.75	0.681818		581	0.770457	0.65	0.7	0.64	0.72	0.643678				581	0.674419	0.81	0.57	0.6	0.79	0.693069
	582	0.68435	0.56	0.62	0.5	0.68	0.53012		582	0.676835	0.62	0.66	0.55	0.72	0.578313				582	0.668656	0.59	0.57	0.48	0.67	0.528736
	583	0.823404	0.72	0.79	0.78	0.73	0.75		583	0.775745	0.68	0.7	0.71	0.67	0.693878				583	0.61	0.56	0.57	0.58	0.55	0.571429
	584	0.786878	0.64	0.66	0.61	0.69	0.622222		584	0.7247	0.64	0.66	0.61	0.69	0.622222				584	0.755575	0.68	0.58	0.58	0.69	0.625
	585	0.784238	0.72	0.77	0.8	0.69	0.757282		585	0.754522	0.61	0.63	0.67	0.56	0.640777				585	0.620801	0.54	0.58	0.62	0.5	0.574257
	586	0.775862	0.64	0.69	0.58	0.74	0.609756		586	0.752431	0.69	0.71	0.61	0.77	0.650602				586	0.608974	0.59	0.47	0.43	0.63	0.494624
	587	0.788265	0.69	0.71	0.7	0.7	0.694737		587	0.809524	0.67	0.69	0.68	0.68	0.673684				587	0.624575	0.48	0.57	0.52	0.53	0.5
	588	0.71216	0.62	0.65	0.64	0.64	0.631579		588	0.738095	0.65	0.67	0.66	0.66	0.652632				588	0.736607	0.65	0.65	0.65	0.65	0.645833
	589	0.775214	0.67	0.69	0.65	0.71	0.659341		589	0.718376	0.64	0.65	0.62	0.68	0.630435				589	0.688462	0.58	0.54	0.52	0.6	0.547368
	590	0.665805	0.6	0.61	0.55	0.66	0.577778		590	0.686047	0.56	0.59	0.52	0.63	0.539326				590	0.677218	0.6	0.63	0.57	0.67	0.58427
	591	0.814895	0.71	0.73	0.66	0.77	0.682353		591	0.745645	0.63	0.68	0.59	0.72	0.611765				591	0.701437	0.71	0.57	0.55	0.73	0.617021
	592	0.814957	0.77	0.82	0.83	0.76	0.8		592	0.798291	0.71	0.8	0.8	0.71	0.755102				592	0.594872	0.54	0.53	0.57	0.5	0.554455
	593	0.770638	0.7	0.74	0.72	0.73	0.709677		593	0.718723	0.62	0.68	0.64	0.65	0.630435				593	0.66383	0.55	0.62	0.58	0.6	0.565217
	594	0.739557	0.71	0.72	0.73	0.69	0.72		594	0.722933	0.63	0.65	0.67	0.61	0.646465				594	0.635763	0.63	0.5	0.58	0.55	0.603774
	595	0.711864	0.64	0.66	0.75	0.54	0.690909		595	0.688225	0.54	0.58	0.67	0.45	0.598131				595	0.611508	0.46	0.61	0.64	0.42	0.534653
	596	0.775729	0.73	0.75	0.71	0.77	0.719101		596	0.802316	0.7	0.77	0.72	0.76	0.712644				596	0.708405	0.57	0.6	0.54	0.63	0.555556
	597	0.780875	0.66	0.72	0.66	0.72	0.659091		597	0.790738	0.68	0.7	0.65	0.73	0.666667				597	0.67753	0.52	0.58	0.51	0.6	0.516854
	598	0.813158	0.65	0.72	0.62	0.75	0.634146		598	0.807456	0.65	0.72	0.62	0.75	0.634146				598	0.684649	0.57	0.61	0.51	0.67	0.541176
	599	0.770457	0.69	0.7	0.74	0.64	0.711538		599	0.751507	0.63	0.65	0.69	0.58	0.660194				599	0.606589	0.56	0.65	0.67	0.54	0.606061
	600	0.795435	0.72	0.72	0.67	0.76	0.696629		600	0.691214	0.58	0.61	0.54	0.65	0.561798				600	0.624462	0.56	0.61	0.53	0.63	0.545455
	601	0.767949	0.64	0.65	0.62	0.68	0.630435		601	0.757692	0.67	0.69	0.65	0.71	0.659341				601	0.658761	0.62	0.56	0.55	0.63	0.583333
	602	0.751701	0.67	0.71	0.7	0.69	0.680851		602	0.791241	0.71	0.76	0.74	0.73	0.723404				602	0.690476	0.52	0.65	0.6	0.58	0.555556
	603	0.74608	0.66	0.68	0.74	0.6	0.698113		603	0.700784	0.62	0.71	0.74	0.58	0.679612				603	0.615418	0.45	0.68	0.66	0.47	0.531915
	604	0.796603	0.68	0.75	0.67	0.76	0.674699		604	0.764373	0.66	0.68	0.6	0.73	0.627907				604	0.591028	0.56	0.5	0.45	0.61	0.5
	605	0.780769	0.67	0.73	0.74	0.66	0.707071		605	0.711966	0.6	0.6	0.63	0.56	0.613861				605	0.621795	0.54	0.58	0.6	0.52	0.565657
	606	0.673593	0.56	0.64	0.67	0.53	0.613861		606	0.638095	0.6	0.62	0.67	0.54	0.634615				606	0.604978	0.6	0.55	0.63	0.51	0.616822
	607	0.754252	0.69	0.69	0.69	0.69	0.693878		607	0.769133	0.69	0.75	0.74	0.71	0.715789				607	0.639031	0.47	0.6	0.55	0.53	0.505495
	608	0.692982	0.63	0.67	0.73	0.56	0.679245		608	0.65	0.56	0.62	0.68	0.5	0.615385				608	0.604167	0.54	0.55	0.63	0.46	0.584906
	609	0.777875	0.63	0.66	0.58	0.71	0.604651		609	0.766551	0.66	0.68	0.6	0.73	0.627907				609	0.638066	0.59	0.52	0.47	0.63	0.521739
	610	0.744854	0.64	0.72	0.65	0.7	0.643678		610	0.743568	0.61	0.68	0.61	0.68	0.613636				610	0.719125	0.59	0.7	0.62	0.67	0.604651
	611	0.715157	0.61	0.64	0.56	0.69	0.581395		611	0.741289	0.61	0.64	0.56	0.69	0.581395				611	0.641551	0.59	0.62	0.53	0.67	0.55814
	612	0.765351	0.65	0.68	0.59	0.74	0.619048		612	0.707018	0.62	0.67	0.57	0.72	0.595238				612	0.550439	0.52	0.54	0.45	0.62	0.482759
	613	0.708014	0.63	0.69	0.64	0.67	0.637363		613	0.614663	0.57	0.63	0.58	0.62	0.571429				613	0.567136	0.5	0.57	0.51	0.56	0.505495
	614	0.669218	0.59	0.6	0.6	0.59	0.597938		614	0.666241	0.61	0.62	0.62	0.61	0.618557				614	0.602466	0.51	0.52	0.52	0.51	0.515464
	615	0.749129	0.7	0.73	0.78	0.64	0.735849		615	0.65723	0.57	0.61	0.67	0.51	0.615385				615	0.5625	0.41	0.56	0.56	0.41	0.474227
	616	0.80107	0.71	0.75	0.64	0.8	0.675		616	0.753345	0.63	0.68	0.56	0.74	0.592593				616	0.67529	0.66	0.53	0.47	0.7	0.549451
	617	0.68174	0.53	0.61	0.52	0.62	0.528736		617	0.660637	0.6	0.63	0.57	0.67	0.58427				617	0.66882	0.67	0.54	0.54	0.67	0.597938
	618	0.768203	0.68	0.71	0.81	0.56	0.736842		618	0.762212	0.69	0.71	0.81	0.57	0.747826				618	0.639401	0.47	0.63	0.69	0.4	0.557692
	619	0.821212	0.71	0.73	0.67	0.77	0.689655		619	0.770996	0.64	0.67	0.6	0.71	0.62069				619	0.589394	0.52	0.62	0.51	0.63	0.517647
	620	0.658298	0.54	0.62	0.6	0.56	0.568421		620	0.658723	0.6	0.62	0.62	0.59	0.612245				620	0.617021	0.52	0.6	0.58	0.54	0.547368
	621	0.684233	0.66	0.68	0.6	0.73	0.627907		621	0.662456	0.59	0.62	0.53	0.67	0.55814				621	0.516333	0.46	0.61	0.46	0.61	0.463415
	622	0.727621	0.59	0.63	0.59	0.63	0.586957		622	0.671355	0.54	0.59	0.54	0.59	0.543478				622	0.690537	0.59	0.65	0.6	0.63	0.593407
	623	0.733418	0.67	0.71	0.7	0.68	0.6875		623	0.692602	0.57	0.58	0.58	0.57	0.57732				623	0.707908	0.61	0.54	0.58	0.58	0.594059
	624	0.714043	0.66	0.68	0.69	0.65	0.673469		624	0.735745	0.64	0.68	0.68	0.64	0.659794				624	0.666383	0.44	0.6	0.54	0.5	0.483516
	625	0.749337	0.64	0.69	0.58	0.74	0.609756		625	0.717949	0.59	0.64	0.52	0.7	0.554217				625	0.614943	0.54	0.48	0.41	0.61	0.466667
	626	0.77047	0.71	0.73	0.66	0.77	0.682353		626	0.725174	0.61	0.66	0.57	0.7	0.588235				626	0.633493	0.66	0.59	0.54	0.7	0.593407
	627	0.721939	0.65	0.67	0.66	0.66	0.652632		627	0.714711	0.65	0.67	0.66	0.66	0.652632				627	0.650298	0.56	0.51	0.53	0.54	0.545455
	628	0.795671	0.71	0.75	0.68	0.77	0.697674		628	0.808658	0.74	0.76	0.7	0.79	0.72093				628	0.587446	0.38	0.6	0.42	0.56	0.4
	629	0.770887	0.7	0.7	0.65	0.75	0.674157		629	0.663652	0.6	0.65	0.58	0.67	0.590909				629	0.596684	0.6	0.57	0.53	0.65	0.565217
	630	0.78869	0.69	0.69	0.69	0.69	0.693878		630	0.722364	0.67	0.71	0.7	0.68	0.6875				630	0.592049	0.55	0.52	0.54	0.53	0.545455
	631	0.706061	0.57	0.64	0.55	0.66	0.55814		631	0.698701	0.62	0.65	0.58	0.69	0.597701				631	0.607359	0.52	0.6	0.5	0.62	0.511628
	632	0.646684	0.58	0.63	0.61	0.61	0.595745		632	0.61352	0.52	0.59	0.56	0.56	0.537634				632	0.66773	0.62	0.59	0.6	0.62	0.612245
	633	0.716552	0.68	0.7	0.73	0.65	0.705882		633	0.667238	0.62	0.64	0.67	0.58	0.647059				633	0.558533	0.47	0.57	0.57	0.47	0.515464
	634	0.587979	0.54	0.57	0.48	0.63	0.505747		634	0.608449	0.54	0.57	0.48	0.63	0.505747				634	0.583841	0.59	0.52	0.47	0.63	0.521739
	635	0.748082	0.65	0.71	0.67	0.69	0.659341		635	0.665388	0.54	0.61	0.56	0.6	0.549451				635	0.661552	0.57	0.59	0.55	0.6	0.55914
	636	0.758829	0.63	0.65	0.69	0.58	0.660194		636	0.687769	0.61	0.63	0.67	0.56	0.640777				636	0.721361	0.52	0.7	0.68	0.54	0.589474
	637	0.76318	0.67	0.71	0.7	0.68	0.6875		637	0.749575	0.69	0.73	0.72	0.7	0.708333				637	0.536139	0.43	0.5	0.47	0.46	0.446809
	638	0.652137	0.58	0.6	0.62	0.55	0.6		638	0.678205	0.58	0.62	0.64	0.56	0.606061				638	0.654274	0.56	0.58	0.6	0.53	0.58
	639	0.674324	0.62	0.67	0.53	0.74	0.575		639	0.661261	0.57	0.58	0.46	0.69	0.506024				639	0.618919	0.54	0.6	0.45	0.68	0.493827
	640	0.750858	0.66	0.68	0.63	0.71	0.644444		640	0.768868	0.68	0.7	0.65	0.73	0.666667				640	0.711192	0.68	0.58	0.58	0.69	0.625
	641	0.800085	0.7	0.75	0.71	0.73	0.703297		641	0.76428	0.65	0.69	0.65	0.69	0.652174				641	0.596121	0.41	0.59	0.47	0.53	0.44186
	642	0.810256	0.65	0.71	0.72	0.64	0.686869		642	0.832051	0.73	0.78	0.79	0.71	0.76				642	0.663248	0.58	0.64	0.65	0.57	0.612245
	643	0.698542	0.59	0.64	0.58	0.65	0.58427		643	0.680961	0.52	0.6	0.52	0.6	0.522727				643	0.665094	0.66	0.64	0.6	0.69	0.630435
	644	0.754476	0.7	0.76	0.73	0.74	0.711111		644	0.722506	0.67	0.71	0.67	0.71	0.673913				644	0.643862	0.5	0.63	0.55	0.58	0.522727
	645	0.808936	0.68	0.74	0.71	0.71	0.695652		645	0.776596	0.62	0.64	0.62	0.64	0.617021				645	0.545957	0.55	0.46	0.49	0.52	0.52
	646	0.78553	0.67	0.7	0.64	0.73	0.659091		646	0.757537	0.7	0.74	0.68	0.75	0.689655				646	0.684324	0.63	0.57	0.54	0.66	0.580645
	647	0.673504	0.63	0.67	0.69	0.61	0.66		647	0.640171	0.6	0.64	0.66	0.58	0.626263				647	0.58141	0.54	0.51	0.56	0.49	0.54902
	648	0.692967	0.66	0.68	0.71	0.62	0.686275		648	0.722556	0.62	0.66	0.69	0.59	0.653465				648	0.623714	0.57	0.57	0.61	0.52	0.588235
	649	0.78766	0.64	0.7	0.7	0.65	0.666667		649	0.776596	0.64	0.68	0.68	0.64	0.659794				649	0.640638	0.48	0.64	0.59	0.54	0.527473
	650	0.741602	0.63	0.7	0.63	0.7	0.627907		650	0.673127	0.58	0.61	0.54	0.65	0.561798				650	0.608096	0.58	0.54	0.5	0.62	0.537634
	651	0.785897	0.71	0.73	0.76	0.69	0.732673		651	0.737607	0.63	0.64	0.67	0.6	0.653465				651	0.672222	0.54	0.67	0.65	0.56	0.589474
	652	0.777447	0.7	0.72	0.7	0.72	0.702128		652	0.748085	0.66	0.72	0.69	0.69	0.673913				652	0.598936	0.47	0.56	0.5	0.53	0.483516
	653	0.794597	0.68	0.72	0.67	0.73	0.674157		653	0.756003	0.61	0.64	0.59	0.67	0.6				653	0.562822	0.55	0.49	0.47	0.57	0.505263
	654	0.715152	0.67	0.69	0.62	0.73	0.643678		654	0.762338	0.62	0.67	0.59	0.7	0.604651				654	0.625541	0.52	0.6	0.5	0.62	0.511628
	655	0.656863	0.63	0.65	0.67	0.61	0.646465		655	0.705882	0.61	0.65	0.66	0.6	0.632653				655	0.619139	0.51	0.46	0.51	0.46	0.509804
	656	0.794218	0.67	0.69	0.69	0.67	0.680412		656	0.758503	0.59	0.67	0.64	0.62	0.617021				656	0.611395	0.51	0.54	0.53	0.52	0.520833
	657	0.765368	0.64	0.67	0.71	0.58	0.673077		657	0.780087	0.67	0.74	0.77	0.63	0.718447				657	0.6171	0.64	0.48	0.61	0.5	0.625
	658	0.727621	0.65	0.65	0.67	0.62	0.66		658	0.725064	0.59	0.65	0.65	0.59	0.618557				658	0.610827	0.61	0.52	0.58	0.55	0.596154
	659	0.750425	0.63	0.65	0.65	0.63	0.639175		659	0.710884	0.59	0.65	0.63	0.61	0.610526				659	0.678359	0.63	0.62	0.63	0.62	0.632653
	660	0.726415	0.68	0.7	0.73	0.65	0.705882		660	0.719983	0.66	0.7	0.73	0.63	0.693069				660	0.552316	0.51	0.48	0.54	0.45	0.524272
	661	0.753623	0.57	0.59	0.55	0.6	0.55914		661	0.706735	0.54	0.61	0.56	0.6	0.549451				661	0.609548	0.57	0.57	0.54	0.59	0.553191
	662	0.759582	0.63	0.71	0.62	0.73	0.626506		662	0.65723	0.51	0.55	0.46	0.61	0.482759				662	0.532666	0.46	0.48	0.4	0.55	0.426966
	663	0.806122	0.71	0.73	0.73	0.71	0.721649		663	0.763605	0.65	0.67	0.67	0.65	0.659794				663	0.702594	0.63	0.65	0.65	0.63	0.639175
	664	0.725974	0.6	0.67	0.58	0.69	0.588235		664	0.741558	0.62	0.65	0.58	0.69	0.597701				664	0.675108	0.57	0.58	0.51	0.64	0.539326
	665	0.771952	0.7	0.75	0.71	0.73	0.703297		665	0.765558	0.7	0.73	0.7	0.73	0.695652				665	0.655158	0.65	0.57	0.58	0.64	0.612245
	666	0.685957	0.52	0.62	0.59	0.55	0.553191		666	0.69617	0.6	0.62	0.62	0.59	0.612245				666	0.518085	0.52	0.43	0.49	0.45	0.504854
	667	0.766809	0.72	0.74	0.75	0.71	0.734694		667	0.754043	0.7	0.72	0.73	0.69	0.714286				667	0.754043	0.58	0.7	0.67	0.61	0.623656
	668	0.838298	0.68	0.74	0.71	0.71	0.695652		668	0.772766	0.66	0.68	0.66	0.68	0.659574				668	0.625745	0.45	0.62	0.52	0.54	0.482759
	669	0.743162	0.69	0.69	0.66	0.72	0.673913		669	0.742735	0.64	0.67	0.63	0.69	0.637363				669	0.641026	0.47	0.63	0.52	0.58	0.494118
	670	0.783983	0.67	0.76	0.79	0.64	0.72549		670	0.725108	0.62	0.67	0.71	0.57	0.660194				670	0.580519	0.49	0.52	0.57	0.44	0.529412
	671	0.718723	0.62	0.66	0.63	0.65	0.623656		671	0.698723	0.6	0.64	0.61	0.63	0.602151				671	0.667234	0.53	0.56	0.53	0.56	0.531915
	672	0.731915	0.57	0.64	0.6	0.62	0.586957		672	0.698723	0.62	0.68	0.64	0.65	0.630435				672	0.601915	0.49	0.56	0.51	0.54	0.5
	673	0.77187	0.66	0.72	0.66	0.72	0.659091		673	0.754717	0.68	0.74	0.68	0.74	0.681818				673	0.60163	0.45	0.51	0.43	0.53	0.444444
	674	0.780923	0.71	0.73	0.66	0.77	0.682353		674	0.756969	0.66	0.66	0.59	0.73	0.62069				674	0.675523	0.68	0.54	0.52	0.7	0.589474
	675	0.789744	0.71	0.73	0.7	0.75	0.703297		675	0.76453	0.6	0.65	0.6	0.65	0.6				675	0.698291	0.56	0.67	0.6	0.64	0.574713
	676	0.763001	0.69	0.7	0.71	0.67	0.7		676	0.739557	0.65	0.67	0.69	0.63	0.666667				676	0.527067	0.51	0.57	0.57	0.51	0.536082
	677	0.782456	0.65	0.68	0.59	0.74	0.619048		677	0.764474	0.67	0.72	0.63	0.76	0.650602				677	0.677632	0.6	0.53	0.47	0.65	0.527473
	678	0.745524	0.65	0.67	0.69	0.63	0.666667		678	0.731884	0.63	0.65	0.67	0.61	0.646465				678	0.64578	0.45	0.63	0.57	0.51	0.505495
	679	0.782432	0.68	0.73	0.61	0.79	0.641026		679	0.731982	0.65	0.68	0.56	0.76	0.6				679	0.596847	0.54	0.5	0.4	0.64	0.45977
	680	0.829507	0.78	0.81	0.81	0.78	0.791667		680	0.812075	0.73	0.77	0.77	0.74	0.75				680	0.694515	0.63	0.56	0.6	0.6	0.613861
	681	0.736934	0.62	0.66	0.71	0.56	0.666667		681	0.683798	0.61	0.66	0.71	0.55	0.653846				681	0.675305	0.46	0.61	0.62	0.45	0.530612
	682	0.741071	0.65	0.65	0.65	0.65	0.645833		682	0.708333	0.62	0.67	0.65	0.65	0.638298				682	0.707908	0.69	0.59	0.62	0.66	0.653465
	683	0.803173	0.74	0.77	0.8	0.71	0.764706		683	0.751715	0.68	0.7	0.73	0.65	0.705882				683	0.656947	0.53	0.61	0.62	0.52	0.571429
	684	0.76148	0.71	0.75	0.74	0.72	0.729167		684	0.729592	0.63	0.69	0.67	0.65	0.652632				684	0.601616	0.57	0.48	0.53	0.52	0.54902
	685	0.834195	0.74	0.76	0.71	0.79	0.727273		685	0.77907	0.67	0.72	0.66	0.74	0.666667				685	0.604436	0.37	0.65	0.46	0.56	0.410256
	686	0.718421	0.57	0.61	0.51	0.67	0.541176		686	0.744737	0.62	0.67	0.57	0.72	0.595238				686	0.560088	0.47	0.49	0.4	0.57	0.431818
	687	0.896641	0.86	0.87	0.84	0.89	0.850575		687	0.85745	0.72	0.76	0.7	0.77	0.712644				687	0.622954	0.44	0.69	0.53	0.61	0.481013
	688	0.754642	0.66	0.67	0.75	0.57	0.697248		688	0.746242	0.62	0.67	0.73	0.54	0.672897				688	0.604111	0.47	0.62	0.64	0.44	0.54
	689	0.77617	0.68	0.7	0.68	0.7	0.680851		689	0.781277	0.7	0.76	0.73	0.73	0.717391				689	0.586383	0.49	0.54	0.5	0.53	0.494624
	690	0.78699	0.71	0.77	0.76	0.73	0.736842		690	0.718112	0.65	0.69	0.68	0.66	0.666667				690	0.619048	0.57	0.56	0.57	0.56	0.571429
	691	0.749787	0.6	0.64	0.61	0.63	0.602151		691	0.622128	0.6	0.62	0.6	0.62	0.595745				691	0.605745	0.62	0.56	0.57	0.61	0.591837
	692	0.679878	0.56	0.59	0.5	0.65	0.528736		692	0.66507	0.59	0.61	0.52	0.67	0.551724				692	0.623911	0.56	0.55	0.48	0.63	0.516854
	693	0.780362	0.7	0.72	0.76	0.66	0.730769		693	0.755383	0.67	0.7	0.73	0.62	0.699029				693	0.625108	0.56	0.53	0.6	0.49	0.576923
	694	0.756003	0.66	0.7	0.64	0.71	0.651685		694	0.656089	0.61	0.64	0.59	0.67	0.6				694	0.578902	0.45	0.57	0.47	0.56	0.45977
	695	0.820755	0.74	0.77	0.8	0.71	0.764706		695	0.713979	0.66	0.7	0.73	0.63	0.693069				695	0.570111	0.42	0.57	0.54	0.45	0.468085
	696	0.739035	0.63	0.67	0.73	0.56	0.679245		696	0.719737	0.63	0.65	0.72	0.55	0.672897				696	0.596491	0.65	0.4	0.61	0.44	0.627119
	697	0.742979	0.68	0.7	0.71	0.67	0.693878		697	0.683404	0.58	0.62	0.62	0.58	0.597938				697	0.624681	0.62	0.53	0.58	0.57	0.601942
	698	0.7447	0.66	0.71	0.56	0.79	0.605263		698	0.687558	0.66	0.71	0.56	0.79	0.605263				698	0.559217	0.51	0.53	0.38	0.66	0.439024
	699	0.704082	0.61	0.62	0.62	0.61	0.618557		699	0.682823	0.63	0.65	0.65	0.63	0.639175				699	0.621173	0.57	0.54	0.56	0.55	0.565657
	700	0.655556	0.51	0.58	0.51	0.58	0.511111		700	0.557692	0.53	0.56	0.51	0.58	0.521739				700	0.589957	0.47	0.62	0.51	0.57	0.488372
	701	0.743915	0.7	0.66	0.44	0.85	0.542857		701	0.651852	0.59	0.64	0.39	0.8	0.470588				701	0.676455	0.7	0.56	0.38	0.83	0.493506
	702	0.771952	0.73	0.74	0.76	0.71	0.74		702	0.753623	0.67	0.7	0.71	0.65	0.686869				702	0.519821	0.49	0.52	0.53	0.48	0.510204
	703	0.804681	0.7	0.72	0.73	0.69	0.714286		703	0.715745	0.64	0.66	0.67	0.63	0.653061				703	0.594681	0.56	0.53	0.56	0.53	0.56
	704	0.751066	0.65	0.69	0.65	0.69	0.652174		704	0.719523	0.65	0.69	0.65	0.69	0.652174				704	0.596334	0.52	0.57	0.52	0.57	0.521739
	705	0.790476	0.69	0.75	0.67	0.76	0.682353		705	0.815152	0.76	0.78	0.73	0.81	0.744186				705	0.598918	0.48	0.53	0.43	0.57	0.454545
	706	0.856322	0.76	0.77	0.83	0.68	0.792793		706	0.744916	0.67	0.67	0.75	0.58	0.709091				706	0.662467	0.62	0.62	0.71	0.52	0.66055
	707	0.758442	0.71	0.74	0.78	0.66	0.742857		707	0.663203	0.58	0.62	0.67	0.53	0.621359				707	0.634848	0.62	0.55	0.64	0.52	0.62963
	708	0.696003	0.62	0.65	0.64	0.64	0.631579		708	0.693027	0.6	0.67	0.64	0.63	0.623656				708	0.634141	0.6	0.49	0.54	0.56	0.568627
	709	0.737245	0.63	0.69	0.67	0.65	0.652632		709	0.648384	0.53	0.6	0.58	0.56	0.553191				709	0.691964	0.63	0.62	0.63	0.62	0.632653
	710	0.777444	0.68	0.7	0.65	0.73	0.666667		710	0.783019	0.7	0.72	0.67	0.75	0.688889				710	0.671955	0.73	0.42	0.51	0.65	0.598131
	711	0.793554	0.71	0.77	0.69	0.78	0.698795		711	0.820557	0.76	0.77	0.7	0.81	0.729412				711	0.648737	0.54	0.57	0.48	0.63	0.505747
	712	0.733163	0.7	0.75	0.71	0.73	0.703297		712	0.635976	0.61	0.65	0.61	0.65	0.608696				712	0.533035	0.57	0.41	0.46	0.51	0.509804
	713	0.711456	0.65	0.69	0.62	0.71	0.636364		713	0.64944	0.63	0.65	0.59	0.69	0.606742				713	0.580749	0.6	0.52	0.5	0.62	0.547368
	714	0.770638	0.66	0.74	0.7	0.7	0.681319		714	0.765957	0.57	0.66	0.61	0.62	0.593407				714	0.657021	0.64	0.56	0.58	0.62	0.606061
	715	0.725986	0.57	0.62	0.56	0.63	0.561798		715	0.713551	0.61	0.64	0.59	0.67	0.6				715	0.662736	0.61	0.66	0.6	0.67	0.606742
	716	0.8	0.75	0.76	0.8	0.7	0.773585		716	0.742424	0.65	0.69	0.73	0.6	0.692308				716	0.652814	0.62	0.55	0.64	0.52	0.62963
	717	0.855925	0.74	0.78	0.76	0.77	0.747253		717	0.791986	0.72	0.76	0.73	0.75	0.725275				717	0.481032	0.61	0.27	0.43	0.44	0.504505
	718	0.72084	0.7	0.7	0.74	0.66	0.718447		718	0.666381	0.57	0.59	0.62	0.53	0.594059				718	0.590695	0.55	0.52	0.58	0.49	0.563107
	719	0.654894	0.48	0.57	0.55	0.51	0.510638		719	0.659574	0.58	0.62	0.62	0.58	0.597938				719	0.613617	0.5	0.62	0.58	0.54	0.537634
	720	0.694894	0.66	0.68	0.66	0.68	0.659574		720	0.678298	0.55	0.58	0.55	0.58	0.553191				720	0.600213	0.55	0.56	0.54	0.57	0.547368
	721	0.764414	0.68	0.72	0.6	0.78	0.632911		721	0.752252	0.62	0.67	0.53	0.74	0.575				721	0.676577	0.7	0.57	0.5	0.76	0.58427
	722	0.709691	0.58	0.61	0.65	0.55	0.613861		722	0.723842	0.66	0.68	0.71	0.62	0.686275				722	0.653302	0.7	0.48	0.62	0.57	0.654867
	723	0.725765	0.63	0.69	0.67	0.65	0.652632		723	0.710034	0.63	0.62	0.63	0.62	0.632653				723	0.513393	0.51	0.4	0.46	0.44	0.485437
	724	0.763636	0.64	0.67	0.6	0.71	0.62069		724	0.771861	0.69	0.71	0.64	0.75	0.666667				724	0.649784	0.45	0.6	0.46	0.59	0.457831
	725	0.754642	0.62	0.67	0.56	0.72	0.585366		725	0.744916	0.67	0.69	0.59	0.75	0.626506				725	0.668435	0.67	0.59	0.52	0.72	0.58427
	726	0.649871	0.56	0.63	0.55	0.64	0.551724		726	0.649871	0.56	0.61	0.53	0.63	0.545455				726	0.517011	0.49	0.54	0.46	0.57	0.47191
	727	0.698483	0.61	0.63	0.51	0.71	0.554217		727	0.672614	0.61	0.61	0.5	0.71	0.547619				727	0.480821	0.55	0.49	0.41	0.63	0.47191
	728	0.732578	0.59	0.64	0.55	0.68	0.564706		728	0.720819	0.66	0.66	0.59	0.73	0.62069				728	0.616289	0.61	0.5	0.47	0.64	0.531915
	729	0.760629	0.69	0.73	0.72	0.7	0.708333		729	0.706207	0.59	0.65	0.63	0.61	0.610526				729	0.664753	0.57	0.58	0.58	0.57	0.57732
	730	0.740851	0.68	0.7	0.71	0.67	0.693878		730	0.74383	0.62	0.68	0.67	0.63	0.645833				730	0.568298	0.44	0.51	0.49	0.46	0.463158
	731	0.732479	0.67	0.67	0.64	0.7	0.652174		731	0.692735	0.62	0.65	0.61	0.67	0.615385				731	0.626282	0.62	0.58	0.56	0.64	0.589474
	732	0.727352	0.59	0.66	0.7	0.54	0.640777		732	0.70122	0.52	0.59	0.63	0.47	0.568627				732	0.637413	0.61	0.59	0.67	0.52	0.635514
	733	0.792683	0.71	0.73	0.66	0.77	0.682353		733	0.771777	0.66	0.68	0.6	0.73	0.627907				733	0.662892	0.49	0.64	0.5	0.63	0.493827
	734	0.758298	0.68	0.72	0.7	0.71	0.688172		734	0.759149	0.68	0.72	0.7	0.71	0.688172				734	0.635957	0.55	0.56	0.54	0.57	0.547368
	735	0.781818	0.69	0.74	0.78	0.65	0.730769		735	0.771429	0.69	0.71	0.76	0.64	0.72381				735	0.683117	0.51	0.64	0.65	0.5	0.571429
	736	0.793367	0.71	0.77	0.76	0.73	0.736842		736	0.730442	0.67	0.71	0.7	0.68	0.6875				736	0.637968	0.57	0.56	0.57	0.56	0.571429
	737	0.780477	0.63	0.7	0.7	0.63	0.659794		737	0.763853	0.65	0.7	0.7	0.64	0.673469				737	0.594203	0.49	0.57	0.56	0.5	0.520833
	738	0.77763	0.67	0.72	0.62	0.76	0.641975		738	0.734306	0.62	0.66	0.55	0.72	0.578313				738	0.692529	0.54	0.57	0.46	0.65	0.494118
	739	0.648052	0.6	0.62	0.67	0.54	0.634615		739	0.72381	0.6	0.62	0.67	0.54	0.634615				739	0.649784	0.56	0.6	0.65	0.51	0.601942
	740	0.657576	0.64	0.67	0.71	0.58	0.673077		740	0.702597	0.64	0.67	0.71	0.58	0.673077				740	0.608442	0.55	0.57	0.62	0.49	0.582524
	741	0.77792	0.67	0.7	0.71	0.65	0.686869		741	0.679881	0.61	0.63	0.65	0.59	0.626263				741	0.557332	0.51	0.46	0.51	0.46	0.509804
	742	0.734166	0.66	0.64	0.54	0.75	0.595238		742	0.727029	0.61	0.64	0.52	0.72	0.560976				742	0.632248	0.47	0.59	0.43	0.64	0.45
	743	0.762864	0.57	0.64	0.57	0.64	0.568182		743	0.721698	0.64	0.66	0.61	0.69	0.622222				743	0.630575	0.52	0.64	0.55	0.62	0.534884
	744	0.728741	0.6	0.67	0.64	0.63	0.623656		744	0.655187	0.6	0.61	0.6	0.61	0.604167				744	0.601828	0.58	0.51	0.54	0.56	0.56
	745	0.663221	0.5	0.56	0.59	0.47	0.54		745	0.614556	0.56	0.56	0.61	0.5	0.582524				745	0.795866	0.61	0.74	0.75	0.6	0.673469
	746	0.740854	0.61	0.63	0.69	0.54	0.647619		746	0.676394	0.61	0.63	0.69	0.54	0.647619				746	0.632404	0.62	0.56	0.66	0.52	0.642202
	747	0.745098	0.67	0.69	0.66	0.7	0.666667		747	0.754902	0.65	0.65	0.62	0.67	0.638298				747	0.55243	0.48	0.55	0.49	0.54	0.483516
	748	0.717021	0.6	0.64	0.64	0.6	0.618557		748	0.642979	0.52	0.6	0.58	0.54	0.547368				748	0.571489	0.56	0.43	0.51	0.48	0.533333
	749	0.68547	0.56	0.63	0.57	0.62	0.561798		749	0.651709	0.58	0.62	0.57	0.63	0.571429				749	0.596154	0.67	0.42	0.5	0.59	0.571429
	750	0.77792	0.67	0.74	0.74	0.67	0.701031		750	0.762575	0.65	0.67	0.69	0.63	0.666667				750	0.657502	0.57	0.59	0.6	0.55	0.585859
	751	0.677193	0.6	0.61	0.52	0.69	0.55814		751	0.658333	0.57	0.61	0.51	0.67	0.541176				751	0.596711	0.55	0.58	0.48	0.65	0.511628
	752	0.778061	0.69	0.71	0.71	0.69	0.701031		752	0.758503	0.63	0.65	0.65	0.63	0.639175				752	0.54932	0.53	0.46	0.5	0.49	0.514851
	753	0.775085	0.63	0.65	0.65	0.63	0.639175		753	0.710459	0.61	0.62	0.62	0.61	0.618557				753	0.643495	0.61	0.52	0.57	0.57	0.588235
	754	0.719231	0.6	0.65	0.6	0.65	0.6		754	0.710684	0.6	0.62	0.57	0.64	0.586957				754	0.649786	0.6	0.65	0.6	0.65	0.6
	755	0.711864	0.66	0.66	0.75	0.56	0.702703		755	0.649866	0.63	0.66	0.74	0.53	0.678899				755	0.622435	0.61	0.47	0.64	0.44	0.626087
	756	0.745712	0.68	0.7	0.73	0.65	0.705882		756	0.706261	0.57	0.61	0.64	0.54	0.6				756	0.605918	0.62	0.57	0.63	0.56	0.628571
	757	0.853419	0.71	0.76	0.77	0.69	0.74		757	0.825214	0.69	0.73	0.75	0.67	0.72				757	0.613675	0.54	0.53	0.57	0.5	0.554455
	758	0.690331	0.66	0.68	0.6	0.73	0.627907		758	0.70122	0.59	0.64	0.55	0.68	0.564706				758	0.627613	0.54	0.54	0.46	0.61	0.494382
	759	0.76072	0.68	0.7	0.65	0.73	0.666667		759	0.737564	0.66	0.72	0.66	0.72	0.659091				759	0.681389	0.59	0.62	0.57	0.65	0.577778
	760	0.702498	0.61	0.68	0.55	0.73	0.575		760	0.710526	0.63	0.68	0.56	0.74	0.592593				760	0.524978	0.53	0.56	0.43	0.65	0.47619
	761	0.663247	0.58	0.64	0.51	0.7	0.54321		761	0.643622	0.5	0.58	0.43	0.64	0.463415				761	0.599688	0.47	0.53	0.39	0.61	0.428571
	762	0.775194	0.63	0.7	0.63	0.7	0.627907		762	0.717485	0.63	0.65	0.59	0.69	0.606742				762	0.588932	0.47	0.59	0.48	0.58	0.470588
	763	0.860627	0.78	0.8	0.74	0.83	0.761905		763	0.859321	0.8	0.8	0.75	0.85	0.776471				763	0.658537	0.59	0.52	0.47	0.63	0.521739
	764	0.711456	0.63	0.69	0.61	0.7	0.62069		764	0.742033	0.63	0.67	0.6	0.69	0.613636				764	0.632429	0.49	0.61	0.5	0.6	0.494118
	765	0.826873	0.74	0.76	0.71	0.79	0.727273		765	0.78596	0.67	0.7	0.64	0.73	0.659091				765	0.56503	0.53	0.48	0.45	0.57	0.489362
	766	0.713649	0.61	0.63	0.51	0.71	0.554217		766	0.690455	0.63	0.66	0.55	0.74	0.585366				766	0.620874	0.53	0.59	0.45	0.66	0.487805
	767	0.805697	0.69	0.73	0.72	0.71	0.702128		767	0.776361	0.65	0.71	0.69	0.67	0.666667				767	0.543155	0.48	0.55	0.51	0.52	0.494624
	768	0.791667	0.69	0.73	0.72	0.7	0.708333		768	0.738946	0.63	0.71	0.69	0.65	0.659574				768	0.671769	0.55	0.67	0.63	0.59	0.586957
	769	0.855867	0.77	0.8	0.79	0.78	0.778947		769	0.821003	0.69	0.71	0.7	0.7	0.694737				769	0.713435	0.62	0.61	0.61	0.62	0.618557
	770	0.811224	0.75	0.76	0.75	0.76	0.75		770	0.714286	0.6	0.65	0.63	0.63	0.617021				770	0.548257	0.5	0.47	0.48	0.49	0.489796
	771	0.733333	0.62	0.65	0.61	0.67	0.615385		771	0.661111	0.56	0.6	0.54	0.61	0.549451				771	0.577564	0.56	0.46	0.47	0.55	0.510204
	772	0.758929	0.69	0.73	0.72	0.71	0.702128		772	0.710034	0.62	0.63	0.62	0.63	0.625				772	0.577381	0.54	0.49	0.51	0.52	0.525253
	773	0.753316	0.64	0.67	0.57	0.74	0.60241		773	0.802829	0.69	0.74	0.64	0.78	0.666667				773	0.556587	0.46	0.52	0.39	0.59	0.423529
	774	0.74254	0.67	0.74	0.74	0.67	0.701031		774	0.749361	0.67	0.72	0.72	0.66	0.693878				774	0.639599	0.59	0.59	0.61	0.56	0.6
	775	0.77466	0.63	0.69	0.67	0.65	0.652632		775	0.73682	0.69	0.71	0.71	0.69	0.701031				775	0.635204	0.51	0.52	0.52	0.51	0.515464
	776	0.76867	0.67	0.72	0.59	0.79	0.623377		776	0.694444	0.58	0.61	0.47	0.71	0.518519				776	0.624089	0.61	0.44	0.39	0.66	0.478261
	777	0.724303	0.68	0.71	0.76	0.62	0.716981		777	0.679878	0.59	0.61	0.67	0.52	0.628571				777	0.638937	0.5	0.56	0.61	0.45	0.54902
	778	0.80179	0.74	0.75	0.72	0.76	0.731183		778	0.695652	0.57	0.61	0.57	0.61	0.565217				778	0.62873	0.52	0.61	0.55	0.58	0.533333
	779	0.74359	0.67	0.71	0.67	0.71	0.666667		779	0.677778	0.6	0.62	0.57	0.64	0.586957				779	0.679487	0.58	0.69	0.62	0.65	0.597701
	780	0.769787	0.66	0.66	0.65	0.67	0.652632		780	0.706809	0.6	0.62	0.6	0.62	0.595745				780	0.66234	0.57	0.6	0.57	0.6	0.574468
	781	0.650261	0.54	0.62	0.51	0.65	0.52381		781	0.663763	0.63	0.66	0.58	0.71	0.604651				781	0.413328	0.46	0.39	0.36	0.5	0.404255
	782	0.717485	0.63	0.67	0.6	0.69	0.613636		782	0.70758	0.63	0.65	0.59	0.69	0.606742				782	0.712317	0.65	0.61	0.57	0.69	0.608696
	783	0.8	0.74	0.77	0.77	0.73	0.755102		783	0.76766	0.68	0.72	0.72	0.68	0.701031				783	0.742553	0.52	0.7	0.65	0.58	0.577778
	784	0.73547	0.69	0.69	0.72	0.66	0.705882		784	0.687607	0.58	0.62	0.64	0.56	0.606061				784	0.635897	0.56	0.6	0.62	0.54	0.585859
	785	0.734563	0.61	0.66	0.6	0.67	0.606742		785	0.694254	0.57	0.62	0.56	0.63	0.561798				785	0.62693	0.55	0.6	0.53	0.62	0.539326
	786	0.689537	0.62	0.66	0.69	0.59	0.653465		786	0.747856	0.66	0.68	0.71	0.62	0.686275				786	0.593696	0.53	0.5	0.56	0.47	0.543689
	787	0.684188	0.6	0.67	0.61	0.66	0.606742		787	0.670085	0.51	0.6	0.52	0.58	0.516854				787	0.529915	0.44	0.46	0.42	0.49	0.430108
	788	0.685848	0.63	0.65	0.62	0.66	0.623656		788	0.679028	0.59	0.65	0.6	0.63	0.593407				788	0.564791	0.57	0.49	0.5	0.56	0.530612
	789	0.802128	0.7	0.72	0.73	0.69	0.714286		789	0.705106	0.58	0.64	0.63	0.59	0.604167				789	0.581277	0.66	0.49	0.58	0.57	0.616822
	790	0.822997	0.74	0.77	0.8	0.7	0.769231		790	0.757537	0.63	0.67	0.71	0.59	0.666667				790	0.669897	0.67	0.56	0.65	0.57	0.66055
	791	0.754642	0.64	0.71	0.6	0.75	0.617284		791	0.786472	0.67	0.69	0.59	0.75	0.626506				791	0.66092	0.59	0.66	0.53	0.7	0.560976
	792	0.713063	0.62	0.65	0.52	0.74	0.567901		792	0.651802	0.57	0.6	0.47	0.69	0.512195				792	0.602477	0.43	0.62	0.41	0.64	0.421053
	793	0.798456	0.73	0.74	0.7	0.76	0.711111		793	0.762864	0.68	0.72	0.67	0.73	0.674157				793	0.701329	0.52	0.7	0.59	0.64	0.554217
	794	0.79331	0.75	0.75	0.72	0.78	0.733333		794	0.766724	0.66	0.68	0.63	0.71	0.644444				794	0.713122	0.52	0.68	0.57	0.63	0.547619
	795	0.724303	0.62	0.66	0.71	0.56	0.666667		795	0.715592	0.64	0.68	0.73	0.58	0.685714				795	0.607578	0.52	0.61	0.64	0.48	0.574257
	796	0.801709	0.63	0.69	0.7	0.62	0.666667		796	0.735043	0.63	0.64	0.67	0.6	0.653465				796	0.64359	0.6	0.58	0.62	0.55	0.607843
	797	0.718346	0.65	0.67	0.61	0.71	0.629213		797	0.78596	0.72	0.74	0.69	0.77	0.704545				797	0.625323	0.44	0.54	0.43	0.55	0.436782
	798	0.754554	0.67	0.69	0.79	0.56	0.725664		798	0.693534	0.61	0.61	0.73	0.48	0.660714				798	0.64959	0.57	0.58	0.7	0.45	0.630631
	799	0.742424	0.62	0.64	0.69	0.56	0.653846		799	0.743723	0.64	0.67	0.71	0.58	0.673077				799	0.622511	0.6	0.5	0.61	0.49	0.605505
	800	0.744255	0.62	0.66	0.66	0.62	0.639175		800	0.709362	0.62	0.64	0.65	0.61	0.632653				800	0.590426	0.54	0.47	0.52	0.49	0.529412
	801	0.811688	0.71	0.74	0.78	0.66	0.742857		801	0.738528	0.67	0.67	0.73	0.61	0.698113				801	0.627273	0.53	0.6	0.63	0.49	0.574257
	802	0.686106	0.59	0.64	0.58	0.65	0.58427		802	0.737993	0.64	0.66	0.61	0.69	0.622222				802	0.64687	0.61	0.55	0.53	0.63	0.568421
	803	0.758333	0.62	0.7	0.6	0.73	0.609756		803	0.765789	0.65	0.68	0.59	0.74	0.619048				803	0.762061	0.7	0.63	0.57	0.75	0.629213
	804	0.753191	0.68	0.7	0.68	0.7	0.680851		804	0.734043	0.6	0.64	0.61	0.63	0.602151				804	0.673191	0.51	0.66	0.59	0.59	0.545455
	805	0.793162	0.69	0.73	0.69	0.73	0.688889		805	0.720513	0.62	0.63	0.6	0.66	0.608696				805	0.600855	0.49	0.6	0.51	0.57	0.5
	806	0.779386	0.6	0.67	0.56	0.7	0.578313		806	0.753947	0.67	0.68	0.6	0.75	0.635294				806	0.610526	0.55	0.58	0.48	0.65	0.511628
	807	0.719983	0.64	0.68	0.62	0.69	0.629213		807	0.649228	0.61	0.64	0.59	0.67	0.6				807	0.555961	0.59	0.51	0.5	0.6	0.541667
	808	0.783404	0.72	0.77	0.77	0.72	0.742268		808	0.764681	0.64	0.68	0.68	0.64	0.659794				808	0.741277	0.6	0.72	0.7	0.63	0.645161
	809	0.823404	0.74	0.82	0.8	0.77	0.769231		809	0.841702	0.72	0.78	0.76	0.75	0.73913				809	0.672979	0.64	0.6	0.6	0.64	0.618557
	810	0.648519	0.59	0.62	0.53	0.67	0.55814		810	0.66115	0.54	0.61	0.5	0.64	0.517647				810	0.62304	0.61	0.57	0.51	0.67	0.555556
	811	0.788593	0.61	0.66	0.6	0.67	0.606742		811	0.728559	0.64	0.72	0.65	0.7	0.643678				811	0.752144	0.68	0.7	0.65	0.73	0.666667
	812	0.684755	0.56	0.59	0.52	0.63	0.539326		812	0.638674	0.53	0.56	0.49	0.6	0.511111				812	0.613264	0.6	0.54	0.51	0.63	0.553191
	813	0.750425	0.62	0.67	0.65	0.65	0.638298		813	0.77381	0.69	0.69	0.69	0.69	0.6875				813	0.672619	0.6	0.59	0.59	0.6	0.597938
	814	0.822553	0.77	0.78	0.77	0.78	0.765957		814	0.781702	0.72	0.74	0.72	0.74	0.723404				814	0.51	0.51	0.52	0.5	0.53	0.505263
	815	0.777922	0.71	0.76	0.7	0.78	0.705882		815	0.809091	0.69	0.73	0.66	0.75	0.674419				815	0.618398	0.57	0.53	0.48	0.62	0.521739
	816	0.743197	0.62	0.69	0.67	0.65	0.645161		816	0.689201	0.6	0.63	0.62	0.62	0.610526				816	0.614158	0.67	0.47	0.55	0.59	0.603774
	817	0.760606	0.67	0.71	0.76	0.62	0.711538		817	0.717749	0.64	0.64	0.7	0.57	0.666667				817	0.638312	0.64	0.52	0.64	0.52	0.636364
	818	0.773246	0.7	0.74	0.65	0.78	0.674699		818	0.779825	0.65	0.72	0.62	0.75	0.634146				818	0.590789	0.57	0.51	0.45	0.63	0.505495
	819	0.800595	0.67	0.69	0.68	0.68	0.673684		819	0.751701	0.65	0.71	0.69	0.67	0.666667				819	0.623087	0.62	0.55	0.58	0.6	0.6
	820	0.726383	0.56	0.62	0.61	0.57	0.583333		820	0.751489	0.7	0.74	0.74	0.7	0.721649				820	0.573191	0.44	0.55	0.51	0.48	0.473118
	821	0.68863	0.6	0.69	0.6	0.69	0.604651		821	0.76615	0.63	0.69	0.61	0.7	0.62069				821	0.633721	0.65	0.56	0.54	0.67	0.589474
	822	0.80179	0.72	0.76	0.73	0.75	0.725275		822	0.727621	0.65	0.69	0.65	0.69	0.652174				822	0.624041	0.59	0.63	0.59	0.63	0.586957
	823	0.787252	0.77	0.78	0.73	0.81	0.75		823	0.763997	0.58	0.59	0.53	0.64	0.555556				823	0.704565	0.72	0.61	0.6	0.73	0.652632
	824	0.758738	0.67	0.73	0.69	0.71	0.681319		824	0.697357	0.63	0.69	0.64	0.67	0.637363				824	0.565431	0.54	0.51	0.5	0.55	0.520833
	825	0.842735	0.77	0.8	0.82	0.75	0.792079		825	0.762393	0.62	0.62	0.65	0.58	0.633663				825	0.614316	0.56	0.58	0.6	0.53	0.58
	826	0.765385	0.67	0.71	0.73	0.65	0.7		826	0.695299	0.62	0.64	0.67	0.59	0.64				826	0.534829	0.54	0.4	0.51	0.43	0.523364
	827	0.659408	0.59	0.61	0.67	0.52	0.628571		827	0.655052	0.59	0.61	0.67	0.52	0.628571				827	0.585366	0.5	0.56	0.61	0.45	0.54902
	828	0.775624	0.72	0.76	0.7	0.77	0.712644		828	0.706718	0.63	0.67	0.6	0.69	0.613636				828	0.591085	0.44	0.59	0.46	0.57	0.452381
	829	0.817447	0.74	0.78	0.76	0.76	0.752688		829	0.81617	0.68	0.72	0.7	0.71	0.688172				829	0.609149	0.47	0.64	0.55	0.56	0.505747
	830	0.801458	0.68	0.72	0.67	0.73	0.674157		830	0.798885	0.7	0.72	0.67	0.75	0.688889				830	0.637221	0.59	0.51	0.5	0.6	0.541667
	831	0.772959	0.71	0.76	0.74	0.73	0.723404		831	0.775085	0.67	0.69	0.68	0.68	0.673684				831	0.611395	0.6	0.57	0.58	0.6	0.591837
	832	0.74188	0.64	0.69	0.64	0.69	0.644444		832	0.747436	0.64	0.69	0.64	0.69	0.644444				832	0.748504	0.71	0.69	0.67	0.73	0.688172
	833	0.722944	0.67	0.67	0.61	0.73	0.636364		833	0.684848	0.62	0.67	0.59	0.7	0.604651				833	0.606277	0.5	0.53	0.45	0.58	0.47191
	834	0.740646	0.67	0.69	0.68	0.68	0.673684		834	0.693027	0.54	0.61	0.58	0.58	0.55914				834	0.596726	0.48	0.57	0.52	0.53	0.5
	835	0.77381	0.71	0.73	0.72	0.72	0.715789		835	0.747024	0.62	0.67	0.65	0.65	0.638298				835	0.649235	0.54	0.65	0.6	0.59	0.571429
	836	0.787234	0.7	0.76	0.73	0.73	0.717391		836	0.759149	0.68	0.72	0.7	0.71	0.688172				836	0.691489	0.6	0.6	0.58	0.61	0.589474
	837	0.706809	0.66	0.68	0.69	0.65	0.673469		837	0.648936	0.58	0.62	0.62	0.58	0.597938				837	0.555745	0.56	0.51	0.55	0.52	0.554455
	838	0.754049	0.65	0.69	0.65	0.69	0.652174		838	0.718244	0.63	0.65	0.62	0.66	0.623656				838	0.598039	0.48	0.53	0.48	0.53	0.478261
	839	0.737136	0.64	0.66	0.61	0.69	0.622222		839	0.744854	0.66	0.68	0.63	0.71	0.644444				839	0.531304	0.57	0.53	0.5	0.6	0.531915
	840	0.757886	0.63	0.65	0.62	0.66	0.623656		840	0.76087	0.7	0.73	0.7	0.73	0.695652				840	0.582694	0.59	0.51	0.52	0.58	0.55102
	841	0.805957	0.72	0.76	0.74	0.75	0.731183		841	0.720851	0.62	0.64	0.62	0.64	0.617021				841	0.512766	0.43	0.48	0.43	0.47	0.430108
	842	0.754902	0.67	0.72	0.72	0.66	0.693878		842	0.672634	0.57	0.63	0.63	0.57	0.597938				842	0.647272	0.69	0.5	0.6	0.59	0.642202
	843	0.748936	0.64	0.68	0.68	0.64	0.659794		843	0.715745	0.6	0.64	0.64	0.6	0.618557				843	0.595957	0.56	0.49	0.54	0.51	0.54902
	844	0.816537	0.72	0.74	0.69	0.77	0.704545		844	0.761843	0.63	0.69	0.61	0.7	0.62069				844	0.583549	0.47	0.57	0.47	0.57	0.465116
	845	0.777873	0.7	0.72	0.67	0.75	0.688889		845	0.828902	0.75	0.77	0.73	0.79	0.741573				845	0.590051	0.55	0.55	0.5	0.59	0.521739
	846	0.654762	0.62	0.65	0.64	0.64	0.631579		846	0.69983	0.67	0.67	0.67	0.67	0.666667				846	0.695578	0.52	0.63	0.58	0.57	0.549451
	847	0.769264	0.67	0.69	0.62	0.73	0.643678		847	0.743723	0.64	0.67	0.6	0.71	0.62069				847	0.610173	0.6	0.6	0.53	0.66	0.561798
	848	0.813617	0.72	0.76	0.74	0.75	0.731183		848	0.757872	0.64	0.74	0.7	0.69	0.666667				848	0.657447	0.51	0.66	0.59	0.59	0.545455
	849	0.760121	0.65	0.69	0.62	0.71	0.636364		849	0.729113	0.7	0.72	0.67	0.75	0.681818				849	0.562016	0.47	0.46	0.41	0.52	0.434783
	850	0.680733	0.63	0.65	0.62	0.66	0.623656		850	0.647911	0.57	0.65	0.59	0.62	0.577778				850	0.545396	0.63	0.43	0.5	0.56	0.557692
	851	0.714834	0.65	0.67	0.69	0.63	0.666667		851	0.719096	0.63	0.65	0.67	0.61	0.646465				851	0.644288	0.67	0.57	0.63	0.6	0.647619
	852	0.804774	0.71	0.74	0.75	0.69	0.727273		852	0.804348	0.69	0.74	0.74	0.68	0.714286				852	0.701194	0.61	0.61	0.63	0.58	0.62
	853	0.75641	0.62	0.69	0.7	0.61	0.653061		853	0.716667	0.56	0.64	0.64	0.56	0.597938				853	0.573504	0.4	0.64	0.57	0.48	0.47191
	854	0.712821	0.62	0.63	0.6	0.66	0.608696		854	0.718376	0.62	0.63	0.6	0.66	0.608696				854	0.633333	0.56	0.54	0.51	0.58	0.531915
	855	0.740693	0.67	0.69	0.62	0.73	0.643678		855	0.727706	0.64	0.69	0.61	0.72	0.627907				855	0.657792	0.62	0.53	0.5	0.64	0.553191
	856	0.730179	0.7	0.71	0.68	0.72	0.688172		856	0.756607	0.67	0.73	0.69	0.71	0.681319				856	0.676897	0.57	0.67	0.6	0.63	0.58427
	857	0.802368	0.74	0.78	0.85	0.64	0.789474		857	0.740893	0.59	0.64	0.73	0.48	0.654545				857	0.580373	0.59	0.5	0.67	0.42	0.626087
	858	0.777211	0.69	0.71	0.7	0.7	0.694737		858	0.781463	0.65	0.67	0.66	0.66	0.652632				858	0.665816	0.62	0.61	0.61	0.62	0.618557
	859	0.746154	0.63	0.64	0.67	0.6	0.653465		859	0.686325	0.65	0.69	0.71	0.63	0.68				859	0.577137	0.46	0.56	0.55	0.47	0.5
	860	0.727621	0.59	0.67	0.61	0.64	0.6		860	0.751492	0.7	0.71	0.68	0.72	0.688172				860	0.618713	0.63	0.51	0.54	0.6	0.58
	861	0.744774	0.68	0.7	0.62	0.75	0.651163		861	0.750871	0.66	0.66	0.59	0.73	0.62069				861	0.540723	0.54	0.54	0.46	0.61	0.494382
	862	0.699915	0.61	0.65	0.66	0.6	0.632653		862	0.65942	0.59	0.61	0.62	0.57	0.606061				862	0.61445	0.57	0.54	0.58	0.53	0.574257
	863	0.769983	0.73	0.76	0.74	0.74	0.736842		863	0.743622	0.62	0.69	0.67	0.65	0.645161				863	0.539966	0.46	0.55	0.5	0.51	0.478261
	864	0.755527	0.69	0.69	0.69	0.69	0.6875		864	0.735969	0.65	0.69	0.67	0.67	0.659574				864	0.683036	0.71	0.61	0.64	0.68	0.673267
	865	0.71216	0.65	0.67	0.66	0.66	0.652632		865	0.731718	0.62	0.71	0.68	0.66	0.652174				865	0.730442	0.46	0.78	0.67	0.59	0.54321
	866	0.689685	0.65	0.7	0.7	0.64	0.673469		866	0.69139	0.61	0.63	0.65	0.59	0.626263				866	0.772805	0.61	0.76	0.74	0.64	0.666667
	867	0.870418	0.78	0.8	0.82	0.77	0.8		867	0.855072	0.75	0.8	0.81	0.74	0.77551				867	0.69075	0.57	0.63	0.63	0.57	0.597938
	868	0.773191	0.66	0.7	0.67	0.69	0.666667		868	0.771915	0.66	0.7	0.67	0.69	0.666667				868	0.604043	0.49	0.58	0.52	0.55	0.505495
	869	0.752551	0.63	0.65	0.65	0.63	0.639175		869	0.758078	0.61	0.73	0.7	0.65	0.652174				869	0.562075	0.43	0.52	0.48	0.47	0.451613
	870	0.72208	0.65	0.71	0.67	0.69	0.659341		870	0.696931	0.63	0.69	0.64	0.67	0.637363				870	0.696931	0.57	0.59	0.55	0.6	0.55914
	871	0.806905	0.72	0.76	0.73	0.75	0.725275		871	0.71526	0.65	0.67	0.64	0.68	0.645161				871	0.660486	0.52	0.61	0.55	0.58	0.533333
	872	0.748724	0.67	0.69	0.69	0.67	0.680412		872	0.791241	0.67	0.71	0.7	0.68	0.6875				872	0.585034	0.53	0.54	0.54	0.53	0.536082
	873	0.709184	0.62	0.63	0.62	0.63	0.625		873	0.778061	0.62	0.67	0.65	0.65	0.638298				873	0.635842	0.71	0.53	0.6	0.65	0.647619
	874	0.705983	0.58	0.62	0.64	0.56	0.606061		874	0.625641	0.52	0.58	0.59	0.51	0.55102				874	0.551709	0.48	0.53	0.54	0.47	0.510204
	875	0.710034	0.57	0.6	0.6	0.58	0.583333		875	0.670068	0.63	0.65	0.65	0.63	0.639175				875	0.606293	0.59	0.52	0.56	0.56	0.574257
	876	0.661702	0.6	0.62	0.6	0.62	0.595745		876	0.614043	0.53	0.5	0.5	0.53	0.515464				876	0.57766	0.53	0.56	0.53	0.56	0.531915
	877	0.699145	0.62	0.63	0.6	0.66	0.608696		877	0.72094	0.64	0.65	0.62	0.68	0.630435				877	0.573504	0.56	0.44	0.46	0.53	0.505051
	878	0.744898	0.58	0.65	0.62	0.62	0.602151		878	0.736395	0.58	0.61	0.6	0.6	0.589474				878	0.687287	0.6	0.59	0.59	0.6	0.597938
	879	0.805272	0.67	0.71	0.7	0.69	0.680851		879	0.724065	0.58	0.65	0.62	0.62	0.602151				879	0.597151	0.58	0.49	0.53	0.55	0.554455
	880	0.751066	0.63	0.67	0.68	0.62	0.653061		880	0.734015	0.63	0.65	0.67	0.61	0.646465				880	0.644714	0.43	0.7	0.61	0.52	0.505747
	881	0.828511	0.76	0.79	0.79	0.76	0.77551		881	0.809362	0.72	0.74	0.75	0.71	0.734694				881	0.660638	0.52	0.62	0.59	0.55	0.553191
	882	0.826329	0.68	0.75	0.7	0.74	0.689655		882	0.759005	0.66	0.68	0.63	0.71	0.644444				882	0.582118	0.52	0.53	0.48	0.57	0.5
	883	0.658009	0.52	0.64	0.52	0.64	0.52381		883	0.735065	0.67	0.71	0.64	0.74	0.651163				883	0.609091	0.55	0.53	0.47	0.6	0.505495
	884	0.730769	0.69	0.73	0.75	0.67	0.72		884	0.710684	0.63	0.67	0.69	0.61	0.66				884	0.659615	0.52	0.64	0.63	0.54	0.568421
	885	0.771489	0.72	0.76	0.74	0.75	0.731183		885	0.773617	0.68	0.7	0.68	0.7	0.680851				885	0.616596	0.6	0.44	0.5	0.54	0.543689
	886	0.700901	0.65	0.7	0.57	0.76	0.607595		886	0.716667	0.62	0.7	0.56	0.75	0.589744				886	0.653378	0.46	0.63	0.44	0.66	0.447368
	887	0.717391	0.61	0.65	0.66	0.6	0.632653		887	0.780904	0.67	0.72	0.72	0.66	0.693878				887	0.567349	0.51	0.46	0.51	0.46	0.509804
	888	0.688679	0.61	0.64	0.59	0.67	0.6		888	0.732419	0.61	0.7	0.63	0.69	0.62069				888	0.560678	0.5	0.58	0.5	0.58	0.5
	889	0.736498	0.66	0.68	0.6	0.73	0.627907		889	0.722997	0.56	0.66	0.55	0.67	0.554217				889	0.635671	0.49	0.61	0.48	0.62	0.481928
	890	0.692076	0.65	0.69	0.62	0.71	0.636364		890	0.705426	0.58	0.65	0.57	0.66	0.574713				890	0.591516	0.65	0.46	0.49	0.62	0.56
	891	0.740418	0.64	0.68	0.73	0.58	0.685714		891	0.71777	0.62	0.68	0.73	0.57	0.673077				891	0.501089	0.45	0.41	0.51	0.35	0.47619
	892	0.803404	0.68	0.74	0.74	0.69	0.708333		892	0.722553	0.62	0.66	0.66	0.62	0.639175				892	0.722979	0.7	0.62	0.66	0.66	0.679612
	893	0.65617	0.52	0.6	0.58	0.54	0.547368		893	0.628511	0.54	0.6	0.59	0.55	0.5625				893	0.567234	0.52	0.55	0.55	0.52	0.536082
	894	0.779762	0.71	0.76	0.74	0.73	0.723404		894	0.777211	0.69	0.71	0.7	0.7	0.694737				894	0.545068	0.48	0.51	0.49	0.5	0.484211
	895	0.790598	0.75	0.78	0.8	0.73	0.772277		895	0.747009	0.63	0.69	0.7	0.62	0.666667				895	0.7	0.69	0.6	0.67	0.63	0.679245
	896	0.764103	0.69	0.77	0.72	0.74	0.704545		896	0.754701	0.69	0.71	0.67	0.73	0.681319				896	0.575855	0.47	0.65	0.54	0.59	0.5
	897	0.687075	0.59	0.62	0.62	0.6	0.604167		897	0.692177	0.61	0.65	0.64	0.62	0.625				897	0.653699	0.65	0.52	0.58	0.6	0.615385
	898	0.833619	0.66	0.7	0.73	0.63	0.693069		898	0.714837	0.66	0.7	0.73	0.63	0.693069				898	0.65223	0.57	0.55	0.6	0.51	0.582524
	899	0.697872	0.64	0.68	0.68	0.64	0.659794		899	0.675319	0.52	0.57	0.57	0.53	0.541667				899	0.66234	0.58	0.55	0.58	0.55	0.58
	900	0.776923	0.71	0.71	0.68	0.74	0.695652		900	0.702991	0.62	0.63	0.6	0.66	0.608696				900	0.592949	0.56	0.52	0.5	0.57	0.526316
	901	0.769362	0.66	0.7	0.67	0.69	0.666667		901	0.728085	0.66	0.68	0.66	0.68	0.659574				901	0.62617	0.6	0.54	0.55	0.59	0.571429
	902	0.782946	0.72	0.74	0.69	0.77	0.704545		902	0.788544	0.72	0.74	0.69	0.77	0.704545				902	0.651593	0.56	0.61	0.53	0.63	0.545455
	903	0.801351	0.7	0.73	0.62	0.8	0.658228		903	0.735586	0.62	0.65	0.52	0.74	0.567901				903	0.653604	0.62	0.5	0.43	0.68	0.511111
	904	0.78784	0.73	0.75	0.75	0.73	0.742268		904	0.738946	0.59	0.62	0.62	0.6	0.604167				904	0.563138	0.53	0.5	0.52	0.51	0.525253
	905	0.806122	0.65	0.73	0.7	0.68	0.673913		905	0.799745	0.71	0.73	0.72	0.72	0.715789				905	0.642857	0.6	0.55	0.57	0.59	0.585859
	906	0.756003	0.66	0.75	0.76	0.65	0.707071		906	0.735849	0.66	0.68	0.71	0.62	0.686275				906	0.615137	0.55	0.52	0.58	0.49	0.563107
	907	0.679007	0.62	0.66	0.71	0.56	0.666667		907	0.671167	0.52	0.63	0.66	0.49	0.58				907	0.599303	0.5	0.59	0.62	0.46	0.554455
	908	0.69617	0.66	0.68	0.66	0.68	0.659574		908	0.719574	0.64	0.68	0.65	0.67	0.645161				908	0.552979	0.47	0.54	0.49	0.52	0.478261
	909	0.72094	0.63	0.64	0.67	0.6	0.653465		909	0.667521	0.56	0.6	0.62	0.54	0.585859				909	0.536966	0.48	0.47	0.51	0.44	0.49505
	910	0.730605	0.67	0.73	0.69	0.71	0.681319		910	0.723359	0.65	0.75	0.7	0.7	0.674157				910	0.700341	0.52	0.65	0.57	0.6	0.545455
	911	0.814719	0.69	0.75	0.67	0.76	0.682353		911	0.762771	0.69	0.71	0.64	0.75	0.666667				911	0.61039	0.6	0.55	0.5	0.64	0.543478
	912	0.758503	0.67	0.69	0.68	0.68	0.673684		912	0.686224	0.62	0.65	0.64	0.64	0.631579				912	0.625638	0.56	0.47	0.51	0.52	0.534653
	913	0.757106	0.65	0.7	0.64	0.72	0.643678		913	0.721792	0.7	0.72	0.67	0.75	0.681818				913	0.580965	0.58	0.48	0.47	0.59	0.520833
	914	0.710459	0.58	0.63	0.61	0.61	0.595745		914	0.750425	0.65	0.67	0.66	0.66	0.652632				914	0.63159	0.54	0.51	0.52	0.53	0.530612
	915	0.780851	0.7	0.74	0.74	0.7	0.721649		915	0.72766	0.64	0.7	0.7	0.65	0.666667				915	0.671489	0.52	0.6	0.58	0.54	0.547368
	916	0.796675	0.71	0.72	0.73	0.69	0.72		916	0.703751	0.63	0.65	0.67	0.61	0.646465				916	0.561381	0.43	0.52	0.5	0.45	0.463158
	917	0.76428	0.67	0.73	0.69	0.71	0.681319		917	0.757886	0.65	0.67	0.64	0.68	0.645161				917	0.710358	0.65	0.65	0.62	0.67	0.638298
	918	0.715686	0.57	0.61	0.62	0.56	0.591837		918	0.70162	0.61	0.65	0.66	0.6	0.632653				918	0.580563	0.47	0.57	0.55	0.49	0.505263
	919	0.766411	0.7	0.71	0.68	0.72	0.688172		919	0.768116	0.65	0.69	0.65	0.69	0.652174				919	0.663043	0.5	0.67	0.57	0.6	0.534884
	920	0.71741	0.64	0.66	0.69	0.6	0.666667		920	0.712264	0.62	0.64	0.67	0.58	0.647059				920	0.573971	0.47	0.55	0.56	0.46	0.510204
	921	0.764706	0.61	0.69	0.64	0.66	0.622222		921	0.772805	0.67	0.69	0.66	0.7	0.666667				921	0.61445	0.61	0.49	0.52	0.58	0.56
	922	0.734043	0.68	0.72	0.7	0.71	0.688172		922	0.702979	0.64	0.68	0.65	0.67	0.645161				922	0.604894	0.45	0.58	0.5	0.53	0.47191
	923	0.853227	0.78	0.79	0.85	0.7	0.810811		923	0.843059	0.76	0.77	0.83	0.68	0.792793				923	0.682582	0.59	0.62	0.69	0.5	0.635514
	924	0.781818	0.71	0.73	0.67	0.77	0.689655		924	0.755844	0.6	0.64	0.56	0.67	0.574713				924	0.721861	0.69	0.67	0.62	0.74	0.651685
	925	0.77261	0.63	0.63	0.57	0.68	0.6		925	0.730835	0.6	0.65	0.58	0.67	0.590909				925	0.675926	0.63	0.48	0.49	0.62	0.55102
	926	0.670638	0.55	0.56	0.54	0.57	0.547368		926	0.679149	0.57	0.6	0.57	0.6	0.574468				926	0.604894	0.57	0.54	0.54	0.57	0.556701
	927	0.72458	0.67	0.67	0.58	0.75	0.619048		927	0.639699	0.56	0.6	0.49	0.67	0.52381				927	0.584439	0.51	0.5	0.41	0.6	0.454545
	928	0.779654	0.64	0.69	0.73	0.59	0.679612		928	0.764502	0.67	0.69	0.74	0.62	0.704762				928	0.621645	0.55	0.55	0.61	0.48	0.576923
	929	0.710164	0.57	0.67	0.69	0.56	0.626263		929	0.653316	0.59	0.6	0.65	0.54	0.621359				929	0.611111	0.5	0.53	0.57	0.46	0.534653
	930	0.784014	0.73	0.75	0.75	0.73	0.742268		930	0.679422	0.55	0.58	0.57	0.56	0.5625				930	0.633503	0.57	0.62	0.61	0.59	0.589474
	931	0.722789	0.58	0.65	0.62	0.62	0.602151		931	0.740221	0.65	0.67	0.66	0.66	0.652632				931	0.664541	0.54	0.65	0.6	0.59	0.571429
	932	0.74766	0.66	0.68	0.66	0.68	0.659574		932	0.78383	0.64	0.68	0.65	0.67	0.645161				932	0.689362	0.6	0.64	0.61	0.63	0.602151
	933	0.785897	0.65	0.71	0.72	0.64	0.686869		933	0.723504	0.63	0.67	0.69	0.61	0.66				933	0.531197	0.48	0.49	0.52	0.45	0.5
	934	0.770115	0.69	0.69	0.77	0.6	0.727273		934	0.749779	0.64	0.64	0.73	0.54	0.678899				934	0.647657	0.57	0.59	0.67	0.48	0.616822
	935	0.715879	0.66	0.69	0.58	0.76	0.617284		935	0.755575	0.63	0.66	0.55	0.74	0.585366				935	0.669715	0.5	0.64	0.47	0.67	0.487179
	936	0.835891	0.75	0.76	0.78	0.73	0.76		936	0.774936	0.75	0.76	0.78	0.73	0.76				936	0.604007	0.43	0.59	0.54	0.48	0.478261
	937	0.810213	0.7	0.72	0.73	0.69	0.714286		937	0.744255	0.64	0.66	0.67	0.63	0.653061				937	0.654468	0.5	0.66	0.61	0.55	0.549451
	938	0.734188	0.69	0.73	0.75	0.67	0.72		938	0.711111	0.58	0.62	0.64	0.56	0.606061				938	0.544872	0.56	0.49	0.56	0.49	0.557692
	939	0.746803	0.7	0.73	0.7	0.73	0.695652		939	0.744246	0.65	0.67	0.64	0.68	0.645161				939	0.552217	0.59	0.53	0.53	0.59	0.556701
	940	0.734468	0.55	0.6	0.57	0.59	0.55914		940	0.733191	0.62	0.68	0.64	0.65	0.630435				940	0.590638	0.53	0.54	0.52	0.55	0.526316
	941	0.746154	0.65	0.71	0.72	0.64	0.686869		941	0.761966	0.65	0.69	0.71	0.63	0.68				941	0.727564	0.6	0.58	0.62	0.55	0.607843
	942	0.884354	0.78	0.81	0.81	0.78	0.791667		942	0.838435	0.69	0.71	0.71	0.69	0.701031				942	0.560374	0.51	0.48	0.5	0.49	0.505051
	943	0.695111	0.57	0.58	0.53	0.62	0.549451		943	0.665523	0.59	0.64	0.58	0.65	0.58427				943	0.619425	0.57	0.53	0.5	0.6	0.531915
	944	0.792942	0.71	0.76	0.74	0.73	0.723404		944	0.817602	0.67	0.69	0.68	0.68	0.673684				944	0.626701	0.44	0.57	0.5	0.51	0.466667
	945	0.64766	0.62	0.64	0.62	0.64	0.617021		945	0.642979	0.6	0.6	0.58	0.61	0.589474				945	0.540851	0.53	0.5	0.5	0.53	0.515464
	946	0.704082	0.69	0.67	0.67	0.69	0.680412		946	0.698554	0.6	0.69	0.66	0.64	0.630435				946	0.55591	0.52	0.45	0.48	0.49	0.5
	947	0.759149	0.64	0.72	0.71	0.65	0.673684		947	0.694468	0.6	0.64	0.64	0.6	0.618557				947	0.561915	0.54	0.53	0.55	0.52	0.545455
	948	0.751489	0.66	0.68	0.69	0.65	0.673469		948	0.697872	0.6	0.62	0.62	0.59	0.612245				948	0.527234	0.5	0.45	0.49	0.46	0.49505
	949	0.677323	0.59	0.65	0.6	0.63	0.593407		949	0.607417	0.54	0.57	0.53	0.58	0.537634				949	0.536232	0.61	0.51	0.53	0.59	0.565657
	950	0.720779	0.6	0.64	0.56	0.67	0.574713		950	0.739394	0.62	0.65	0.58	0.69	0.597701				950	0.693939	0.52	0.67	0.55	0.65	0.536585
	951	0.778689	0.72	0.74	0.62	0.82	0.666667		951	0.764572	0.61	0.64	0.5	0.74	0.55				951	0.673497	0.64	0.57	0.47	0.73	0.541176
	952	0.700341	0.67	0.67	0.69	0.65	0.68		952	0.716539	0.67	0.7	0.71	0.65	0.686869				952	0.674126	0.65	0.57	0.62	0.59	0.634615
	953	0.791775	0.69	0.71	0.64	0.75	0.666667		953	0.766667	0.67	0.69	0.62	0.73	0.643678				953	0.627489	0.62	0.49	0.48	0.63	0.541667
	954	0.740541	0.68	0.7	0.58	0.78	0.625		954	0.703604	0.59	0.63	0.5	0.72	0.54321				954	0.606532	0.57	0.47	0.4	0.64	0.466667
	955	0.812447	0.72	0.75	0.72	0.75	0.717391		955	0.800938	0.65	0.73	0.68	0.7	0.666667				955	0.673061	0.5	0.63	0.55	0.58	0.522727
	956	0.750639	0.7	0.71	0.68	0.72	0.688172		956	0.725916	0.65	0.71	0.67	0.69	0.659341				956	0.626172	0.46	0.55	0.48	0.53	0.466667
	957	0.745478	0.7	0.72	0.67	0.75	0.681818		957	0.727821	0.6	0.67	0.59	0.68	0.597701				957	0.626615	0.58	0.52	0.49	0.61	0.531915
	958	0.789836	0.72	0.74	0.78	0.68	0.75		958	0.794143	0.69	0.7	0.74	0.64	0.711538				958	0.732989	0.59	0.7	0.71	0.58	0.646465
	959	0.664103	0.62	0.65	0.61	0.67	0.615385		959	0.646154	0.58	0.62	0.57	0.63	0.571429				959	0.530769	0.4	0.58	0.45	0.53	0.423529
	960	0.740741	0.63	0.67	0.6	0.69	0.613636		960	0.711456	0.6	0.63	0.57	0.67	0.58427				960	0.653316	0.65	0.48	0.5	0.63	0.565657
	961	0.701115	0.57	0.62	0.56	0.63	0.561798		961	0.617925	0.57	0.58	0.53	0.62	0.549451				961	0.635935	0.55	0.62	0.55	0.62	0.545455
	962	0.820276	0.74	0.76	0.63	0.84	0.684211		962	0.790323	0.69	0.73	0.59	0.8	0.631579				962	0.632719	0.51	0.6	0.42	0.69	0.461538
	963	0.807692	0.64	0.73	0.67	0.7	0.659091		963	0.756838	0.69	0.71	0.67	0.73	0.681319				963	0.690812	0.6	0.6	0.56	0.63	0.580645
	964	0.754237	0.61	0.68	0.55	0.73	0.575		964	0.723461	0.66	0.68	0.57	0.75	0.609756				964	0.600803	0.61	0.56	0.47	0.69	0.528736
	965	0.765289	0.7	0.72	0.67	0.75	0.681818		965	0.704565	0.63	0.65	0.59	0.69	0.606742				965	0.690999	0.65	0.63	0.58	0.69	0.615385
	966	0.730152	0.61	0.64	0.52	0.72	0.560976		966	0.605709	0.61	0.63	0.51	0.71	0.554217				966	0.464541	0.39	0.47	0.33	0.55	0.357143
	967	0.767857	0.67	0.69	0.69	0.67	0.680412		967	0.826956	0.69	0.75	0.74	0.71	0.715789				967	0.63733	0.53	0.56	0.55	0.54	0.541667
	968	0.764681	0.68	0.72	0.7	0.71	0.688172		968	0.805957	0.64	0.74	0.7	0.69	0.666667				968	0.689574	0.6	0.56	0.56	0.6	0.57732
	969	0.697674	0.65	0.69	0.62	0.71	0.636364		969	0.657623	0.6	0.63	0.57	0.67	0.58427				969	0.596684	0.51	0.5	0.45	0.56	0.478261
	970	0.752126	0.67	0.73	0.72	0.69	0.694737		970	0.767857	0.71	0.75	0.74	0.72	0.729167				970	0.651573	0.55	0.65	0.61	0.58	0.580645
	971	0.750425	0.62	0.65	0.64	0.64	0.631579		971	0.73682	0.67	0.69	0.68	0.68	0.673684				971	0.688563	0.65	0.59	0.61	0.63	0.626263
	972	0.730638	0.64	0.64	0.65	0.62	0.646465		972	0.643404	0.56	0.6	0.6	0.56	0.57732				972	0.638298	0.64	0.49	0.57	0.56	0.603774
	973	0.752126	0.65	0.67	0.66	0.66	0.652632		973	0.773384	0.62	0.67	0.65	0.65	0.638298				973	0.692177	0.58	0.63	0.61	0.61	0.595745
	974	0.663683	0.59	0.65	0.65	0.59	0.618557		974	0.680733	0.55	0.57	0.58	0.53	0.565657				974	0.63214	0.59	0.48	0.56	0.51	0.571429
	975	0.846154	0.79	0.8	0.82	0.77	0.803922		975	0.859402	0.67	0.73	0.74	0.66	0.707071				975	0.612607	0.4	0.56	0.51	0.45	0.451613
	976	0.753846	0.73	0.75	0.72	0.76	0.725275		976	0.676496	0.58	0.69	0.62	0.65	0.597701				976	0.698504	0.56	0.62	0.56	0.62	0.555556
	977	0.73547	0.63	0.71	0.72	0.63	0.673469		977	0.713675	0.67	0.69	0.71	0.65	0.693069				977	0.563034	0.5	0.51	0.54	0.47	0.52
	978	0.741453	0.65	0.73	0.74	0.65	0.693878		978	0.744444	0.6	0.67	0.67	0.59	0.632653				978	0.607051	0.52	0.56	0.57	0.5	0.545455
	979	0.693191	0.62	0.68	0.64	0.65	0.630435		979	0.624681	0.53	0.56	0.53	0.56	0.531915				979	0.562979	0.43	0.58	0.49	0.52	0.454545
	980	0.72549	0.65	0.67	0.64	0.68	0.645161		980	0.775789	0.67	0.71	0.67	0.71	0.673913				980	0.669864	0.59	0.67	0.61	0.64	0.6
	981	0.721088	0.65	0.67	0.67	0.65	0.659794		981	0.725765	0.63	0.69	0.67	0.65	0.652632				981	0.588648	0.59	0.52	0.56	0.56	0.574257
	982	0.776215	0.73	0.74	0.76	0.71	0.74		982	0.772805	0.69	0.74	0.74	0.68	0.714286				982	0.662404	0.67	0.52	0.61	0.59	0.635514
	983	0.785106	0.66	0.7	0.7	0.66	0.680412		983	0.71234	0.58	0.6	0.6	0.57	0.591837				983	0.611489	0.48	0.57	0.55	0.51	0.510638
	984	0.733864	0.67	0.69	0.59	0.75	0.626506		984	0.768347	0.59	0.62	0.51	0.69	0.547619				984	0.68214	0.56	0.66	0.52	0.69	0.54321
	985	0.767581	0.64	0.66	0.61	0.69	0.622222		985	0.679245	0.59	0.62	0.57	0.65	0.577778				985	0.660163	0.61	0.66	0.6	0.67	0.606742
	986	0.709829	0.52	0.58	0.59	0.51	0.55102		986	0.720513	0.58	0.6	0.62	0.55	0.6				986	0.598718	0.58	0.47	0.56	0.49	0.566038
	987	0.755383	0.7	0.72	0.67	0.75	0.681818		987	0.697674	0.53	0.57	0.5	0.61	0.516854				987	0.726098	0.65	0.63	0.58	0.69	0.615385
	988	0.81826	0.74	0.8	0.74	0.8	0.744186		988	0.803618	0.67	0.72	0.66	0.74	0.666667				988	0.693368	0.47	0.72	0.57	0.63	0.512821
	989	0.817316	0.69	0.75	0.67	0.76	0.682353		989	0.823377	0.69	0.71	0.64	0.75	0.666667				989	0.656926	0.64	0.58	0.54	0.68	0.586957
	990	0.766986	0.61	0.66	0.57	0.7	0.588235		990	0.694251	0.61	0.62	0.54	0.69	0.574713				990	0.666812	0.51	0.61	0.49	0.63	0.5
	991	0.868085	0.72	0.78	0.76	0.75	0.73913		991	0.85234	0.79	0.8	0.79	0.8	0.787234				991	0.670426	0.62	0.52	0.55	0.59	0.58
	992	0.776923	0.73	0.78	0.79	0.71	0.76		992	0.779915	0.71	0.71	0.74	0.68	0.72549				992	0.7	0.62	0.67	0.68	0.6	0.646465
	993	0.842735	0.76	0.79	0.76	0.79	0.755556		993	0.818803	0.71	0.75	0.71	0.75	0.711111				993	0.557692	0.51	0.48	0.46	0.53	0.484211
	994	0.810109	0.72	0.72	0.6	0.81	0.658228		994	0.741803	0.67	0.69	0.56	0.78	0.607595				994	0.66143	0.64	0.54	0.45	0.72	0.528736
	995	0.795823	0.75	0.78	0.79	0.73	0.767677		995	0.754049	0.71	0.72	0.73	0.69	0.72				995	0.690963	0.61	0.61	0.63	0.58	0.62
	996	0.788328	0.68	0.71	0.64	0.75	0.658824		996	0.746516	0.66	0.68	0.6	0.73	0.627907				996	0.639591	0.56	0.54	0.47	0.62	0.511111
	997	0.758148	0.68	0.72	0.67	0.73	0.674157		997	0.778731	0.73	0.75	0.71	0.77	0.719101				997	0.715051	0.64	0.64	0.6	0.68	0.615385
	998	0.764103	0.69	0.71	0.67	0.73	0.681319		998	0.762393	0.67	0.71	0.67	0.71	0.666667				998	0.55235	0.58	0.5	0.5	0.58	0.536082
	999	0.724255	0.64	0.66	0.64	0.66	0.638298		999	0.755319	0.7	0.74	0.72	0.73	0.709677				999	0.649574	0.49	0.68	0.59	0.59	0.534884
	1000	0.823756	0.7	0.75	0.77	0.67	0.732673		1000	0.777015	0.68	0.77	0.78	0.67	0.727273				1000	0.579545	0.55	0.52	0.58	0.49	0.563107
	1001	0.739574	0.66	0.66	0.65	0.67	0.652632		1001	0.708085	0.6	0.64	0.61	0.63	0.602151				1001	0.572766	0.57	0.52	0.53	0.57	0.55102
	1002	0.735294	0.55	0.67	0.65	0.57	0.595745		1002	0.78133	0.67	0.7	0.71	0.65	0.686869				1002	0.592498	0.57	0.52	0.57	0.52	0.568627
	1003	0.688034	0.51	0.62	0.53	0.59	0.522727		1003	0.689744	0.6	0.63	0.59	0.65	0.593407				1003	0.605128	0.51	0.58	0.51	0.58	0.511111
	1004	0.83547	0.73	0.76	0.78	0.71	0.752475		1004	0.745726	0.6	0.67	0.67	0.59	0.632653				1004	0.529701	0.46	0.49	0.51	0.44	0.484848
	1005	0.786871	0.72	0.76	0.73	0.75	0.725275		1005	0.790708	0.7	0.71	0.68	0.72	0.688172				1005	0.608909	0.57	0.55	0.53	0.58	0.547368
	1006	0.783784	0.72	0.73	0.81	0.61	0.761062		1006	0.740541	0.68	0.76	0.82	0.6	0.745455				1006	0.67027	0.63	0.68	0.76	0.53	0.690909
	1007	0.858874	0.81	0.82	0.77	0.85	0.790698		1007	0.780952	0.67	0.73	0.65	0.74	0.658824				1007	0.709307	0.52	0.75	0.61	0.67	0.564103
	1008	0.770887	0.67	0.67	0.62	0.72	0.644444		1008	0.74031	0.63	0.69	0.61	0.7	0.62069				1008	0.687769	0.49	0.57	0.48	0.58	0.482759
	1009	0.760017	0.65	0.65	0.67	0.62	0.66		1009	0.70844	0.57	0.63	0.63	0.57	0.597938				1009	0.658781	0.53	0.63	0.61	0.55	0.568421
	1010	0.733419	0.63	0.72	0.64	0.71	0.635294		1010	0.732127	0.6	0.65	0.58	0.67	0.590909				1010	0.629845	0.6	0.54	0.51	0.63	0.553191
	1011	0.676897	0.54	0.61	0.56	0.6	0.549451		1011	0.648338	0.59	0.63	0.59	0.63	0.586957				1011	0.615729	0.59	0.57	0.55	0.6	0.568421
	1012	0.8223	0.71	0.79	0.71	0.79	0.707317		1012	0.78223	0.73	0.77	0.7	0.8	0.714286				1012	0.712761	0.61	0.62	0.54	0.69	0.574713
	1013	0.76458	0.61	0.66	0.6	0.67	0.606742		1013	0.6994	0.59	0.62	0.57	0.65	0.577778				1013	0.686106	0.64	0.62	0.58	0.67	0.608696
	1014	0.81202	0.69	0.74	0.74	0.68	0.714286		1014	0.75746	0.67	0.72	0.72	0.66	0.693878				1014	0.743606	0.57	0.78	0.74	0.62	0.644444
	1015	0.657289	0.59	0.63	0.59	0.63	0.586957		1015	0.629582	0.52	0.55	0.51	0.56	0.516129				1015	0.641731	0.59	0.47	0.5	0.56	0.54
	1016	0.715584	0.62	0.62	0.68	0.55	0.647619		1016	0.697835	0.6	0.64	0.69	0.55	0.640777				1016	0.693723	0.64	0.55	0.65	0.53	0.642202
	1017	0.763997	0.7	0.72	0.67	0.75	0.681818		1017	0.731266	0.7	0.7	0.65	0.75	0.674157				1017	0.7205	0.56	0.72	0.62	0.67	0.585366
	1018	0.740995	0.68	0.72	0.67	0.73	0.674157		1018	0.730703	0.7	0.74	0.69	0.75	0.696629				1018	0.5253	0.43	0.49	0.41	0.51	0.422222
	1019	0.64412	0.49	0.59	0.44	0.63	0.463415		1019	0.604775	0.56	0.59	0.48	0.67	0.517647				1019	0.602122	0.56	0.62	0.5	0.68	0.53012
	1020	0.795314	0.64	0.72	0.61	0.75	0.625		1020	0.759947	0.64	0.67	0.57	0.74	0.60241				1020	0.632405	0.54	0.53	0.44	0.63	0.482759
	1021	0.788936	0.72	0.76	0.74	0.75	0.731183		1021	0.743404	0.6	0.62	0.6	0.62	0.595745				1021	0.684681	0.64	0.56	0.58	0.62	0.606061
	1022	0.798885	0.7	0.75	0.7	0.75	0.704545		1022	0.807461	0.7	0.74	0.69	0.75	0.696629				1022	0.65416	0.61	0.57	0.54	0.64	0.574468
	1023	0.749779	0.67	0.71	0.6	0.76	0.634146		1023	0.718391	0.64	0.67	0.57	0.74	0.60241				1023	0.675287	0.56	0.66	0.52	0.69	0.54321
	1024	0.78815	0.65	0.67	0.64	0.68	0.645161		1024	0.754476	0.63	0.67	0.63	0.67	0.630435				1024	0.636616	0.59	0.51	0.52	0.58	0.55102
	1025	0.817177	0.67	0.69	0.68	0.68	0.673684		1025	0.754677	0.67	0.69	0.68	0.68	0.673684				1025	0.610332	0.56	0.51	0.53	0.54	0.545455
	1026	0.759863	0.61	0.66	0.6	0.67	0.606742		1026	0.710549	0.59	0.62	0.57	0.65	0.577778				1026	0.68482	0.66	0.62	0.59	0.69	0.623656
	1027	0.805532	0.72	0.76	0.74	0.75	0.731183		1027	0.782979	0.72	0.76	0.74	0.75	0.731183				1027	0.570426	0.55	0.46	0.49	0.52	0.52
	1028	0.795823	0.7	0.73	0.7	0.73	0.695652		1028	0.751066	0.63	0.67	0.63	0.67	0.630435				1028	0.578858	0.46	0.59	0.5	0.55	0.477273
	1029	0.729592	0.65	0.65	0.65	0.65	0.653061		1029	0.716412	0.65	0.69	0.68	0.66	0.666667				1029	0.610969	0.47	0.58	0.53	0.52	0.5
	1030	0.704082	0.61	0.62	0.62	0.61	0.618557		1030	0.632653	0.53	0.62	0.59	0.57	0.55914				1030	0.575893	0.43	0.52	0.48	0.47	0.451613
	1031	0.789003	0.73	0.76	0.77	0.71	0.747475		1031	0.737425	0.59	0.61	0.62	0.57	0.606061				1031	0.703538	0.61	0.67	0.67	0.61	0.639175
	1032	0.777872	0.66	0.7	0.7	0.66	0.680412		1032	0.755745	0.64	0.7	0.7	0.65	0.666667				1032	0.678298	0.7	0.57	0.64	0.64	0.666667
	1033	0.724638	0.63	0.69	0.64	0.67	0.637363		1033	0.755754	0.67	0.73	0.69	0.71	0.681319				1033	0.519608	0.52	0.49	0.48	0.53	0.5
	1034	0.717687	0.61	0.67	0.65	0.63	0.631579		1034	0.664116	0.55	0.58	0.57	0.56	0.5625				1034	0.678146	0.8	0.56	0.65	0.73	0.715596
	1035	0.736063	0.68	0.71	0.64	0.75	0.658824		1035	0.716899	0.61	0.62	0.54	0.69	0.574713				1035	0.648519	0.66	0.52	0.5	0.67	0.568421
	1036	0.776587	0.68	0.77	0.71	0.75	0.697674		1036	0.74271	0.61	0.66	0.6	0.67	0.606742				1036	0.796312	0.7	0.75	0.7	0.75	0.704545
	1037	0.788576	0.67	0.73	0.69	0.71	0.681319		1037	0.724211	0.67	0.69	0.66	0.7	0.666667				1037	0.650256	0.52	0.57	0.52	0.57	0.521739
	1038	0.847364	0.73	0.79	0.78	0.75	0.757895		1038	0.881378	0.8	0.83	0.83	0.8	0.8125				1038	0.757866	0.61	0.73	0.7	0.65	0.652174
	1039	0.822041	0.75	0.77	0.73	0.79	0.741573		1039	0.762864	0.73	0.77	0.73	0.77	0.727273				1039	0.727487	0.59	0.7	0.62	0.67	0.604651
	1040	0.780017	0.7	0.72	0.67	0.75	0.688889		1040	0.737993	0.64	0.64	0.6	0.68	0.615385				1040	0.699185	0.57	0.74	0.64	0.67	0.60241
	1041	0.831602	0.67	0.73	0.65	0.74	0.658824		1041	0.758009	0.62	0.65	0.58	0.69	0.597701				1041	0.539394	0.45	0.45	0.39	0.52	0.417582
	1042	0.77234	0.72	0.76	0.74	0.75	0.731183		1042	0.757872	0.64	0.66	0.64	0.66	0.638298				1042	0.619362	0.47	0.66	0.56	0.57	0.511628
	1043	0.802597	0.67	0.69	0.62	0.73	0.643678		1043	0.811688	0.6	0.69	0.6	0.69	0.595238				1043	0.561688	0.52	0.51	0.45	0.58	0.483516
	1044	0.73234	0.64	0.68	0.65	0.67	0.645161		1044	0.701277	0.64	0.66	0.64	0.66	0.638298				1044	0.60383	0.57	0.54	0.54	0.57	0.556701
	1045	0.74	0.6	0.66	0.62	0.63	0.608696		1045	0.728511	0.62	0.66	0.63	0.65	0.623656				1045	0.703617	0.7	0.6	0.62	0.68	0.66
	1046	0.724681	0.56	0.6	0.6	0.56	0.57732		1046	0.665532	0.58	0.64	0.63	0.59	0.604167				1046	0.537872	0.48	0.47	0.49	0.46	0.484848
	1047	0.744425	0.61	0.68	0.61	0.68	0.613636		1047	0.675386	0.64	0.64	0.6	0.68	0.615385				1047	0.525729	0.45	0.45	0.41	0.5	0.430108
	1048	0.782979	0.68	0.74	0.71	0.71	0.695652		1048	0.733617	0.64	0.66	0.64	0.66	0.638298				1048	0.647447	0.51	0.62	0.56	0.57	0.533333
	1049	0.809605	0.75	0.77	0.73	0.79	0.741573		1049	0.753859	0.66	0.68	0.63	0.71	0.644444				1049	0.676672	0.64	0.64	0.6	0.68	0.615385
	1050	0.826068	0.69	0.75	0.7	0.74	0.696629		1050	0.753419	0.67	0.67	0.64	0.7	0.652174				1050	0.637179	0.64	0.56	0.56	0.64	0.597938
	1051	0.80383	0.64	0.7	0.7	0.65	0.666667		1051	0.783404	0.68	0.7	0.71	0.67	0.693878				1051	0.734681	0.7	0.55	0.62	0.63	0.660377
	1052	0.821275	0.7	0.77	0.79	0.67	0.745098		1052	0.80534	0.69	0.7	0.74	0.64	0.711538				1052	0.615202	0.46	0.58	0.58	0.46	0.515464
	1053	0.704974	0.6	0.64	0.67	0.57	0.633663		1053	0.699828	0.58	0.64	0.66	0.56	0.62				1053	0.668739	0.7	0.5	0.63	0.58	0.660714
	1054	0.750639	0.61	0.69	0.64	0.66	0.622222		1054	0.673487	0.59	0.63	0.59	0.63	0.586957				1054	0.498934	0.5	0.45	0.45	0.5	0.474227
	1055	0.716463	0.63	0.68	0.59	0.72	0.611765		1055	0.685976	0.61	0.64	0.56	0.69	0.581395				1055	0.552483	0.46	0.52	0.41	0.57	0.436782
	1056	0.787179	0.73	0.77	0.73	0.77	0.733333		1056	0.738034	0.64	0.67	0.63	0.69	0.637363				1056	0.688889	0.6	0.6	0.56	0.63	0.580645
	1057	0.653486	0.59	0.58	0.59	0.58	0.591837		1057	0.683248	0.59	0.67	0.64	0.62	0.617021				1057	0.528912	0.49	0.52	0.51	0.5	0.5
	1058	0.751948	0.67	0.69	0.74	0.62	0.704762		1058	0.7	0.6	0.62	0.67	0.54	0.634615				1058	0.639827	0.62	0.5	0.62	0.5	0.618182
	1059	0.748285	0.66	0.68	0.63	0.71	0.644444		1059	0.719983	0.61	0.66	0.6	0.67	0.606742				1059	0.680103	0.61	0.64	0.59	0.67	0.6
	1060	0.817177	0.73	0.76	0.74	0.74	0.736842		1060	0.805697	0.73	0.76	0.74	0.74	0.736842				1060	0.679422	0.65	0.53	0.57	0.6	0.607843
	1061	0.798246	0.75	0.77	0.7	0.81	0.722892		1061	0.75614	0.65	0.7	0.6	0.74	0.626506				1061	0.638158	0.6	0.63	0.53	0.69	0.564706
	1062	0.729753	0.65	0.73	0.68	0.7	0.666667		1062	0.734442	0.63	0.69	0.64	0.67	0.637363				1062	0.629582	0.54	0.63	0.57	0.6	0.555556
	1063	0.762631	0.71	0.73	0.78	0.65	0.747664		1063	0.744338	0.64	0.68	0.73	0.58	0.685714				1063	0.539634	0.39	0.59	0.56	0.41	0.463158
	1064	0.792092	0.67	0.73	0.72	0.69	0.694737		1064	0.708333	0.65	0.67	0.67	0.65	0.659794				1064	0.585672	0.51	0.5	0.51	0.5	0.510204
	1065	0.678388	0.62	0.66	0.69	0.59	0.653465		1065	0.592196	0.55	0.57	0.6	0.51	0.574257				1065	0.417238	0.36	0.45	0.44	0.37	0.395833
	1066	0.656037	0.55	0.6	0.59	0.57	0.568421		1066	0.73682	0.61	0.62	0.62	0.61	0.618557				1066	0.544855	0.49	0.52	0.51	0.5	0.5
	1067	0.754288	0.68	0.72	0.67	0.73	0.674157		1067	0.743139	0.68	0.72	0.67	0.73	0.674157				1067	0.630789	0.61	0.51	0.51	0.61	0.556701
	1068	0.855017	0.73	0.8	0.78	0.75	0.752688		1068	0.839711	0.75	0.76	0.75	0.76	0.75				1068	0.610119	0.54	0.57	0.55	0.56	0.547368
	1069	0.70669	0.61	0.64	0.59	0.67	0.6		1069	0.637221	0.57	0.58	0.53	0.62	0.549451				1069	0.537521	0.5	0.53	0.47	0.56	0.483516
	1070	0.716965	0.69	0.72	0.73	0.67	0.707071		1070	0.710571	0.57	0.61	0.62	0.56	0.591837				1070	0.711637	0.61	0.7	0.69	0.62	0.645833
	1071	0.733589	0.67	0.67	0.69	0.65	0.68		1071	0.693095	0.57	0.59	0.6	0.55	0.585859				1071	0.682864	0.63	0.65	0.67	0.61	0.646465
	1072	0.792308	0.69	0.73	0.75	0.67	0.72		1072	0.736752	0.67	0.69	0.71	0.65	0.693069				1072	0.586538	0.54	0.56	0.58	0.51	0.56
	1073	0.730702	0.65	0.7	0.76	0.58	0.698113		1073	0.727193	0.63	0.67	0.73	0.56	0.679245				1073	0.666009	0.47	0.65	0.66	0.46	0.55102
	1074	0.770085	0.69	0.71	0.73	0.67	0.712871		1074	0.725214	0.65	0.67	0.69	0.62	0.673267				1074	0.590171	0.6	0.47	0.56	0.5	0.579439
	1075	0.794118	0.69	0.74	0.74	0.68	0.714286		1075	0.73913	0.63	0.65	0.67	0.61	0.646465				1075	0.72272	0.55	0.7	0.67	0.58	0.602151
	1076	0.763675	0.64	0.67	0.63	0.69	0.637363		1076	0.703419	0.58	0.67	0.6	0.65	0.590909				1076	0.610043	0.67	0.48	0.53	0.62	0.588235
	1077	0.797502	0.74	0.69	0.61	0.8	0.666667		1077	0.767172	0.66	0.69	0.58	0.76	0.617284				1077	0.536128	0.5	0.56	0.42	0.63	0.457831
	1078	0.823529	0.7	0.75	0.71	0.73	0.703297		1078	0.764706	0.65	0.69	0.65	0.69	0.652174				1078	0.59676	0.54	0.55	0.52	0.57	0.531915
	1079	0.762705	0.72	0.76	0.7	0.77	0.712644		1079	0.691645	0.58	0.67	0.58	0.67	0.581395				1079	0.605082	0.53	0.56	0.49	0.6	0.511111
	1080	0.817944	0.68	0.71	0.64	0.75	0.658824		1080	0.806185	0.73	0.77	0.7	0.8	0.714286				1080	0.74804	0.71	0.66	0.6	0.76	0.651685
	1081	0.810034	0.61	0.7	0.63	0.69	0.62069		1081	0.773156	0.66	0.68	0.63	0.71	0.644444				1081	0.628002	0.5	0.57	0.49	0.58	0.494382
	1082	0.828231	0.73	0.75	0.75	0.73	0.742268		1082	0.786139	0.63	0.69	0.67	0.65	0.652632				1082	0.609056	0.55	0.54	0.55	0.54	0.55102
	1083	0.763203	0.69	0.74	0.78	0.65	0.730769		1083	0.745887	0.6	0.64	0.69	0.55	0.640777				1083	0.601732	0.56	0.55	0.62	0.49	0.590476
	1084	0.857204	0.76	0.78	0.8	0.75	0.78		1084	0.834186	0.75	0.78	0.79	0.73	0.767677				1084	0.618073	0.53	0.5	0.54	0.49	0.534653
	1085	0.762128	0.62	0.7	0.69	0.63	0.652632		1085	0.766383	0.7	0.7	0.71	0.69	0.707071				1085	0.584043	0.6	0.49	0.56	0.53	0.576923
	1086	0.708759	0.65	0.67	0.66	0.66	0.652632		1086	0.667092	0.58	0.61	0.6	0.6	0.589474				1086	0.616497	0.56	0.61	0.59	0.59	0.574468
	1087	0.767422	0.66	0.73	0.64	0.75	0.650602		1087	0.754355	0.61	0.66	0.57	0.7	0.588235				1087	0.527875	0.51	0.52	0.44	0.59	0.47191
	1088	0.754476	0.67	0.7	0.71	0.65	0.686869		1088	0.780904	0.67	0.7	0.71	0.65	0.686869				1088	0.631927	0.61	0.57	0.61	0.57	0.607843
	1089	0.73231	0.65	0.67	0.64	0.68	0.645161		1089	0.745524	0.67	0.69	0.66	0.7	0.666667				1089	0.667519	0.65	0.61	0.6	0.66	0.625
	1090	0.761054	0.67	0.69	0.69	0.67	0.680412		1090	0.727891	0.61	0.67	0.65	0.63	0.631579				1090	0.679209	0.57	0.6	0.6	0.58	0.583333
	1091	0.757456	0.7	0.7	0.62	0.77	0.658824		1091	0.757895	0.67	0.74	0.64	0.76	0.658537				1091	0.656798	0.7	0.47	0.48	0.69	0.571429
	1092	0.66766	0.55	0.6	0.57	0.59	0.55914		1092	0.665957	0.57	0.64	0.6	0.62	0.586957				1092	0.619574	0.62	0.58	0.58	0.62	0.597938
	1093	0.702979	0.6	0.64	0.64	0.6	0.618557		1093	0.67617	0.6	0.64	0.64	0.6	0.618557				1093	0.582128	0.58	0.49	0.55	0.52	0.563107
	1094	0.777875	0.71	0.71	0.64	0.77	0.674419		1094	0.815331	0.71	0.73	0.66	0.77	0.682353				1094	0.713197	0.59	0.7	0.59	0.7	0.585366
	1095	0.753846	0.69	0.71	0.67	0.73	0.681319		1095	0.718376	0.64	0.67	0.63	0.69	0.637363				1095	0.586538	0.49	0.63	0.54	0.59	0.511628
	1096	0.840655	0.72	0.78	0.72	0.78	0.72093		1096	0.75969	0.63	0.67	0.6	0.69	0.613636				1096	0.561154	0.53	0.52	0.47	0.58	0.5
	1097	0.752431	0.64	0.69	0.58	0.74	0.609756		1097	0.804156	0.69	0.72	0.63	0.78	0.658537				1097	0.658046	0.51	0.67	0.51	0.67	0.512821
	1098	0.727234	0.66	0.68	0.69	0.65	0.673469		1098	0.769362	0.66	0.7	0.7	0.66	0.680412				1098	0.575745	0.5	0.57	0.56	0.52	0.526316
	1099	0.78869	0.73	0.79	0.78	0.75	0.757895		1099	0.729167	0.59	0.62	0.62	0.6	0.604167				1099	0.681548	0.61	0.65	0.64	0.62	0.625
	1100	0.764881	0.65	0.69	0.67	0.67	0.659574		1100	0.737245	0.65	0.69	0.67	0.67	0.659574				1100	0.652423	0.54	0.55	0.54	0.55	0.541667
	1101	0.813776	0.71	0.73	0.72	0.72	0.715789		1101	0.821854	0.73	0.8	0.78	0.75	0.752688				1101	0.6571	0.5	0.63	0.57	0.56	0.533333
	1102	0.77807	0.68	0.72	0.78	0.62	0.728972		1102	0.748246	0.61	0.67	0.73	0.55	0.666667				1102	0.673465	0.49	0.65	0.67	0.47	0.565657
	1103	0.692967	0.6	0.64	0.67	0.57	0.633663		1103	0.646655	0.6	0.66	0.68	0.58	0.64				1103	0.696612	0.64	0.52	0.62	0.55	0.62963
	1104	0.735065	0.64	0.64	0.7	0.57	0.666667		1104	0.691775	0.58	0.6	0.65	0.52	0.615385				1104	0.648918	0.69	0.57	0.68	0.59	0.684685
	1105	0.742114	0.61	0.67	0.62	0.65	0.615385		1105	0.738704	0.63	0.65	0.62	0.66	0.623656				1105	0.60422	0.54	0.49	0.49	0.54	0.515464
	1106	0.748387	0.66	0.65	0.51	0.77	0.575		1106	0.723502	0.6	0.63	0.48	0.74	0.531646				1106	0.589862	0.49	0.55	0.38	0.65	0.425
	1107	0.653617	0.6	0.66	0.65	0.61	0.625		1107	0.664681	0.56	0.62	0.61	0.57	0.583333				1107	0.589149	0.5	0.53	0.53	0.5	0.515464
	1108	0.737662	0.64	0.67	0.6	0.71	0.62069		1108	0.680519	0.55	0.6	0.51	0.63	0.528736				1108	0.616234	0.52	0.6	0.5	0.62	0.511628
	1109	0.718537	0.62	0.65	0.64	0.64	0.631579		1109	0.764031	0.69	0.71	0.7	0.7	0.694737				1109	0.545281	0.54	0.51	0.52	0.53	0.530612
	1110	0.81202	0.72	0.76	0.73	0.75	0.725275		1110	0.731458	0.63	0.67	0.63	0.67	0.630435				1110	0.682225	0.67	0.51	0.55	0.63	0.607843
	1111	0.727821	0.65	0.67	0.71	0.6	0.679612		1111	0.765719	0.67	0.7	0.73	0.62	0.699029				1111	0.570198	0.54	0.53	0.59	0.48	0.563107
	1112	0.702553	0.64	0.66	0.64	0.66	0.638298		1112	0.728936	0.62	0.64	0.62	0.64	0.617021				1112	0.72	0.68	0.7	0.68	0.7	0.680851
	1113	0.7711	0.69	0.72	0.73	0.67	0.707071		1113	0.777494	0.67	0.67	0.69	0.65	0.68				1113	0.615729	0.57	0.57	0.59	0.54	0.58
	1114	0.746154	0.71	0.73	0.7	0.75	0.703297		1114	0.762821	0.67	0.69	0.65	0.71	0.659341				1114	0.703205	0.49	0.67	0.56	0.6	0.52381
	1115	0.732558	0.63	0.63	0.57	0.68	0.6		1115	0.711456	0.6	0.63	0.57	0.67	0.58427				1115	0.622954	0.47	0.61	0.49	0.59	0.47619
	1116	0.663257	0.65	0.67	0.64	0.68	0.645161		1116	0.609122	0.57	0.59	0.55	0.6	0.55914				1116	0.647698	0.54	0.67	0.6	0.62	0.568182
	1117	0.671782	0.57	0.61	0.62	0.56	0.591837		1117	0.654731	0.57	0.59	0.6	0.55	0.585859				1117	0.567349	0.51	0.52	0.54	0.49	0.525253
	1118	0.76766	0.68	0.68	0.69	0.67	0.686869		1118	0.715319	0.66	0.7	0.7	0.66	0.680412				1118	0.621277	0.52	0.57	0.57	0.53	0.541667
	1119	0.710884	0.65	0.67	0.66	0.66	0.652632		1119	0.678146	0.58	0.65	0.62	0.62	0.602151				1119	0.638393	0.56	0.59	0.57	0.58	0.568421
	1120	0.792805	0.69	0.74	0.61	0.8	0.649351		1120	0.748634	0.64	0.66	0.52	0.75	0.575				1120	0.639117	0.47	0.64	0.44	0.67	0.453333
	1121	0.726844	0.66	0.7	0.64	0.71	0.651685		1121	0.734563	0.64	0.68	0.62	0.69	0.629213				1121	0.567753	0.57	0.51	0.49	0.59	0.526316
	1122	0.756607	0.59	0.65	0.65	0.59	0.618557		1122	0.683291	0.57	0.61	0.62	0.56	0.591837				1122	0.676257	0.63	0.48	0.57	0.54	0.598131
	1123	0.762705	0.67	0.7	0.64	0.73	0.659091		1123	0.704565	0.63	0.69	0.61	0.7	0.62069				1123	0.449828	0.35	0.5	0.36	0.49	0.352941
	1124	0.783333	0.69	0.78	0.78	0.69	0.734694		1124	0.708974	0.58	0.6	0.62	0.55	0.6				1124	0.649573	0.56	0.62	0.63	0.55	0.591837
	1125	0.803495	0.7	0.76	0.73	0.74	0.711111		1125	0.784314	0.7	0.73	0.7	0.73	0.695652				1125	0.630222	0.5	0.61	0.53	0.57	0.516854
	1126	0.760889	0.61	0.66	0.71	0.55	0.653846		1126	0.753484	0.66	0.68	0.74	0.6	0.698113				1126	0.533101	0.59	0.41	0.58	0.42	0.584071
	1127	0.729915	0.56	0.62	0.56	0.62	0.555556		1127	0.716667	0.62	0.65	0.61	0.67	0.615385				1127	0.513248	0.44	0.46	0.42	0.49	0.430108
	1128	0.764368	0.69	0.71	0.61	0.77	0.650602		1128	0.752874	0.59	0.66	0.53	0.7	0.560976				1128	0.585765	0.59	0.59	0.49	0.68	0.534884
	1129	0.781702	0.64	0.7	0.67	0.67	0.652174		1129	0.738723	0.62	0.66	0.63	0.65	0.623656				1129	0.644894	0.68	0.54	0.58	0.64	0.627451
	1130	0.760426	0.72	0.74	0.72	0.74	0.723404		1130	0.754894	0.6	0.62	0.6	0.62	0.595745				1130	0.557234	0.55	0.54	0.53	0.56	0.541667
	1131	0.805532	0.72	0.8	0.77	0.75	0.747253		1131	0.735745	0.64	0.66	0.64	0.66	0.638298				1131	0.560213	0.6	0.46	0.51	0.55	0.54902
	1132	0.764681	0.6	0.66	0.65	0.61	0.625		1132	0.74	0.6	0.62	0.62	0.59	0.612245				1132	0.560638	0.6	0.53	0.58	0.56	0.588235
	1133	0.785905	0.71	0.71	0.61	0.79	0.658537		1133	0.783229	0.68	0.69	0.59	0.77	0.634146				1133	0.617975	0.55	0.49	0.41	0.63	0.47191
	1134	0.751515	0.62	0.67	0.59	0.7	0.604651		1134	0.734632	0.64	0.67	0.6	0.71	0.62069				1134	0.538312	0.52	0.44	0.42	0.55	0.463158
	1135	0.687179	0.56	0.62	0.56	0.62	0.555556		1135	0.669658	0.51	0.6	0.52	0.58	0.516854				1135	0.601068	0.47	0.54	0.47	0.54	0.466667
	1136	0.795745	0.72	0.72	0.73	0.71	0.727273		1136	0.730213	0.66	0.68	0.69	0.65	0.673469				1136	0.595957	0.58	0.57	0.59	0.56	0.585859
	1137	0.712748	0.61	0.72	0.73	0.6	0.666667		1137	0.738157	0.67	0.65	0.71	0.61	0.685714				1137	0.577304	0.44	0.51	0.53	0.42	0.484848
	1138	0.718696	0.64	0.68	0.62	0.69	0.629213		1138	0.654803	0.59	0.6	0.55	0.64	0.571429				1138	0.565609	0.55	0.47	0.46	0.56	0.5
	1139	0.835056	0.7	0.76	0.7	0.76	0.697674		1139	0.801895	0.72	0.74	0.69	0.77	0.704545				1139	0.62683	0.63	0.5	0.5	0.63	0.556701
	1140	0.808207	0.71	0.75	0.64	0.8	0.675		1140	0.760482	0.68	0.68	0.58	0.77	0.626506				1140	0.532783	0.34	0.54	0.32	0.56	0.333333
	1141	0.734199	0.69	0.69	0.63	0.75	0.659091		1141	0.675758	0.57	0.67	0.57	0.67	0.571429				1141	0.621429	0.52	0.56	0.48	0.61	0.5
	1142	0.740426	0.64	0.66	0.67	0.63	0.653061		1142	0.731915	0.62	0.68	0.67	0.63	0.645833				1142	0.677872	0.64	0.53	0.59	0.58	0.615385
	1143	0.764103	0.69	0.73	0.69	0.73	0.688889		1143	0.7	0.6	0.63	0.59	0.65	0.593407				1143	0.671795	0.6	0.56	0.54	0.62	0.568421
	1144	0.787021	0.71	0.76	0.8	0.66	0.754717		1144	0.703833	0.62	0.66	0.71	0.56	0.666667				1144	0.573824	0.48	0.54	0.59	0.43	0.529412
	1145	0.7247	0.66	0.7	0.64	0.71	0.651685		1145	0.733276	0.66	0.66	0.62	0.7	0.637363				1145	0.569468	0.45	0.55	0.45	0.55	0.454545
	1146	0.811321	0.7	0.75	0.77	0.67	0.732673		1146	0.759863	0.66	0.68	0.71	0.62	0.686275				1146	0.577616	0.53	0.57	0.6	0.5	0.56
	1147	0.64026	0.5	0.55	0.46	0.59	0.477273		1147	0.59697	0.5	0.58	0.48	0.6	0.488372				1147	0.551948	0.52	0.47	0.43	0.57	0.473118
	1148	0.783035	0.63	0.71	0.66	0.68	0.644444		1148	0.763001	0.65	0.69	0.65	0.69	0.652174				1148	0.624467	0.54	0.55	0.52	0.57	0.531915
	1149	0.803922	0.69	0.7	0.71	0.67	0.7		1149	0.787298	0.71	0.72	0.73	0.69	0.72				1149	0.697144	0.51	0.72	0.67	0.57	0.577778
	1150	0.776596	0.68	0.72	0.7	0.71	0.688172		1150	0.79617	0.7	0.74	0.72	0.73	0.709677				1150	0.595532	0.51	0.48	0.48	0.51	0.494845
	1151	0.757447	0.68	0.72	0.7	0.71	0.688172		1151	0.738298	0.66	0.7	0.67	0.69	0.666667				1151	0.599574	0.4	0.6	0.49	0.52	0.44186
	1152	0.662821	0.6	0.63	0.59	0.65	0.593407		1152	0.594444	0.51	0.54	0.49	0.56	0.5				1152	0.598718	0.56	0.46	0.47	0.55	0.510204
	1153	0.754677	0.67	0.69	0.68	0.68	0.673684		1153	0.705357	0.6	0.63	0.62	0.62	0.610526				1153	0.552721	0.4	0.61	0.5	0.51	0.44186
	1154	0.746154	0.58	0.63	0.58	0.63	0.577778		1154	0.694017	0.64	0.67	0.63	0.69	0.637363				1154	0.623077	0.64	0.56	0.56	0.64	0.597938
	1155	0.755754	0.69	0.72	0.73	0.67	0.707071		1155	0.733589	0.59	0.63	0.64	0.58	0.612245				1155	0.56948	0.57	0.5	0.56	0.51	0.563107
	1156	0.785592	0.71	0.72	0.73	0.69	0.72		1156	0.742967	0.65	0.7	0.7	0.64	0.673469				1156	0.605712	0.57	0.54	0.58	0.53	0.574257
	1157	0.74188	0.65	0.67	0.69	0.62	0.673267		1157	0.713675	0.65	0.71	0.72	0.64	0.686869				1157	0.576282	0.5	0.56	0.57	0.49	0.530612
	1158	0.667945	0.59	0.65	0.6	0.63	0.593407		1158	0.69139	0.61	0.65	0.61	0.65	0.608696				1158	0.567775	0.43	0.59	0.49	0.54	0.45977
	1159	0.679487	0.54	0.58	0.6	0.52	0.565657		1159	0.594017	0.6	0.62	0.65	0.57	0.62				1159	0.516239	0.54	0.4	0.51	0.43	0.523364
	1160	0.696827	0.62	0.64	0.67	0.58	0.647059		1160	0.603345	0.55	0.61	0.63	0.53	0.585859				1160	0.651801	0.55	0.55	0.59	0.5	0.568627
	1161	0.74	0.6	0.62	0.6	0.62	0.595745		1161	0.76766	0.7	0.78	0.75	0.74	0.725275				1161	0.712128	0.62	0.64	0.62	0.64	0.617021
	1162	0.770408	0.67	0.71	0.7	0.68	0.6875		1162	0.739796	0.63	0.67	0.66	0.64	0.645833				1162	0.525298	0.43	0.5	0.47	0.46	0.446809
	1163	0.82265	0.71	0.76	0.77	0.69	0.74		1163	0.778205	0.69	0.71	0.73	0.67	0.712871				1163	0.594231	0.56	0.56	0.59	0.52	0.574257
	1164	0.718696	0.61	0.66	0.6	0.67	0.606742		1164	0.687393	0.64	0.66	0.61	0.69	0.622222				1164	0.59241	0.55	0.51	0.48	0.57	0.510638
	1165	0.712317	0.67	0.7	0.64	0.73	0.659091		1165	0.807924	0.74	0.76	0.71	0.79	0.727273				1165	0.693152	0.56	0.54	0.49	0.6	0.521739
	1166	0.782128	0.72	0.74	0.75	0.71	0.734694		1166	0.760851	0.66	0.68	0.69	0.65	0.673469				1166	0.674255	0.5	0.64	0.6	0.55	0.543478
	1167	0.754701	0.69	0.71	0.67	0.73	0.681319		1167	0.77265	0.69	0.71	0.67	0.73	0.681319				1167	0.642308	0.6	0.58	0.55	0.62	0.574468
	1168	0.703896	0.51	0.57	0.61	0.47	0.554455		1168	0.652381	0.53	0.57	0.62	0.48	0.568627				1168	0.612554	0.58	0.45	0.58	0.45	0.581818
	1169	0.787879	0.6	0.67	0.58	0.69	0.588235		1169	0.783117	0.67	0.69	0.62	0.73	0.643678				1169	0.719048	0.62	0.64	0.57	0.69	0.590909
	1170	0.822979	0.78	0.79	0.8	0.77	0.787879		1170	0.808936	0.7	0.74	0.74	0.7	0.721649				1170	0.553404	0.56	0.51	0.55	0.52	0.554455
	1171	0.755319	0.64	0.66	0.64	0.66	0.638298		1171	0.707234	0.6	0.66	0.62	0.63	0.608696				1171	0.55766	0.45	0.54	0.48	0.51	0.461538
	1172	0.695299	0.62	0.69	0.7	0.61	0.653061		1172	0.759829	0.62	0.64	0.67	0.59	0.64				1172	0.53312	0.4	0.51	0.49	0.43	0.442105
	1173	0.728988	0.68	0.7	0.73	0.65	0.705882		1173	0.746998	0.6	0.68	0.7	0.59	0.646465				1173	0.676672	0.6	0.64	0.67	0.57	0.633663
	1174	0.768707	0.71	0.73	0.73	0.71	0.721649		1174	0.702381	0.55	0.56	0.56	0.55	0.556701				1174	0.499575	0.39	0.52	0.45	0.45	0.417582
	1175	0.791166	0.64	0.73	0.74	0.63	0.686869		1175	0.792453	0.66	0.7	0.73	0.63	0.693069				1175	0.636149	0.6	0.55	0.62	0.53	0.609524
	1176	0.709719	0.65	0.71	0.67	0.69	0.659341		1176	0.70162	0.63	0.65	0.62	0.66	0.623656				1176	0.684569	0.7	0.59	0.6	0.68	0.646465
	1177	0.832472	0.7	0.76	0.7	0.76	0.697674		1177	0.784238	0.7	0.72	0.67	0.75	0.681818				1177	0.476529	0.4	0.52	0.4	0.52	0.395349
	1178	0.790281	0.63	0.67	0.63	0.67	0.630435		1178	0.729753	0.65	0.69	0.65	0.69	0.652174				1178	0.716113	0.59	0.61	0.57	0.62	0.580645
	1179	0.822251	0.71	0.76	0.77	0.7	0.734694		1179	0.832481	0.73	0.74	0.76	0.71	0.74				1179	0.565857	0.53	0.46	0.52	0.47	0.524272
	1180	0.759582	0.66	0.68	0.74	0.6	0.698113		1180	0.713415	0.61	0.66	0.71	0.55	0.653846				1180	0.571864	0.55	0.46	0.58	0.43	0.568807
	1181	0.750427	0.62	0.64	0.67	0.59	0.64		1181	0.757692	0.65	0.67	0.69	0.62	0.673267				1181	0.624359	0.6	0.64	0.66	0.58	0.626263
	1182	0.76769	0.65	0.69	0.65	0.69	0.652174		1182	0.763001	0.61	0.67	0.62	0.65	0.615385				1182	0.723572	0.63	0.57	0.57	0.63	0.597938
	1183	0.652211	0.48	0.55	0.51	0.52	0.494624		1183	0.607568	0.52	0.59	0.56	0.56	0.537634				1183	0.49426	0.37	0.45	0.4	0.42	0.387097
	1184	0.749787	0.65	0.72	0.72	0.65	0.680412		1184	0.667093	0.59	0.65	0.65	0.59	0.618557				1184	0.62532	0.57	0.52	0.57	0.52	0.568627
	1185	0.791241	0.67	0.71	0.7	0.68	0.6875		1185	0.748299	0.67	0.71	0.7	0.68	0.6875				1185	0.614796	0.61	0.52	0.57	0.57	0.588235
	1186	0.729965	0.68	0.71	0.76	0.62	0.716981		1186	0.691638	0.61	0.63	0.69	0.54	0.647619				1186	0.716246	0.57	0.71	0.73	0.55	0.64
	1187	0.781445	0.71	0.73	0.63	0.8	0.666667		1187	0.802409	0.74	0.75	0.65	0.81	0.691358				1187	0.664585	0.55	0.58	0.46	0.67	0.5
	1188	0.696003	0.63	0.67	0.66	0.64	0.645833		1188	0.684949	0.59	0.62	0.62	0.6	0.604167				1188	0.577806	0.51	0.46	0.49	0.48	0.5
	1189	0.764912	0.7	0.72	0.64	0.77	0.666667		1189	0.71886	0.67	0.75	0.66	0.77	0.666667				1189	0.574781	0.42	0.54	0.4	0.57	0.409639
	1190	0.692602	0.6	0.65	0.63	0.63	0.617021		1190	0.714711	0.6	0.65	0.63	0.63	0.617021				1190	0.632653	0.48	0.61	0.55	0.55	0.511111
	1191	0.717949	0.6	0.67	0.67	0.59	0.632653		1191	0.697436	0.54	0.69	0.67	0.56	0.595745				1191	0.704487	0.67	0.6	0.66	0.61	0.666667
	1192	0.707058	0.56	0.63	0.6	0.6	0.580645		1192	0.662415	0.56	0.61	0.59	0.59	0.574468				1192	0.573554	0.54	0.49	0.51	0.52	0.525253
	1193	0.761966	0.65	0.71	0.72	0.64	0.686869		1193	0.770085	0.65	0.69	0.71	0.63	0.68				1193	0.530983	0.52	0.42	0.51	0.43	0.514286
	1194	0.68863	0.63	0.65	0.69	0.58	0.660194		1194	0.718346	0.67	0.67	0.72	0.62	0.692308				1194	0.627692	0.59	0.56	0.63	0.52	0.609524
	1195	0.834186	0.75	0.78	0.79	0.73	0.767677		1195	0.849105	0.73	0.74	0.76	0.71	0.74				1195	0.693947	0.59	0.63	0.64	0.58	0.612245
	1196	0.80179	0.75	0.76	0.78	0.73	0.76		1196	0.782609	0.65	0.7	0.7	0.64	0.673469				1196	0.607204	0.55	0.54	0.57	0.52	0.56
	1197	0.799145	0.6	0.69	0.63	0.67	0.613636		1197	0.77735	0.71	0.73	0.7	0.75	0.703297				1197	0.636538	0.58	0.6	0.55	0.62	0.565217
	1198	0.730017	0.59	0.65	0.63	0.61	0.610526		1198	0.732993	0.65	0.67	0.67	0.65	0.659794				1198	0.617985	0.49	0.58	0.55	0.53	0.516129
	1199	0.815584	0.71	0.78	0.71	0.78	0.714286		1199	0.760173	0.64	0.69	0.61	0.72	0.627907				1199	0.692424	0.67	0.62	0.57	0.71	0.615385
	1200	0.644983	0.59	0.62	0.62	0.6	0.604167		1200	0.678997	0.63	0.65	0.65	0.63	0.639175				1200	0.521259	0.51	0.48	0.5	0.49	0.505051
	1201	0.682927	0.62	0.63	0.7	0.55	0.660377		1201	0.713415	0.59	0.61	0.67	0.52	0.628571				1201	0.600174	0.52	0.54	0.6	0.45	0.557692
	1202	0.668398	0.55	0.62	0.52	0.64	0.534884		1202	0.657576	0.57	0.6	0.52	0.65	0.545455				1202	0.580952	0.5	0.47	0.42	0.55	0.456522
	1203	0.720412	0.59	0.62	0.57	0.65	0.577778		1203	0.76458	0.64	0.66	0.61	0.69	0.622222				1203	0.589194	0.61	0.49	0.5	0.6	0.55102
	1204	0.726616	0.65	0.65	0.65	0.65	0.645833		1204	0.717262	0.62	0.67	0.65	0.65	0.638298				1204	0.689838	0.71	0.59	0.63	0.67	0.666667
	1205	0.757265	0.62	0.65	0.61	0.67	0.615385		1205	0.771795	0.67	0.71	0.67	0.71	0.666667				1205	0.762179	0.73	0.63	0.63	0.73	0.680412
	1206	0.7	0.57	0.66	0.61	0.62	0.593407		1206	0.59234	0.57	0.58	0.56	0.59	0.568421				1206	0.610638	0.53	0.52	0.51	0.54	0.520833
	1207	0.826513	0.74	0.76	0.74	0.76	0.73913		1207	0.827792	0.76	0.78	0.76	0.78	0.76087				1207	0.639599	0.65	0.63	0.61	0.67	0.631579
	1208	0.698718	0.64	0.67	0.63	0.69	0.637363		1208	0.685043	0.64	0.71	0.66	0.7	0.651685				1208	0.62735	0.49	0.63	0.54	0.59	0.511628
	1209	0.892308	0.75	0.83	0.69	0.87	0.716418		1209	0.758654	0.62	0.68	0.49	0.79	0.547945				1209	0.713942	0.66	0.63	0.47	0.79	0.545455
	1210	0.825255	0.73	0.77	0.77	0.74	0.75		1210	0.798895	0.71	0.71	0.71	0.71	0.714286				1210	0.739371	0.57	0.69	0.65	0.61	0.608696
	1211	0.77551	0.63	0.67	0.66	0.64	0.645833		1211	0.742347	0.65	0.69	0.68	0.66	0.666667				1211	0.60693	0.57	0.5	0.54	0.53	0.554455
	1212	0.744672	0.7	0.73	0.7	0.73	0.695652		1212	0.751918	0.65	0.67	0.64	0.68	0.645161				1212	0.557118	0.41	0.51	0.43	0.49	0.422222
	1213	0.648384	0.56	0.59	0.57	0.58	0.568421		1213	0.551446	0.5	0.55	0.52	0.53	0.510638				1213	0.651573	0.54	0.73	0.67	0.62	0.597701
	1214	0.783871	0.68	0.71	0.81	0.56	0.736842		1214	0.795392	0.66	0.69	0.79	0.53	0.719298				1214	0.601152	0.52	0.54	0.67	0.39	0.581818
	1215	0.728085	0.6	0.66	0.62	0.63	0.608696		1215	0.705957	0.64	0.66	0.64	0.66	0.638298				1215	0.699149	0.57	0.62	0.59	0.61	0.580645
	1216	0.827792	0.74	0.8	0.77	0.77	0.755556		1216	0.769395	0.67	0.75	0.7	0.72	0.688889				1216	0.569267	0.52	0.51	0.49	0.54	0.505263
	1217	0.750216	0.65	0.69	0.73	0.6	0.692308		1217	0.672294	0.56	0.64	0.67	0.53	0.613861				1217	0.747186	0.64	0.71	0.74	0.6	0.686275
	1218	0.824681	0.79	0.82	0.8	0.8	0.795699		1218	0.794043	0.74	0.78	0.76	0.76	0.752688				1218	0.679787	0.49	0.64	0.56	0.57	0.522727
	1219	0.721939	0.65	0.69	0.68	0.66	0.666667		1219	0.743622	0.59	0.65	0.63	0.61	0.610526				1219	0.567602	0.43	0.52	0.48	0.47	0.451613
	1220	0.683761	0.58	0.6	0.55	0.62	0.565217		1220	0.658974	0.56	0.62	0.56	0.62	0.555556				1220	0.538462	0.49	0.56	0.49	0.56	0.488889
	1221	0.812386	0.67	0.75	0.62	0.79	0.64		1221	0.780055	0.69	0.7	0.58	0.8	0.632911				1221	0.560565	0.56	0.54	0.42	0.67	0.47619
	1222	0.720663	0.65	0.69	0.67	0.67	0.659574		1222	0.793367	0.73	0.76	0.74	0.74	0.736842				1222	0.659014	0.62	0.59	0.6	0.62	0.612245
	1223	0.724561	0.67	0.68	0.6	0.75	0.635294		1223	0.682895	0.55	0.61	0.5	0.66	0.52381				1223	0.463816	0.5	0.46	0.39	0.57	0.43956
	1224	0.73913	0.61	0.67	0.62	0.65	0.615385		1224	0.742114	0.57	0.67	0.6	0.63	0.58427				1224	0.648338	0.65	0.49	0.54	0.61	0.588235
	1225	0.659149	0.62	0.66	0.63	0.65	0.623656		1225	0.618298	0.51	0.58	0.53	0.56	0.521739				1225	0.565957	0.4	0.58	0.47	0.51	0.436782
	1226	0.787021	0.68	0.71	0.76	0.62	0.716981		1226	0.723432	0.62	0.66	0.71	0.56	0.666667				1226	0.578397	0.54	0.54	0.61	0.46	0.571429
	1227	0.805924	0.69	0.76	0.66	0.79	0.675		1227	0.804156	0.67	0.76	0.65	0.77	0.658228				1227	0.569187	0.56	0.48	0.42	0.62	0.483516
	1228	0.783887	0.67	0.7	0.71	0.65	0.686869		1228	0.779625	0.71	0.74	0.75	0.69	0.727273				1228	0.655158	0.43	0.74	0.65	0.54	0.517647
	1229	0.752976	0.71	0.69	0.69	0.71	0.701031		1229	0.635629	0.54	0.57	0.55	0.56	0.547368				1229	0.591837	0.58	0.49	0.53	0.55	0.554455
	1230	0.833619	0.77	0.79	0.76	0.81	0.764045		1230	0.745712	0.68	0.75	0.7	0.74	0.689655				1230	0.636578	0.52	0.58	0.51	0.6	0.516854
	1231	0.674745	0.56	0.61	0.59	0.59	0.574468		1231	0.644558	0.52	0.55	0.53	0.54	0.526316				1231	0.63818	0.56	0.55	0.55	0.56	0.556701
	1232	0.79156	0.73	0.78	0.79	0.72	0.755102		1232	0.771526	0.63	0.65	0.67	0.61	0.646465				1232	0.666454	0.53	0.63	0.61	0.55	0.568421
	1233	0.748258	0.61	0.66	0.71	0.55	0.653846		1233	0.689895	0.61	0.63	0.69	0.54	0.647619				1233	0.634146	0.59	0.51	0.62	0.48	0.605505
	1234	0.78383	0.72	0.74	0.72	0.74	0.723404		1234	0.68766	0.62	0.66	0.63	0.65	0.623656				1234	0.740426	0.64	0.64	0.62	0.65	0.631579
	1235	0.77792	0.73	0.76	0.77	0.71	0.747475		1235	0.710571	0.57	0.63	0.63	0.57	0.597938				1235	0.527707	0.39	0.57	0.5	0.46	0.43956
	1236	0.708866	0.65	0.67	0.69	0.63	0.666667		1236	0.717391	0.61	0.63	0.65	0.59	0.626263				1236	0.650682	0.51	0.63	0.6	0.54	0.553191
	1237	0.735498	0.65	0.69	0.73	0.6	0.692308		1237	0.765368	0.65	0.67	0.72	0.6	0.685714				1237	0.679004	0.53	0.67	0.67	0.52	0.591837
	1238	0.802597	0.74	0.76	0.7	0.79	0.72093		1238	0.822944	0.71	0.73	0.67	0.77	0.689655				1238	0.636797	0.57	0.58	0.51	0.64	0.539326
	1239	0.778509	0.65	0.68	0.59	0.74	0.619048		1239	0.750877	0.6	0.7	0.59	0.71	0.592593				1239	0.612061	0.6	0.46	0.44	0.62	0.505263
	1240	0.769395	0.65	0.67	0.64	0.68	0.645161		1240	0.682012	0.59	0.63	0.59	0.63	0.586957				1240	0.569054	0.52	0.49	0.48	0.53	0.5
	1241	0.70045	0.68	0.7	0.58	0.78	0.625		1241	0.673423	0.59	0.62	0.49	0.71	0.536585				1241	0.52455	0.49	0.48	0.37	0.6	0.418605
	1242	0.698554	0.6	0.69	0.66	0.64	0.630435		1242	0.721939	0.62	0.69	0.67	0.65	0.645161				1242	0.651148	0.56	0.61	0.59	0.59	0.574468
	1243	0.783117	0.62	0.67	0.59	0.7	0.604651		1243	0.724675	0.55	0.58	0.5	0.63	0.522727				1243	0.674892	0.6	0.55	0.5	0.64	0.543478
	1244	0.736278	0.64	0.64	0.68	0.6	0.660194		1244	0.710549	0.57	0.61	0.64	0.54	0.6				1244	0.647084	0.55	0.64	0.64	0.54	0.591837
	1245	0.729846	0.59	0.62	0.57	0.65	0.577778		1245	0.740566	0.64	0.66	0.61	0.69	0.622222				1245	0.586835	0.61	0.51	0.51	0.61	0.556701
	1246	0.724681	0.64	0.66	0.64	0.66	0.638298		1246	0.71234	0.66	0.68	0.66	0.68	0.659574				1246	0.571064	0.62	0.46	0.52	0.56	0.563107
	1247	0.69466	0.65	0.67	0.71	0.6	0.679612		1247	0.754091	0.63	0.65	0.69	0.58	0.660194				1247	0.565245	0.5	0.44	0.53	0.41	0.514286
	1248	0.841026	0.71	0.76	0.77	0.69	0.74		1248	0.824359	0.69	0.71	0.73	0.67	0.712871				1248	0.707692	0.62	0.62	0.65	0.58	0.633663
	1249	0.734281	0.63	0.65	0.59	0.69	0.606742		1249	0.761413	0.67	0.69	0.63	0.73	0.651685				1249	0.645995	0.65	0.54	0.53	0.66	0.583333
	1250	0.763605	0.62	0.71	0.68	0.66	0.652174		1250	0.738095	0.67	0.67	0.67	0.67	0.666667				1250	0.597151	0.65	0.47	0.54	0.57	0.590476
	1251	0.747234	0.72	0.72	0.73	0.71	0.727273		1251	0.686383	0.64	0.66	0.67	0.63	0.653061				1251	0.50617	0.4	0.51	0.47	0.44	0.430108
	1252	0.760204	0.6	0.61	0.6	0.61	0.604167		1252	0.744048	0.67	0.71	0.7	0.69	0.680851				1252	0.592262	0.62	0.47	0.54	0.56	0.576923
	1253	0.675745	0.62	0.66	0.66	0.62	0.639175		1253	0.60766	0.56	0.6	0.6	0.56	0.57732				1253	0.532979	0.54	0.45	0.51	0.48	0.524272
	1254	0.761905	0.62	0.65	0.64	0.64	0.631579		1254	0.727466	0.6	0.71	0.67	0.65	0.637363				1254	0.470663	0.46	0.45	0.45	0.46	0.453608
	1255	0.711418	0.61	0.66	0.53	0.72	0.567901		1255	0.712756	0.58	0.63	0.5	0.7	0.536585				1255	0.500669	0.42	0.53	0.36	0.58	0.390244
	1256	0.811671	0.74	0.79	0.84	0.67	0.788991		1256	0.737843	0.6	0.67	0.73	0.53	0.660377				1256	0.583775	0.45	0.59	0.62	0.42	0.52
	1257	0.774936	0.67	0.7	0.71	0.65	0.686869		1257	0.751492	0.67	0.67	0.69	0.65	0.68				1257	0.639599	0.53	0.65	0.63	0.56	0.574468
	1258	0.739796	0.67	0.69	0.69	0.67	0.680412		1258	0.735544	0.63	0.67	0.66	0.64	0.645833				1258	0.651998	0.59	0.62	0.62	0.6	0.604167
	1259	0.779724	0.69	0.71	0.57	0.8	0.623377		1259	0.741475	0.63	0.66	0.51	0.76	0.564103				1259	0.634101	0.6	0.52	0.41	0.7	0.488372
	1260	0.739371	0.67	0.69	0.68	0.68	0.673684		1260	0.681973	0.56	0.61	0.59	0.59	0.574468				1260	0.587372	0.54	0.61	0.58	0.58	0.55914
	1261	0.757692	0.67	0.71	0.67	0.71	0.666667		1261	0.819658	0.73	0.77	0.73	0.77	0.733333				1261	0.633761	0.62	0.54	0.54	0.62	0.57732
	1262	0.711255	0.67	0.69	0.62	0.73	0.643678		1262	0.681818	0.6	0.64	0.56	0.67	0.574713				1262	0.618831	0.45	0.55	0.43	0.57	0.44186
	1263	0.760684	0.73	0.75	0.72	0.76	0.725275		1263	0.730342	0.67	0.69	0.65	0.71	0.659341				1263	0.595513	0.47	0.5	0.45	0.52	0.456522
	1264	0.778061	0.61	0.62	0.62	0.61	0.618557		1264	0.748724	0.65	0.69	0.68	0.66	0.666667				1264	0.632228	0.63	0.54	0.58	0.59	0.607843
	1265	0.706809	0.64	0.66	0.67	0.63	0.653061		1265	0.69234	0.62	0.66	0.66	0.62	0.639175				1265	0.600638	0.64	0.47	0.56	0.55	0.598131
	1266	0.832766	0.74	0.76	0.74	0.76	0.744681		1266	0.785106	0.66	0.7	0.67	0.69	0.666667				1266	0.67	0.51	0.64	0.57	0.58	0.539326
	1267	0.804889	0.73	0.75	0.71	0.77	0.719101		1267	0.830189	0.73	0.75	0.71	0.77	0.719101				1267	0.64494	0.48	0.62	0.51	0.59	0.494118
	1268	0.678602	0.63	0.7	0.7	0.63	0.659794		1268	0.663683	0.55	0.57	0.58	0.53	0.565657				1268	0.587809	0.45	0.65	0.59	0.52	0.511111
	1269	0.735745	0.64	0.66	0.67	0.63	0.653061		1269	0.691064	0.56	0.6	0.6	0.56	0.57732				1269	0.62234	0.48	0.53	0.52	0.49	0.5
	1270	0.697256	0.59	0.62	0.57	0.65	0.577778		1270	0.752573	0.64	0.68	0.62	0.69	0.629213				1270	0.49464	0.41	0.51	0.41	0.51	0.409091
	1271	0.858056	0.8	0.8	0.79	0.82	0.795699		1271	0.789855	0.65	0.73	0.68	0.7	0.666667				1271	0.616155	0.57	0.57	0.54	0.59	0.553191
	1272	0.820578	0.73	0.79	0.78	0.75	0.757895		1272	0.772109	0.69	0.75	0.74	0.71	0.715789				1272	0.608418	0.57	0.5	0.54	0.53	0.554455
	1273	0.812925	0.69	0.73	0.72	0.71	0.702128		1273	0.751276	0.67	0.69	0.68	0.68	0.673684				1273	0.709184	0.65	0.67	0.66	0.66	0.652632
	1274	0.736516	0.66	0.67	0.75	0.57	0.697248		1274	0.723254	0.64	0.67	0.74	0.55	0.685185				1274	0.659372	0.53	0.59	0.66	0.46	0.590476
	1275	0.711966	0.63	0.67	0.69	0.61	0.66		1275	0.695726	0.62	0.64	0.67	0.59	0.64				1275	0.646368	0.58	0.56	0.6	0.53	0.588235
	1276	0.780187	0.69	0.71	0.71	0.69	0.701031		1276	0.714711	0.61	0.65	0.64	0.62	0.625				1276	0.565901	0.53	0.42	0.48	0.47	0.504854
	1277	0.655584	0.59	0.63	0.59	0.63	0.586957		1277	0.688832	0.61	0.67	0.62	0.65	0.615385				1277	0.583546	0.52	0.49	0.48	0.53	0.5
	1278	0.819686	0.75	0.78	0.82	0.7	0.785047		1278	0.833188	0.73	0.8	0.84	0.69	0.780952				1278	0.752831	0.62	0.68	0.73	0.57	0.673077
	1279	0.819658	0.73	0.76	0.78	0.71	0.752475		1279	0.778632	0.67	0.73	0.74	0.66	0.707071				1279	0.558547	0.58	0.51	0.58	0.51	0.576923
	1280	0.723684	0.6	0.65	0.55	0.7	0.571429		1280	0.709211	0.6	0.67	0.56	0.7	0.578313				1280	0.740132	0.62	0.61	0.53	0.7	0.574713
	1281	0.686224	0.52	0.55	0.53	0.54	0.526316		1281	0.697704	0.62	0.67	0.65	0.65	0.638298				1281	0.605867	0.37	0.59	0.47	0.49	0.418605
	1282	0.735294	0.67	0.69	0.66	0.7	0.666667		1282	0.727621	0.59	0.67	0.61	0.64	0.6				1282	0.73572	0.67	0.69	0.66	0.7	0.666667
	1283	0.797909	0.71	0.79	0.71	0.79	0.707317		1283	0.74216	0.66	0.7	0.61	0.74	0.635294				1283	0.677047	0.66	0.61	0.55	0.71	0.6
	1284	0.728632	0.62	0.63	0.6	0.66	0.608696		1284	0.753419	0.67	0.73	0.68	0.72	0.674157				1284	0.600855	0.53	0.44	0.45	0.52	0.489796
	1285	0.844255	0.77	0.78	0.77	0.78	0.765957		1285	0.842979	0.7	0.74	0.72	0.73	0.709677				1285	0.692766	0.72	0.48	0.57	0.65	0.635514
	1286	0.744617	0.63	0.67	0.6	0.69	0.613636		1286	0.725237	0.6	0.69	0.6	0.69	0.604651				1286	0.601421	0.6	0.46	0.47	0.6	0.530612
	1287	0.794118	0.7	0.73	0.7	0.73	0.695652		1287	0.766411	0.7	0.73	0.7	0.73	0.695652				1287	0.555413	0.39	0.57	0.45	0.51	0.418605
	1288	0.722561	0.56	0.61	0.51	0.65	0.534884		1288	0.718641	0.61	0.62	0.54	0.69	0.574713				1288	0.559451	0.44	0.54	0.41	0.57	0.423529
	1289	0.79359	0.67	0.71	0.73	0.65	0.7		1289	0.694017	0.63	0.67	0.69	0.61	0.66				1289	0.682692	0.62	0.58	0.63	0.57	0.621359
	1290	0.786391	0.67	0.76	0.69	0.75	0.682353		1290	0.752799	0.63	0.67	0.6	0.69	0.613636				1290	0.590655	0.6	0.5	0.49	0.61	0.541667
	1291	0.776641	0.65	0.71	0.67	0.69	0.659341		1291	0.760443	0.7	0.73	0.7	0.73	0.695652				1291	0.564578	0.57	0.53	0.52	0.57	0.541667
	1292	0.712276	0.65	0.67	0.64	0.68	0.645161		1292	0.713555	0.61	0.67	0.62	0.65	0.615385				1292	0.578858	0.48	0.59	0.51	0.56	0.494382
	1293	0.657715	0.59	0.61	0.62	0.57	0.606061		1293	0.734015	0.59	0.61	0.62	0.57	0.606061				1293	0.606777	0.63	0.48	0.57	0.54	0.598131
	1294	0.731132	0.66	0.7	0.64	0.71	0.651685		1294	0.693825	0.64	0.72	0.65	0.7	0.643678				1294	0.67753	0.61	0.57	0.54	0.64	0.574468
	1295	0.678632	0.6	0.67	0.61	0.66	0.606742		1295	0.653846	0.51	0.54	0.49	0.56	0.5				1295	0.636752	0.53	0.6	0.53	0.6	0.533333
	1296	0.825255	0.76	0.79	0.79	0.76	0.770833		1296	0.757228	0.67	0.69	0.69	0.67	0.680412				1296	0.64881	0.61	0.6	0.61	0.6	0.612245
	1297	0.668096	0.59	0.68	0.6	0.67	0.597701		1297	0.745712	0.61	0.68	0.61	0.68	0.613636				1297	0.5506	0.52	0.51	0.47	0.56	0.494624
	1298	0.781277	0.64	0.66	0.64	0.66	0.638298		1298	0.746809	0.66	0.68	0.66	0.68	0.659574				1298	0.621489	0.55	0.56	0.54	0.57	0.547368
	1299	0.738462	0.64	0.71	0.66	0.7	0.651685		1299	0.8	0.69	0.73	0.69	0.73	0.688889				1299	0.636966	0.47	0.67	0.55	0.59	0.506024
	1300	0.748291	0.6	0.65	0.6	0.65	0.6		1300	0.690598	0.6	0.63	0.59	0.65	0.593407				1300	0.706197	0.71	0.52	0.56	0.67	0.627451
	1301	0.662521	0.52	0.57	0.5	0.59	0.511111		1301	0.62693	0.52	0.6	0.52	0.6	0.522727				1301	0.532804	0.61	0.47	0.49	0.6	0.545455
	1302	0.778772	0.67	0.72	0.72	0.66	0.693878		1302	0.745524	0.63	0.65	0.67	0.61	0.646465				1302	0.702899	0.59	0.74	0.71	0.62	0.645161
	1303	0.775214	0.67	0.69	0.65	0.71	0.659341		1303	0.789316	0.71	0.75	0.71	0.75	0.711111				1303	0.56859	0.47	0.5	0.45	0.52	0.456522
	1304	0.786822	0.7	0.72	0.67	0.75	0.681818		1304	0.672696	0.6	0.65	0.58	0.67	0.590909				1304	0.627692	0.58	0.52	0.49	0.61	0.531915
	1305	0.778355	0.67	0.69	0.74	0.62	0.704762		1305	0.722511	0.62	0.67	0.71	0.57	0.660194				1305	0.655195	0.53	0.67	0.67	0.52	0.591837
	1306	0.686224	0.65	0.65	0.65	0.65	0.645833		1306	0.697279	0.56	0.63	0.6	0.6	0.580645				1306	0.622662	0.6	0.49	0.54	0.56	0.568627
	1307	0.847234	0.81	0.84	0.83	0.82	0.817204		1307	0.824681	0.7	0.74	0.72	0.73	0.709677				1307	0.639574	0.55	0.64	0.59	0.6	0.571429
	1308	0.713555	0.65	0.69	0.65	0.69	0.652174		1308	0.693095	0.59	0.63	0.59	0.63	0.586957				1308	0.646419	0.59	0.57	0.55	0.6	0.568421
	1309	0.73617	0.68	0.7	0.71	0.67	0.693878		1309	0.678723	0.62	0.64	0.65	0.61	0.632653				1309	0.597234	0.58	0.53	0.57	0.54	0.574257
	1310	0.702899	0.61	0.65	0.61	0.65	0.608696		1310	0.731884	0.61	0.63	0.6	0.64	0.602151				1310	0.528559	0.54	0.51	0.5	0.55	0.520833
	1311	0.796344	0.69	0.73	0.72	0.7	0.708333		1311	0.777636	0.71	0.71	0.71	0.71	0.714286				1311	0.667517	0.57	0.56	0.57	0.56	0.571429
	1312	0.765812	0.67	0.76	0.76	0.67	0.714286		1312	0.792735	0.67	0.71	0.73	0.65	0.7				1312	0.646154	0.54	0.6	0.61	0.53	0.571429
	1313	0.750858	0.57	0.68	0.6	0.65	0.581395		1313	0.722127	0.64	0.66	0.61	0.69	0.622222				1313	0.586621	0.52	0.51	0.47	0.56	0.494624
	1314	0.806905	0.69	0.72	0.73	0.67	0.707071		1314	0.730605	0.63	0.63	0.65	0.6	0.64				1314	0.65942	0.61	0.5	0.57	0.53	0.590476
	1315	0.783376	0.72	0.77	0.8	0.69	0.757282		1315	0.743755	0.59	0.63	0.67	0.55	0.627451				1315	0.616494	0.56	0.49	0.58	0.47	0.566038
	1316	0.742308	0.62	0.69	0.64	0.68	0.629213		1316	0.626923	0.56	0.63	0.57	0.62	0.561798				1316	0.502991	0.47	0.46	0.43	0.5	0.446809
	1317	0.739983	0.67	0.7	0.71	0.65	0.686869		1317	0.705456	0.61	0.65	0.66	0.6	0.632653				1317	0.494885	0.51	0.37	0.47	0.4	0.490566
	1318	0.671064	0.54	0.62	0.6	0.56	0.568421		1318	0.644681	0.58	0.6	0.6	0.57	0.591837				1318	0.622553	0.5	0.55	0.54	0.51	0.520833
	1319	0.731064	0.62	0.64	0.62	0.64	0.617021		1319	0.714468	0.6	0.62	0.6	0.62	0.595745				1319	0.543404	0.55	0.4	0.46	0.49	0.504854
	1320	0.762148	0.67	0.73	0.69	0.71	0.681319		1320	0.732737	0.63	0.69	0.64	0.67	0.637363				1320	0.656863	0.63	0.61	0.59	0.65	0.610526
	1321	0.767011	0.72	0.76	0.7	0.77	0.712644		1321	0.762274	0.7	0.7	0.65	0.75	0.674157				1321	0.668389	0.58	0.63	0.56	0.65	0.568182
	1322	0.785897	0.69	0.71	0.67	0.73	0.681319		1322	0.768803	0.69	0.69	0.66	0.72	0.673913				1322	0.626923	0.58	0.62	0.57	0.63	0.571429
	1323	0.784211	0.65	0.72	0.62	0.75	0.634146		1323	0.715351	0.67	0.7	0.61	0.75	0.642857				1323	0.596053	0.5	0.56	0.44	0.62	0.470588
	1324	0.832456	0.65	0.77	0.67	0.76	0.658228		1324	0.844737	0.75	0.79	0.71	0.82	0.731707				1324	0.725877	0.65	0.68	0.59	0.74	0.619048
	1325	0.700686	0.59	0.64	0.58	0.65	0.58427		1325	0.685249	0.59	0.6	0.55	0.64	0.571429				1325	0.579331	0.57	0.51	0.49	0.59	0.526316
	1326	0.775214	0.69	0.73	0.69	0.73	0.688889		1326	0.714957	0.62	0.65	0.61	0.67	0.615385				1326	0.586538	0.49	0.52	0.47	0.54	0.478261
	1327	0.757021	0.64	0.68	0.68	0.64	0.659794		1327	0.74383	0.62	0.64	0.65	0.61	0.632653				1327	0.61617	0.54	0.49	0.53	0.5	0.534653
	1328	0.787013	0.73	0.74	0.78	0.67	0.754717		1328	0.796537	0.65	0.71	0.75	0.61	0.699029				1328	0.613853	0.53	0.57	0.62	0.48	0.568627
	1329	0.759779	0.69	0.71	0.7	0.7	0.694737		1329	0.661565	0.58	0.63	0.61	0.61	0.595745				1329	0.532738	0.48	0.49	0.48	0.49	0.479167
	1330	0.830638	0.7	0.76	0.73	0.73	0.717391		1330	0.811489	0.66	0.66	0.65	0.67	0.652632				1330	0.615745	0.49	0.58	0.52	0.55	0.505495
	1331	0.785897	0.69	0.71	0.67	0.73	0.681319		1331	0.778632	0.71	0.77	0.73	0.75	0.719101				1331	0.559402	0.56	0.58	0.53	0.6	0.543478
	1332	0.731915	0.66	0.7	0.67	0.69	0.666667		1332	0.687234	0.6	0.64	0.61	0.63	0.602151				1332	0.712979	0.66	0.7	0.67	0.69	0.666667
	1333	0.800433	0.71	0.76	0.7	0.78	0.705882		1333	0.807792	0.67	0.69	0.62	0.73	0.643678				1333	0.649134	0.55	0.62	0.52	0.64	0.534884
	1334	0.806061	0.73	0.76	0.8	0.68	0.761905		1334	0.767965	0.65	0.69	0.73	0.6	0.692308				1334	0.583117	0.44	0.57	0.57	0.44	0.494845
	1335	0.798456	0.75	0.77	0.73	0.79	0.741573		1335	0.794597	0.68	0.7	0.65	0.73	0.666667				1335	0.601415	0.5	0.55	0.48	0.57	0.488889
	1336	0.742553	0.64	0.68	0.68	0.64	0.659794		1336	0.708936	0.64	0.66	0.67	0.63	0.653061				1336	0.60617	0.48	0.62	0.57	0.53	0.521739
	1337	0.74329	0.62	0.67	0.59	0.7	0.604651		1337	0.729437	0.64	0.69	0.61	0.72	0.627907				1337	0.699567	0.55	0.56	0.49	0.62	0.516854
	1338	0.739035	0.56	0.67	0.71	0.52	0.627451		1338	0.746053	0.68	0.75	0.8	0.62	0.735849				1338	0.671272	0.58	0.6	0.67	0.5	0.622642
	1339	0.751918	0.67	0.73	0.69	0.71	0.681319		1339	0.754049	0.61	0.69	0.64	0.66	0.622222				1339	0.647485	0.59	0.61	0.57	0.62	0.580645
	1340	0.70122	0.51	0.57	0.47	0.62	0.488372		1340	0.723432	0.56	0.59	0.5	0.65	0.528736				1340	0.598868	0.59	0.5	0.46	0.62	0.516129
	1341	0.776496	0.73	0.77	0.73	0.77	0.733333		1341	0.755556	0.69	0.73	0.69	0.73	0.688889				1341	0.68141	0.58	0.67	0.6	0.65	0.590909
	1342	0.791489	0.62	0.68	0.64	0.65	0.630435		1342	0.745957	0.7	0.72	0.7	0.72	0.702128				1342	0.535532	0.6	0.44	0.5	0.54	0.543689
	1343	0.843404	0.78	0.85	0.85	0.78	0.8125		1343	0.787234	0.7	0.74	0.74	0.7	0.721649				1343	0.688298	0.58	0.62	0.62	0.58	0.597938
	1344	0.743997	0.64	0.66	0.61	0.69	0.622222		1344	0.708405	0.61	0.66	0.6	0.67	0.606742				1344	0.598628	0.57	0.51	0.49	0.59	0.526316
	1345	0.813439	0.67	0.74	0.63	0.77	0.65		1345	0.769231	0.69	0.72	0.63	0.78	0.658537				1345	0.695623	0.67	0.62	0.54	0.73	0.597701
	1346	0.774936	0.74	0.76	0.74	0.76	0.73913		1346	0.768968	0.65	0.67	0.64	0.68	0.645161				1346	0.614237	0.52	0.57	0.52	0.57	0.521739
	1347	0.790391	0.73	0.76	0.74	0.74	0.736842		1347	0.770408	0.69	0.71	0.7	0.7	0.694737				1347	0.689838	0.5	0.69	0.62	0.59	0.551724
	1348	0.769297	0.7	0.72	0.67	0.75	0.688889		1348	0.762436	0.64	0.68	0.62	0.69	0.629213				1348	0.665094	0.59	0.66	0.59	0.66	0.590909
	1349	0.773384	0.71	0.76	0.74	0.73	0.723404		1349	0.696003	0.58	0.61	0.6	0.6	0.589474				1349	0.658588	0.62	0.55	0.58	0.6	0.6
	1350	0.728223	0.66	0.68	0.74	0.6	0.698113		1350	0.72561	0.66	0.71	0.76	0.6	0.704762				1350	0.498911	0.41	0.49	0.52	0.38	0.46
	1351	0.675676	0.62	0.65	0.74	0.51	0.672727		1351	0.717117	0.58	0.62	0.71	0.48	0.642202				1351	0.713964	0.6	0.68	0.75	0.51	0.666667
	1352	0.798019	0.72	0.76	0.7	0.77	0.712644		1352	0.720069	0.63	0.67	0.6	0.69	0.613636				1352	0.58764	0.49	0.59	0.49	0.59	0.488372
	1353	0.736278	0.66	0.68	0.63	0.71	0.644444		1353	0.700257	0.59	0.62	0.57	0.65	0.577778				1353	0.514365	0.48	0.53	0.46	0.55	0.466667
	1354	0.751709	0.67	0.69	0.65	0.71	0.659341		1354	0.721368	0.6	0.65	0.6	0.65	0.6				1354	0.697436	0.51	0.63	0.55	0.6	0.528736
	1355	0.788576	0.67	0.73	0.69	0.71	0.681319		1355	0.782182	0.7	0.73	0.7	0.73	0.695652				1355	0.650256	0.67	0.53	0.56	0.64	0.613861
	1356	0.783404	0.66	0.68	0.66	0.68	0.659574		1356	0.743404	0.57	0.66	0.61	0.62	0.593407				1356	0.705532	0.62	0.62	0.6	0.63	0.610526
	1357	0.688776	0.6	0.63	0.62	0.62	0.610526		1357	0.712585	0.58	0.61	0.6	0.6	0.589474				1357	0.73193	0.71	0.57	0.62	0.67	0.660194
	1358	0.771186	0.58	0.64	0.51	0.7	0.54321		1358	0.677074	0.63	0.66	0.55	0.74	0.585366				1358	0.587645	0.5	0.54	0.41	0.63	0.452381
	1359	0.833764	0.74	0.78	0.73	0.79	0.735632		1359	0.781223	0.7	0.74	0.68	0.75	0.689655				1359	0.665805	0.53	0.67	0.56	0.64	0.547619
	1360	0.754955	0.7	0.72	0.6	0.8	0.65		1360	0.77973	0.65	0.7	0.57	0.76	0.607595				1360	0.62455	0.51	0.55	0.41	0.65	0.457831
	1361	0.81202	0.71	0.74	0.75	0.69	0.727273		1361	0.816283	0.71	0.74	0.75	0.69	0.727273				1361	0.692455	0.67	0.61	0.65	0.62	0.660194
	1362	0.74	0.58	0.64	0.63	0.59	0.604167		1362	0.702128	0.6	0.64	0.64	0.6	0.618557				1362	0.606596	0.62	0.53	0.58	0.57	0.601942
	1363	0.788462	0.69	0.71	0.67	0.73	0.681319		1363	0.755983	0.64	0.67	0.63	0.69	0.637363				1363	0.601923	0.44	0.56	0.47	0.54	0.454545
	1364	0.797447	0.64	0.72	0.71	0.65	0.673684		1364	0.737872	0.68	0.68	0.69	0.67	0.686869				1364	0.630426	0.54	0.55	0.56	0.53	0.55102
	1365	0.719717	0.64	0.67	0.57	0.74	0.60241		1365	0.715296	0.62	0.66	0.55	0.72	0.578313				1365	0.577807	0.51	0.52	0.42	0.61	0.45977
	1366	0.650943	0.57	0.59	0.62	0.53	0.594059		1366	0.63422	0.57	0.66	0.67	0.56	0.612245				1366	0.63422	0.51	0.59	0.6	0.5	0.55102
	1367	0.793793	0.71	0.73	0.73	0.71	0.721649		1367	0.786565	0.71	0.73	0.73	0.71	0.721649				1367	0.58142	0.53	0.52	0.53	0.52	0.530612
	1368	0.697009	0.6	0.64	0.66	0.58	0.626263		1368	0.605983	0.52	0.6	0.6	0.52	0.556701				1368	0.575427	0.6	0.47	0.56	0.5	0.579439
	1369	0.777015	0.7	0.75	0.77	0.67	0.732673		1369	0.825901	0.66	0.68	0.71	0.62	0.686275				1369	0.69018	0.6	0.68	0.7	0.59	0.646465
	1370	0.729753	0.67	0.7	0.71	0.65	0.686869		1370	0.737852	0.67	0.7	0.71	0.65	0.686869				1370	0.595482	0.69	0.46	0.58	0.57	0.630631
	1371	0.738278	0.63	0.67	0.63	0.67	0.630435		1371	0.651748	0.59	0.59	0.56	0.61	0.574468				1371	0.570332	0.43	0.53	0.45	0.51	0.444444
	1372	0.761149	0.59	0.62	0.57	0.65	0.577778		1372	0.689966	0.59	0.6	0.55	0.64	0.571429				1372	0.647084	0.5	0.62	0.52	0.6	0.511628
	1373	0.734868	0.61	0.69	0.64	0.66	0.622222		1373	0.726769	0.61	0.63	0.6	0.64	0.602151				1373	0.570332	0.5	0.55	0.5	0.55	0.5
	1374	0.747874	0.69	0.71	0.7	0.7	0.694737		1374	0.697279	0.58	0.61	0.6	0.6	0.589474				1374	0.553146	0.56	0.49	0.52	0.53	0.54
	1375	0.730769	0.65	0.67	0.69	0.62	0.673267		1375	0.701282	0.63	0.64	0.67	0.6	0.653465				1375	0.628632	0.62	0.53	0.6	0.55	0.609524
	1376	0.686383	0.6	0.66	0.62	0.63	0.608696		1376	0.689787	0.64	0.66	0.64	0.66	0.638298				1376	0.612979	0.64	0.54	0.57	0.61	0.6
	1377	0.736573	0.65	0.69	0.65	0.69	0.652174		1377	0.755754	0.7	0.73	0.7	0.73	0.695652				1377	0.730818	0.63	0.61	0.59	0.65	0.610526
	1378	0.740409	0.72	0.71	0.69	0.73	0.702128		1378	0.737852	0.61	0.65	0.61	0.65	0.608696				1378	0.612106	0.41	0.61	0.49	0.53	0.447059
	1379	0.82976	0.73	0.79	0.74	0.78	0.735632		1379	0.78259	0.66	0.7	0.64	0.71	0.651685				1379	0.710763	0.59	0.68	0.6	0.67	0.597701
	1380	0.75	0.63	0.65	0.65	0.63	0.639175		1380	0.679847	0.63	0.69	0.67	0.65	0.652632				1380	0.639456	0.53	0.56	0.55	0.54	0.541667
	1381	0.805697	0.65	0.71	0.7	0.67	0.673684		1381	0.822704	0.63	0.67	0.66	0.64	0.645833				1381	0.622236	0.59	0.52	0.56	0.56	0.574257
	1382	0.715839	0.68	0.68	0.46	0.84	0.550725		1382	0.655797	0.57	0.61	0.37	0.78	0.450704				1382	0.626553	0.57	0.62	0.38	0.78	0.457143
	1383	0.770175	0.7	0.72	0.78	0.63	0.740741		1383	0.748684	0.63	0.67	0.73	0.56	0.679245				1383	0.712061	0.6	0.65	0.71	0.53	0.647619
	1384	0.839711	0.76	0.79	0.79	0.76	0.770833		1384	0.763605	0.65	0.75	0.73	0.68	0.688172				1384	0.654549	0.57	0.62	0.61	0.59	0.589474
	1385	0.739557	0.59	0.63	0.64	0.58	0.612245		1385	0.713981	0.61	0.63	0.65	0.59	0.626263				1385	0.573743	0.53	0.54	0.56	0.51	0.545455
	1386	0.687553	0.61	0.65	0.66	0.6	0.632653		1386	0.64237	0.59	0.63	0.64	0.58	0.612245				1386	0.573956	0.55	0.52	0.56	0.51	0.554455
	1387	0.796596	0.7	0.74	0.74	0.7	0.721649		1387	0.74383	0.66	0.7	0.7	0.66	0.680412				1387	0.621702	0.48	0.64	0.59	0.54	0.527473
	1388	0.724123	0.67	0.68	0.6	0.75	0.635294		1388	0.711842	0.65	0.68	0.59	0.74	0.619048				1388	0.695395	0.55	0.56	0.47	0.64	0.505747
	1389	0.772805	0.61	0.71	0.65	0.67	0.629213		1389	0.729753	0.67	0.71	0.67	0.71	0.673913				1389	0.642583	0.57	0.59	0.55	0.6	0.55914
	1390	0.748285	0.66	0.7	0.64	0.71	0.651685		1390	0.710549	0.61	0.62	0.57	0.66	0.593407				1390	0.644082	0.59	0.53	0.51	0.61	0.547368
	1391	0.711538	0.67	0.67	0.64	0.7	0.652174		1391	0.688462	0.6	0.62	0.57	0.64	0.586957				1391	0.688034	0.67	0.62	0.6	0.68	0.631579
	1392	0.812231	0.77	0.78	0.73	0.81	0.75		1392	0.736434	0.65	0.69	0.62	0.71	0.636364				1392	0.541344	0.51	0.56	0.48	0.59	0.494382
	1393	0.749351	0.67	0.69	0.74	0.62	0.704762		1393	0.751948	0.67	0.74	0.77	0.63	0.718447				1393	0.643506	0.58	0.6	0.65	0.52	0.615385
	1394	0.691214	0.56	0.61	0.53	0.63	0.545455		1394	0.729974	0.58	0.63	0.56	0.65	0.568182				1394	0.681955	0.58	0.67	0.58	0.67	0.581395
	1395	0.811229	0.69	0.72	0.78	0.61	0.733945		1395	0.768789	0.67	0.69	0.76	0.59	0.715596				1395	0.545535	0.57	0.46	0.61	0.42	0.589286
	1396	0.680851	0.64	0.7	0.7	0.65	0.666667		1396	0.669787	0.6	0.62	0.62	0.59	0.612245				1396	0.552553	0.58	0.47	0.54	0.51	0.557692
	1397	0.724271	0.68	0.7	0.65	0.73	0.666667		1397	0.689966	0.59	0.64	0.58	0.65	0.58427				1397	0.679889	0.64	0.6	0.57	0.67	0.602151
	1398	0.681586	0.61	0.63	0.6	0.64	0.602151		1398	0.673913	0.52	0.59	0.53	0.58	0.527473				1398	0.51364	0.5	0.43	0.44	0.49	0.469388
	1399	0.780851	0.66	0.7	0.67	0.69	0.666667		1399	0.795745	0.7	0.72	0.7	0.72	0.702128				1399	0.597234	0.57	0.5	0.52	0.56	0.545455
	1400	0.751064	0.66	0.68	0.69	0.65	0.673469		1400	0.699149	0.66	0.68	0.69	0.65	0.673469				1400	0.480213	0.56	0.4	0.5	0.46	0.528302
	1401	0.650515	0.61	0.68	0.61	0.68	0.613636		1401	0.65223	0.59	0.62	0.57	0.65	0.577778				1401	0.531518	0.52	0.43	0.43	0.52	0.474227
	1402	0.783376	0.65	0.67	0.61	0.71	0.629213		1402	0.785099	0.7	0.74	0.68	0.75	0.689655				1402	0.62963	0.58	0.56	0.51	0.62	0.543478
	1403	0.766295	0.73	0.75	0.71	0.77	0.719101		1403	0.736707	0.68	0.7	0.65	0.73	0.666667				1403	0.649443	0.68	0.49	0.53	0.65	0.594059
	1404	0.668793	0.59	0.6	0.6	0.59	0.597938		1404	0.721939	0.61	0.65	0.64	0.62	0.625				1404	0.593112	0.59	0.46	0.53	0.52	0.557692
	1405	0.779487	0.71	0.73	0.7	0.75	0.703297		1405	0.765812	0.64	0.71	0.66	0.7	0.651685				1405	0.647222	0.56	0.58	0.53	0.6	0.543478
	1406	0.765558	0.65	0.69	0.65	0.69	0.652174		1406	0.708866	0.61	0.65	0.61	0.65	0.608696				1406	0.69416	0.59	0.65	0.6	0.63	0.593407
	1407	0.753484	0.68	0.68	0.61	0.75	0.643678		1407	0.72561	0.61	0.64	0.56	0.69	0.581395				1407	0.535061	0.41	0.48	0.37	0.53	0.390805
	1408	0.767153	0.66	0.68	0.63	0.71	0.644444		1408	0.669811	0.64	0.66	0.61	0.69	0.622222				1408	0.557247	0.52	0.53	0.48	0.57	0.5
	1409	0.76766	0.7	0.72	0.7	0.72	0.702128		1409	0.737872	0.68	0.72	0.7	0.71	0.688172				1409	0.589362	0.53	0.56	0.53	0.56	0.531915
	1410	0.751066	0.63	0.67	0.63	0.67	0.630435		1410	0.71526	0.63	0.69	0.64	0.67	0.637363				1410	0.530691	0.48	0.49	0.46	0.51	0.468085
	1411	0.736396	0.66	0.74	0.8	0.58	0.722222		1411	0.704282	0.59	0.63	0.71	0.5	0.648148				1411	0.702498	0.58	0.66	0.72	0.5	0.641509
	1412	0.713555	0.61	0.65	0.61	0.65	0.608696		1412	0.667093	0.57	0.61	0.57	0.61	0.565217				1412	0.665814	0.61	0.55	0.55	0.61	0.57732
	1413	0.751715	0.68	0.7	0.65	0.73	0.666667		1413	0.72084	0.7	0.72	0.67	0.75	0.688889				1413	0.594554	0.57	0.53	0.5	0.6	0.531915
	1414	0.837838	0.77	0.78	0.85	0.67	0.807018		1414	0.795946	0.67	0.7	0.78	0.57	0.720721				1414	0.711036	0.63	0.59	0.72	0.5	0.672566
	1415	0.775	0.7	0.74	0.65	0.78	0.674699		1415	0.742982	0.65	0.68	0.59	0.74	0.619048				1415	0.565789	0.5	0.49	0.41	0.58	0.449438
	1416	0.794017	0.67	0.71	0.73	0.65	0.7		1416	0.8	0.71	0.73	0.76	0.69	0.732673				1416	0.531197	0.48	0.49	0.52	0.45	0.5
	1417	0.673988	0.63	0.65	0.59	0.69	0.606742		1417	0.621447	0.58	0.63	0.56	0.65	0.568182				1417	0.551034	0.47	0.52	0.43	0.55	0.449438
	1418	0.755983	0.6	0.6	0.63	0.56	0.613861		1418	0.699573	0.6	0.64	0.66	0.58	0.626263				1418	0.661538	0.6	0.58	0.62	0.55	0.607843
	1419	0.765789	0.63	0.7	0.75	0.57	0.685714		1419	0.785965	0.67	0.72	0.78	0.6	0.716981				1419	0.606798	0.49	0.57	0.62	0.44	0.54902
	1420	0.709609	0.59	0.62	0.62	0.6	0.604167		1420	0.642857	0.57	0.58	0.58	0.57	0.57732				1420	0.632228	0.55	0.56	0.56	0.55	0.556701
	1421	0.79697	0.67	0.74	0.77	0.63	0.718447		1421	0.772727	0.65	0.69	0.73	0.6	0.692308				1421	0.654113	0.6	0.6	0.66	0.53	0.628571
	1422	0.818027	0.69	0.73	0.72	0.7	0.708333		1422	0.799745	0.71	0.75	0.74	0.72	0.729167				1422	0.598852	0.51	0.58	0.56	0.54	0.531915
	1423	0.793265	0.73	0.74	0.76	0.71	0.74		1423	0.768542	0.67	0.74	0.74	0.67	0.701031				1423	0.623402	0.51	0.61	0.59	0.53	0.547368
	1424	0.700851	0.62	0.64	0.62	0.64	0.617021		1424	0.729362	0.64	0.64	0.62	0.65	0.631579				1424	0.58383	0.47	0.58	0.51	0.54	0.488889
	1425	0.67234	0.62	0.64	0.62	0.64	0.617021		1425	0.718298	0.57	0.6	0.57	0.6	0.574468				1425	0.625957	0.66	0.6	0.61	0.65	0.632653
	1426	0.808184	0.67	0.73	0.69	0.71	0.681319		1426	0.772379	0.7	0.73	0.7	0.73	0.695652				1426	0.620205	0.54	0.55	0.52	0.57	0.531915
	1427	0.657449	0.61	0.61	0.5	0.71	0.547619		1427	0.657003	0.58	0.63	0.5	0.7	0.536585				1427	0.639607	0.58	0.58	0.47	0.68	0.517647
	1428	0.721088	0.63	0.67	0.66	0.64	0.645833		1428	0.701105	0.61	0.65	0.64	0.62	0.625				1428	0.638393	0.63	0.58	0.61	0.61	0.62
	1429	0.810965	0.72	0.75	0.67	0.8	0.698795		1429	0.776754	0.72	0.77	0.69	0.8	0.707317				1429	0.703509	0.67	0.58	0.53	0.72	0.593407
	1430	0.737734	0.63	0.68	0.56	0.74	0.592593		1430	0.700714	0.61	0.63	0.51	0.71	0.554217				1430	0.6938	0.68	0.59	0.52	0.74	0.590909
	1431	0.70641	0.67	0.73	0.74	0.66	0.707071		1431	0.642308	0.5	0.51	0.54	0.47	0.52				1431	0.663462	0.54	0.67	0.65	0.56	0.589474
	1432	0.862613	0.73	0.78	0.67	0.82	0.701299		1432	0.779279	0.62	0.68	0.55	0.75	0.582278				1432	0.6	0.57	0.58	0.46	0.69	0.506024
	1433	0.682056	0.59	0.64	0.55	0.68	0.564706		1433	0.703833	0.63	0.66	0.58	0.71	0.604651				1433	0.608449	0.56	0.61	0.51	0.65	0.534884
	1434	0.743622	0.69	0.71	0.7	0.7	0.694737		1434	0.679422	0.6	0.61	0.6	0.61	0.604167				1434	0.669218	0.65	0.53	0.57	0.6	0.607843
	1435	0.831046	0.74	0.75	0.78	0.7	0.757282		1435	0.757719	0.66	0.73	0.74	0.64	0.7				1435	0.541166	0.58	0.48	0.57	0.49	0.579439
	1436	0.696854	0.54	0.59	0.57	0.57	0.553191		1436	0.695578	0.6	0.63	0.62	0.62	0.610526				1436	0.605442	0.58	0.51	0.54	0.56	0.56
	1437	0.816752	0.67	0.75	0.73	0.69	0.702128		1437	0.827806	0.71	0.75	0.74	0.72	0.729167				1437	0.653061	0.59	0.58	0.59	0.58	0.591837
	1438	0.780477	0.65	0.69	0.65	0.69	0.652174		1438	0.762148	0.61	0.69	0.64	0.66	0.622222				1438	0.737852	0.63	0.61	0.59	0.65	0.610526
	1439	0.744255	0.68	0.68	0.69	0.67	0.686869		1439	0.758723	0.68	0.7	0.71	0.67	0.693878				1439	0.666596	0.58	0.66	0.64	0.6	0.610526
	1440	0.773384	0.67	0.71	0.7	0.69	0.680851		1440	0.710884	0.65	0.67	0.66	0.66	0.652632				1440	0.647109	0.58	0.61	0.6	0.6	0.589474
	1441	0.634648	0.53	0.57	0.6	0.5	0.56		1441	0.618353	0.57	0.57	0.61	0.52	0.588235				1441	0.563465	0.55	0.5	0.57	0.48	0.557692
	1442	0.838158	0.72	0.75	0.8	0.65	0.759259		1442	0.787281	0.61	0.65	0.71	0.54	0.660377				1442	0.706798	0.61	0.55	0.66	0.5	0.636364
	1443	0.697171	0.64	0.67	0.57	0.74	0.60241		1443	0.72679	0.64	0.67	0.57	0.74	0.60241				1443	0.625995	0.56	0.59	0.48	0.67	0.517647
	1444	0.760629	0.69	0.73	0.72	0.7	0.708333		1444	0.787415	0.67	0.69	0.69	0.67	0.680412				1444	0.653061	0.47	0.65	0.57	0.54	0.516854
	1445	0.869362	0.81	0.82	0.81	0.82	0.808511		1445	0.80766	0.64	0.72	0.68	0.68	0.659341				1445	0.640213	0.51	0.64	0.57	0.58	0.539326
	1446	0.692544	0.61	0.6	0.69	0.52	0.648148		1446	0.688596	0.56	0.65	0.7	0.51	0.621359				1446	0.60614	0.46	0.62	0.63	0.45	0.530612
	1447	0.717391	0.65	0.67	0.64	0.68	0.645161		1447	0.727621	0.63	0.67	0.63	0.67	0.630435				1447	0.58035	0.59	0.51	0.52	0.58	0.55102
	1448	0.77466	0.67	0.73	0.72	0.69	0.694737		1448	0.772109	0.65	0.69	0.68	0.66	0.666667				1448	0.58801	0.51	0.56	0.54	0.53	0.526316
	1449	0.690476	0.63	0.67	0.66	0.64	0.645833		1449	0.66199	0.57	0.6	0.6	0.58	0.583333				1449	0.639031	0.61	0.58	0.6	0.6	0.606061
	1450	0.786021	0.61	0.74	0.66	0.7	0.635294		1450	0.76801	0.66	0.68	0.63	0.71	0.644444				1450	0.573113	0.52	0.55	0.49	0.58	0.505495
	1451	0.70844	0.63	0.69	0.64	0.67	0.637363		1451	0.695652	0.61	0.67	0.62	0.65	0.615385				1451	0.651535	0.54	0.63	0.57	0.6	0.555556
	1452	0.729915	0.6	0.63	0.59	0.65	0.593407		1452	0.672222	0.62	0.63	0.6	0.66	0.608696				1452	0.601496	0.51	0.54	0.49	0.56	0.5
	1453	0.723077	0.64	0.67	0.63	0.69	0.637363		1453	0.675641	0.6	0.62	0.57	0.64	0.586957				1453	0.616453	0.47	0.63	0.52	0.58	0.494118
	1454	0.804701	0.73	0.79	0.75	0.77	0.741573		1454	0.744017	0.62	0.63	0.6	0.66	0.608696				1454	0.699359	0.53	0.67	0.59	0.62	0.55814
	1455	0.754386	0.7	0.72	0.64	0.77	0.666667		1455	0.686404	0.55	0.58	0.48	0.65	0.511628				1455	0.585965	0.55	0.53	0.45	0.62	0.494382
	1456	0.77234	0.6	0.66	0.62	0.63	0.608696		1456	0.759149	0.66	0.7	0.67	0.69	0.666667				1456	0.670213	0.77	0.54	0.61	0.71	0.679245
	1457	0.753623	0.61	0.65	0.66	0.6	0.632653		1457	0.694373	0.61	0.63	0.65	0.59	0.626263				1457	0.603581	0.51	0.61	0.59	0.53	0.547368
	1458	0.723684	0.65	0.63	0.55	0.72	0.597701		1458	0.674561	0.6	0.63	0.53	0.69	0.564706				1458	0.610746	0.52	0.53	0.44	0.61	0.477273
	1459	0.787179	0.64	0.63	0.6	0.67	0.623656		1459	0.73547	0.64	0.67	0.63	0.69	0.637363				1459	0.669658	0.6	0.67	0.61	0.66	0.606742
	1460	0.721702	0.57	0.62	0.59	0.61	0.580645		1460	0.691489	0.6	0.62	0.6	0.62	0.595745				1460	0.661702	0.66	0.5	0.55	0.61	0.601942
	1461	0.70503	0.59	0.65	0.6	0.63	0.593407		1461	0.73572	0.65	0.69	0.65	0.69	0.652174				1461	0.684356	0.61	0.63	0.6	0.64	0.602151
	1462	0.807265	0.69	0.71	0.73	0.67	0.712871		1462	0.77094	0.67	0.69	0.71	0.65	0.693069				1462	0.733547	0.63	0.67	0.69	0.61	0.66
	1463	0.845622	0.76	0.8	0.87	0.65	0.810345		1463	0.799539	0.71	0.74	0.83	0.59	0.765217				1463	0.665438	0.52	0.57	0.68	0.4	0.587156
	1464	0.780999	0.61	0.68	0.55	0.73	0.575		1464	0.735058	0.66	0.69	0.58	0.76	0.617284				1464	0.58207	0.55	0.53	0.43	0.65	0.482759
	1465	0.688085	0.62	0.64	0.62	0.64	0.617021		1465	0.681277	0.62	0.64	0.62	0.64	0.617021				1465	0.56383	0.57	0.44	0.49	0.52	0.529412
	1466	0.773617	0.72	0.74	0.72	0.74	0.723404		1466	0.730213	0.62	0.62	0.6	0.63	0.610526				1466	0.612979	0.57	0.54	0.54	0.57	0.556701
	1467	0.746581	0.6	0.63	0.59	0.65	0.593407		1467	0.650427	0.53	0.58	0.52	0.59	0.527473				1467	0.595726	0.47	0.56	0.48	0.55	0.47191
	1468	0.730152	0.63	0.71	0.59	0.75	0.607595		1468	0.692239	0.63	0.66	0.55	0.74	0.585366				1468	0.560883	0.47	0.49	0.37	0.59	0.418605
	1469	0.743393	0.63	0.65	0.62	0.66	0.623656		1469	0.768968	0.59	0.67	0.61	0.64	0.6				1469	0.743393	0.7	0.61	0.62	0.69	0.653061
	1470	0.769231	0.67	0.71	0.67	0.71	0.666667		1470	0.687607	0.6	0.67	0.61	0.66	0.606742				1470	0.526496	0.53	0.46	0.46	0.53	0.494845
	1471	0.736325	0.69	0.67	0.71	0.65	0.699029		1471	0.741453	0.63	0.64	0.67	0.6	0.653465				1471	0.696795	0.54	0.76	0.72	0.59	0.615385
	1472	0.794218	0.76	0.79	0.79	0.76	0.770833		1472	0.821429	0.76	0.79	0.79	0.76	0.770833				1472	0.705782	0.73	0.54	0.62	0.67	0.672897
	1473	0.776132	0.64	0.68	0.73	0.58	0.685714		1473	0.723432	0.62	0.68	0.73	0.57	0.673077				1473	0.633929	0.54	0.56	0.62	0.47	0.576923
	1474	0.804639	0.71	0.76	0.82	0.63	0.763636		1474	0.776985	0.66	0.71	0.78	0.57	0.715596				1474	0.54438	0.54	0.55	0.65	0.44	0.592593
	1475	0.691026	0.58	0.62	0.57	0.63	0.571429		1475	0.738034	0.62	0.67	0.62	0.67	0.622222				1475	0.554274	0.56	0.52	0.5	0.57	0.526316
	1476	0.710571	0.65	0.65	0.62	0.67	0.638298		1476	0.758738	0.67	0.71	0.67	0.71	0.673913				1476	0.580563	0.46	0.61	0.51	0.55	0.482759
	1477	0.721368	0.62	0.64	0.67	0.59	0.64		1477	0.683333	0.6	0.62	0.65	0.57	0.62				1477	0.536538	0.48	0.53	0.54	0.47	0.510204
	1478	0.787234	0.66	0.68	0.69	0.65	0.673469		1478	0.680851	0.64	0.68	0.68	0.64	0.659794				1478	0.545319	0.62	0.43	0.53	0.51	0.574074
	1479	0.711237	0.61	0.64	0.56	0.69	0.581395		1479	0.712544	0.63	0.68	0.59	0.72	0.611765				1479	0.687936	0.73	0.57	0.56	0.74	0.631579
	1480	0.780362	0.63	0.67	0.6	0.69	0.613636		1480	0.717485	0.56	0.65	0.56	0.65	0.55814				1480	0.597976	0.51	0.52	0.46	0.57	0.483516
	1481	0.831202	0.76	0.78	0.8	0.75	0.78		1481	0.762575	0.65	0.7	0.7	0.64	0.673469				1481	0.692242	0.55	0.7	0.67	0.58	0.602151
	1482	0.752573	0.72	0.7	0.75	0.67	0.730769		1482	0.698971	0.6	0.66	0.68	0.58	0.64				1482	0.58169	0.43	0.57	0.55	0.45	0.484211
	1483	0.80303	0.71	0.74	0.78	0.66	0.742857		1483	0.761039	0.67	0.71	0.76	0.62	0.711538				1483	0.668831	0.65	0.6	0.68	0.57	0.666667
	1484	0.744255	0.66	0.72	0.72	0.67	0.6875		1484	0.729362	0.6	0.62	0.62	0.59	0.612245				1484	0.624681	0.6	0.57	0.6	0.57	0.6
	1485	0.730401	0.61	0.68	0.58	0.7	0.595238		1485	0.741725	0.68	0.71	0.64	0.75	0.658824				1485	0.567944	0.56	0.54	0.47	0.62	0.511111
	1486	0.859756	0.8	0.82	0.77	0.85	0.785714		1486	0.883711	0.78	0.8	0.74	0.83	0.761905				1486	0.659625	0.54	0.61	0.5	0.64	0.517647
	1487	0.778772	0.63	0.67	0.63	0.67	0.630435		1487	0.726769	0.67	0.69	0.66	0.7	0.666667				1487	0.540494	0.5	0.45	0.45	0.5	0.474227
	1488	0.81335	0.71	0.73	0.73	0.71	0.721649		1488	0.822279	0.69	0.73	0.72	0.7	0.708333				1488	0.625	0.63	0.46	0.54	0.55	0.584906
	1489	0.705456	0.63	0.65	0.67	0.61	0.646465		1489	0.625746	0.53	0.57	0.57	0.52	0.55102				1489	0.688406	0.69	0.59	0.65	0.63	0.666667
	1490	0.774359	0.69	0.71	0.73	0.67	0.712871		1490	0.811538	0.71	0.76	0.77	0.69	0.74				1490	0.607906	0.58	0.49	0.57	0.5	0.571429
	1491	0.777311	0.73	0.74	0.84	0.6	0.779661		1491	0.760971	0.68	0.68	0.8	0.53	0.735043				1491	0.661298	0.6	0.62	0.75	0.46	0.666667
	1492	0.738422	0.64	0.68	0.71	0.61	0.673267		1492	0.754717	0.68	0.7	0.73	0.65	0.705882				1492	0.642796	0.47	0.61	0.6	0.49	0.526316
	1493	0.753049	0.66	0.66	0.59	0.73	0.62069		1493	0.72169	0.63	0.7	0.6	0.72	0.619048				1493	0.621951	0.54	0.55	0.47	0.62	0.5
	1494	0.766837	0.63	0.67	0.63	0.67	0.630435		1494	0.676471	0.59	0.63	0.59	0.63	0.586957				1494	0.690324	0.54	0.65	0.58	0.61	0.561798
	1495	0.8	0.69	0.73	0.66	0.75	0.674419		1495	0.767965	0.69	0.71	0.64	0.75	0.666667				1495	0.624026	0.6	0.56	0.51	0.65	0.549451
	1496	0.777021	0.68	0.7	0.71	0.67	0.693878		1496	0.771489	0.68	0.72	0.72	0.68	0.701031				1496	0.581489	0.52	0.53	0.54	0.51	0.530612
	1497	0.776158	0.66	0.7	0.64	0.71	0.651685		1497	0.801029	0.73	0.75	0.71	0.77	0.719101				1497	0.656947	0.64	0.55	0.54	0.64	0.583333
	1498	0.796312	0.61	0.7	0.63	0.69	0.62069		1498	0.741852	0.66	0.7	0.64	0.71	0.651685				1498	0.569039	0.34	0.66	0.45	0.55	0.38961
	1499	0.832479	0.71	0.79	0.74	0.76	0.727273		1499	0.780342	0.67	0.69	0.65	0.71	0.659341				1499	0.618162	0.6	0.5	0.51	0.59	0.55102
	1500	0.803495	0.75	0.76	0.78	0.73	0.76		1500	0.780051	0.65	0.67	0.69	0.63	0.666667				1500	0.598679	0.45	0.52	0.51	0.46	0.479167
	1501	0.732127	0.65	0.69	0.62	0.71	0.636364		1501	0.718777	0.58	0.61	0.54	0.65	0.561798				1501	0.611757	0.51	0.54	0.47	0.58	0.488889
	1502	0.77916	0.66	0.68	0.63	0.71	0.644444		1502	0.718268	0.57	0.62	0.56	0.63	0.561798				1502	0.631218	0.52	0.64	0.55	0.62	0.534884
	1503	0.785957	0.68	0.7	0.68	0.7	0.680851		1503	0.750638	0.66	0.68	0.66	0.68	0.659574				1503	0.702979	0.66	0.62	0.62	0.66	0.639175
	1504	0.73767	0.65	0.67	0.66	0.66	0.652632		1504	0.722364	0.67	0.69	0.68	0.68	0.673684				1504	0.636267	0.52	0.67	0.61	0.59	0.561798
	1505	0.778061	0.71	0.8	0.77	0.74	0.73913		1505	0.752976	0.69	0.73	0.72	0.71	0.702128				1505	0.659651	0.65	0.51	0.56	0.6	0.601942
	1506	0.779337	0.67	0.69	0.68	0.68	0.673684		1506	0.780612	0.65	0.69	0.67	0.67	0.659574				1506	0.574617	0.56	0.49	0.52	0.53	0.54
	1507	0.785166	0.7	0.75	0.71	0.73	0.703297		1507	0.699488	0.63	0.73	0.67	0.69	0.651685				1507	0.634484	0.61	0.51	0.53	0.59	0.565657
	1508	0.804443	0.71	0.75	0.67	0.78	0.690476		1508	0.786585	0.68	0.73	0.65	0.76	0.666667				1508	0.602134	0.56	0.5	0.45	0.61	0.5
	1509	0.768293	0.66	0.64	0.57	0.72	0.613636		1509	0.726916	0.68	0.7	0.62	0.75	0.651163				1509	0.633711	0.56	0.55	0.48	0.63	0.516854
	1510	0.775789	0.63	0.67	0.68	0.62	0.653061		1510	0.777494	0.65	0.7	0.7	0.64	0.673469				1510	0.631714	0.57	0.57	0.59	0.54	0.58
	1511	0.766383	0.64	0.7	0.67	0.67	0.652174		1511	0.71617	0.62	0.64	0.62	0.64	0.617021				1511	0.559149	0.55	0.6	0.57	0.59	0.55914
	1512	0.828473	0.74	0.75	0.78	0.7	0.757282		1512	0.81175	0.74	0.75	0.78	0.7	0.757282				1512	0.581475	0.49	0.59	0.59	0.49	0.536082
	1513	0.771915	0.68	0.7	0.71	0.67	0.693878		1513	0.741702	0.62	0.62	0.63	0.6	0.626263				1513	0.651277	0.62	0.51	0.57	0.56	0.596154
	1514	0.757537	0.56	0.67	0.68	0.55	0.612245		1514	0.690353	0.57	0.6	0.65	0.53	0.607843				1514	0.557063	0.59	0.49	0.59	0.49	0.592593
	1515	0.644501	0.57	0.61	0.62	0.56	0.591837		1515	0.670077	0.57	0.63	0.63	0.57	0.597938				1515	0.598679	0.53	0.52	0.55	0.5	0.54
	1516	0.706306	0.65	0.68	0.56	0.76	0.6		1516	0.688739	0.62	0.63	0.51	0.73	0.560976				1516	0.50045	0.46	0.4	0.32	0.55	0.377778
	1517	0.756596	0.7	0.72	0.7	0.72	0.702128		1517	0.737021	0.68	0.7	0.68	0.7	0.680851				1517	0.631064	0.53	0.6	0.56	0.58	0.543478
	1518	0.775261	0.7	0.73	0.78	0.64	0.735849		1518	0.733449	0.66	0.68	0.74	0.6	0.698113				1518	0.537674	0.48	0.51	0.57	0.42	0.524272
	1519	0.631969	0.56	0.61	0.51	0.65	0.534884		1519	0.550087	0.46	0.52	0.41	0.57	0.436782				1519	0.602134	0.46	0.55	0.43	0.58	0.447059
	1520	0.816038	0.7	0.75	0.7	0.75	0.704545		1520	0.765437	0.7	0.72	0.67	0.75	0.688889				1520	0.656089	0.57	0.62	0.56	0.63	0.561798
	1521	0.734442	0.59	0.59	0.61	0.56	0.6		1521	0.612532	0.57	0.59	0.6	0.55	0.585859				1521	0.640878	0.63	0.52	0.59	0.56	0.609524
	1522	0.75	0.67	0.7	0.61	0.75	0.642857		1522	0.746491	0.67	0.75	0.66	0.77	0.666667				1522	0.578728	0.5	0.53	0.43	0.6	0.45977
	1523	0.789362	0.68	0.72	0.7	0.71	0.688172		1523	0.765957	0.68	0.7	0.68	0.7	0.680851				1523	0.685106	0.49	0.66	0.57	0.58	0.528736
	1524	0.775935	0.73	0.78	0.76	0.75	0.744681		1524	0.788265	0.69	0.71	0.7	0.7	0.694737				1524	0.648384	0.5	0.69	0.62	0.59	0.551724
	1525	0.703325	0.61	0.67	0.67	0.61	0.639175		1525	0.717818	0.57	0.67	0.66	0.58	0.610526				1525	0.589301	0.53	0.52	0.55	0.5	0.54
	1526	0.757404	0.61	0.68	0.58	0.7	0.595238		1526	0.702526	0.63	0.7	0.6	0.72	0.619048				1526	0.584713	0.51	0.52	0.44	0.59	0.47191
	1527	0.764858	0.65	0.7	0.64	0.72	0.643678		1527	0.74677	0.6	0.63	0.57	0.67	0.58427				1527	0.606804	0.47	0.52	0.43	0.55	0.449438
	1528	0.771259	0.67	0.69	0.68	0.68	0.673684		1528	0.730867	0.62	0.69	0.67	0.65	0.645161				1528	0.624575	0.46	0.57	0.51	0.52	0.483516
	1529	0.774459	0.71	0.75	0.68	0.77	0.697674		1529	0.751082	0.64	0.65	0.59	0.71	0.613636				1529	0.524892	0.38	0.64	0.44	0.57	0.410256
	1530	0.831915	0.77	0.78	0.77	0.78	0.765957		1530	0.791064	0.68	0.7	0.68	0.7	0.680851				1530	0.631277	0.53	0.66	0.6	0.6	0.561798
	1531	0.735849	0.68	0.73	0.75	0.65	0.712871		1531	0.672384	0.6	0.61	0.65	0.56	0.627451				1531	0.563465	0.58	0.48	0.57	0.49	0.579439
	1532	0.710801	0.66	0.68	0.6	0.73	0.627907		1532	0.627178	0.56	0.64	0.53	0.67	0.547619				1532	0.479312	0.49	0.45	0.39	0.54	0.434783
	1533	0.746581	0.67	0.69	0.65	0.71	0.659341		1533	0.619231	0.56	0.58	0.53	0.6	0.543478				1533	0.580556	0.49	0.58	0.5	0.57	0.494382
	1534	0.770721	0.68	0.68	0.57	0.77	0.617284		1534	0.704054	0.65	0.67	0.55	0.75	0.592593				1534	0.624775	0.49	0.62	0.44	0.66	0.461538
	1535	0.737447	0.6	0.64	0.64	0.6	0.618557		1535	0.688936	0.58	0.64	0.63	0.59	0.604167				1535	0.554894	0.48	0.47	0.49	0.46	0.484848
	1536	0.806809	0.66	0.7	0.67	0.69	0.666667		1536	0.729362	0.62	0.66	0.63	0.65	0.623656				1536	0.492979	0.43	0.48	0.43	0.47	0.430108
	1537	0.785281	0.69	0.71	0.64	0.75	0.666667		1537	0.755411	0.64	0.67	0.6	0.71	0.62069				1537	0.664069	0.6	0.56	0.51	0.65	0.549451
	1538	0.86453	0.76	0.77	0.74	0.78	0.747253		1538	0.84359	0.78	0.83	0.8	0.81	0.786517				1538	0.685684	0.62	0.62	0.58	0.65	0.602151
	1539	0.816239	0.71	0.73	0.76	0.69	0.732673		1539	0.763248	0.62	0.69	0.7	0.61	0.653061				1539	0.581624	0.56	0.49	0.56	0.49	0.557692
	1540	0.711111	0.64	0.67	0.63	0.69	0.637363		1540	0.726068	0.62	0.65	0.61	0.67	0.615385				1540	0.548504	0.44	0.44	0.41	0.48	0.425532
	1541	0.743568	0.6	0.61	0.65	0.56	0.627451		1541	0.727702	0.6	0.64	0.67	0.57	0.633663				1541	0.684391	0.62	0.61	0.66	0.57	0.640777
	1542	0.772379	0.7	0.75	0.71	0.73	0.703297		1542	0.686275	0.61	0.63	0.6	0.64	0.602151				1542	0.670503	0.54	0.69	0.61	0.62	0.574713
	1543	0.746141	0.66	0.74	0.67	0.72	0.666667		1543	0.770583	0.66	0.68	0.63	0.71	0.644444				1543	0.546312	0.5	0.38	0.4	0.48	0.444444
	1544	0.682051	0.56	0.6	0.54	0.61	0.549451		1544	0.740598	0.64	0.67	0.63	0.69	0.637363				1544	0.582051	0.56	0.52	0.5	0.57	0.526316
	1545	0.743197	0.58	0.67	0.64	0.62	0.608696		1545	0.707908	0.6	0.63	0.62	0.62	0.610526				1545	0.684736	0.73	0.59	0.64	0.69	0.679612
	1546	0.828397	0.71	0.76	0.8	0.66	0.754717		1546	0.75392	0.61	0.66	0.71	0.55	0.653846				1546	0.611716	0.62	0.56	0.66	0.52	0.642202
	1547	0.819149	0.64	0.74	0.7	0.69	0.666667		1547	0.757872	0.6	0.68	0.64	0.64	0.615385				1547	0.633617	0.62	0.42	0.5	0.54	0.552381
	1548	0.769673	0.69	0.76	0.66	0.79	0.675		1548	0.762157	0.67	0.69	0.59	0.75	0.626506				1548	0.644341	0.54	0.62	0.49	0.67	0.512195
	1549	0.715695	0.64	0.66	0.61	0.69	0.622222		1549	0.676244	0.57	0.6	0.54	0.63	0.555556				1549	0.628431	0.61	0.51	0.51	0.61	0.556701
	1550	0.698718	0.64	0.67	0.63	0.69	0.637363		1550	0.692735	0.62	0.63	0.6	0.66	0.608696				1550	0.63953	0.47	0.63	0.52	0.58	0.494118
	1551	0.893506	0.79	0.82	0.77	0.83	0.776471		1551	0.844156	0.71	0.75	0.68	0.77	0.697674				1551	0.601732	0.43	0.62	0.46	0.59	0.444444
	1552	0.69509	0.67	0.69	0.63	0.73	0.651685		1552	0.655039	0.63	0.65	0.59	0.69	0.606742				1552	0.559647	0.4	0.57	0.42	0.54	0.409639
	1553	0.796312	0.68	0.75	0.7	0.74	0.689655		1553	0.800172	0.66	0.7	0.64	0.71	0.651685				1553	0.670883	0.59	0.57	0.53	0.62	0.55914
	1554	0.694043	0.6	0.64	0.64	0.6	0.618557		1554	0.742553	0.6	0.62	0.62	0.59	0.612245				1554	0.6	0.6	0.51	0.57	0.55	0.582524
	1555	0.735627	0.64	0.66	0.72	0.57	0.679245		1555	0.722125	0.62	0.66	0.71	0.56	0.666667				1555	0.593206	0.59	0.39	0.57	0.41	0.578947
	1556	0.764151	0.73	0.79	0.74	0.78	0.735632		1556	0.698113	0.66	0.66	0.62	0.7	0.637363				1556	0.554031	0.57	0.47	0.47	0.57	0.515464
	1557	0.705832	0.64	0.7	0.72	0.62	0.68		1557	0.656518	0.62	0.68	0.7	0.6	0.66				1557	0.580403	0.51	0.57	0.59	0.49	0.545455
	1558	0.810939	0.72	0.74	0.69	0.77	0.704545		1558	0.718346	0.58	0.65	0.57	0.66	0.574713				1558	0.550172	0.65	0.43	0.47	0.61	0.54902
	1559	0.778208	0.72	0.74	0.69	0.77	0.704545		1559	0.743325	0.65	0.65	0.6	0.7	0.622222				1559	0.591085	0.47	0.56	0.45	0.57	0.45977
	1560	0.759863	0.73	0.75	0.71	0.77	0.719101		1560	0.621784	0.52	0.53	0.48	0.57	0.5				1560	0.640866	0.61	0.57	0.54	0.64	0.574468
	1561	0.841338	0.73	0.75	0.71	0.77	0.719101		1561	0.80446	0.68	0.7	0.65	0.73	0.666667				1561	0.669383	0.57	0.64	0.57	0.64	0.568182
	1562	0.745175	0.62	0.63	0.54	0.71	0.581395		1562	0.697368	0.57	0.63	0.52	0.68	0.547619				1562	0.567325	0.57	0.44	0.42	0.6	0.484211
	1563	0.706735	0.61	0.67	0.62	0.65	0.615385		1563	0.677323	0.57	0.59	0.55	0.6	0.55914				1563	0.595482	0.48	0.59	0.51	0.56	0.494382
	1564	0.825043	0.73	0.74	0.7	0.76	0.711111		1564	0.787307	0.66	0.66	0.62	0.7	0.637363				1564	0.616638	0.5	0.58	0.5	0.58	0.5
	1565	0.840136	0.73	0.78	0.76	0.75	0.744681		1565	0.794643	0.62	0.71	0.68	0.66	0.652174				1565	0.629039	0.5	0.53	0.51	0.52	0.505263
	1566	0.756375	0.67	0.7	0.57	0.78	0.615385		1566	0.724044	0.58	0.64	0.49	0.72	0.531646				1566	0.593807	0.56	0.52	0.41	0.67	0.470588
	1567	0.628936	0.6	0.58	0.57	0.6	0.583333		1567	0.661277	0.57	0.6	0.57	0.6	0.574468				1567	0.620213	0.6	0.56	0.56	0.6	0.57732
	1568	0.739574	0.7	0.72	0.73	0.69	0.714286		1568	0.725532	0.62	0.66	0.66	0.62	0.639175				1568	0.620426	0.52	0.53	0.54	0.51	0.530612
	1569	0.820071	0.69	0.74	0.64	0.78	0.666667		1569	0.791335	0.67	0.69	0.59	0.75	0.626506				1569	0.545756	0.51	0.52	0.42	0.61	0.45977
	1570	0.801709	0.71	0.75	0.71	0.75	0.711111		1570	0.763248	0.64	0.67	0.63	0.69	0.637363				1570	0.736111	0.62	0.65	0.61	0.67	0.615385
	1571	0.805556	0.69	0.75	0.7	0.74	0.696629		1571	0.76453	0.67	0.69	0.65	0.71	0.659341				1571	0.588034	0.53	0.48	0.47	0.54	0.5
	1572	0.715592	0.66	0.68	0.6	0.73	0.627907		1572	0.743902	0.63	0.66	0.58	0.71	0.604651				1572	0.684016	0.54	0.66	0.54	0.66	0.536585
	1573	0.822128	0.7	0.78	0.75	0.74	0.725275		1573	0.825106	0.66	0.72	0.69	0.69	0.673913				1573	0.601702	0.51	0.58	0.53	0.56	0.521739
	1574	0.776568	0.66	0.71	0.63	0.74	0.642857		1574	0.726045	0.59	0.66	0.56	0.69	0.571429				1574	0.564024	0.51	0.5	0.43	0.58	0.466667
	1575	0.786585	0.73	0.76	0.8	0.67	0.766355		1575	0.753049	0.64	0.66	0.72	0.57	0.679245				1575	0.656359	0.61	0.66	0.71	0.55	0.653846
	1576	0.785592	0.72	0.76	0.73	0.75	0.725275		1576	0.782182	0.7	0.73	0.7	0.73	0.695652				1576	0.702685	0.59	0.65	0.6	0.63	0.593407
	1577	0.751701	0.67	0.69	0.68	0.68	0.673684		1577	0.769558	0.67	0.73	0.71	0.69	0.688172				1577	0.647959	0.52	0.65	0.6	0.58	0.555556
	1578	0.732895	0.67	0.68	0.6	0.75	0.635294		1578	0.722807	0.6	0.63	0.53	0.69	0.564706				1578	0.678728	0.6	0.65	0.55	0.7	0.571429
	1579	0.669362	0.66	0.66	0.65	0.67	0.652632		1579	0.641277	0.55	0.6	0.57	0.59	0.55914				1579	0.677021	0.6	0.58	0.57	0.6	0.583333
	1580	0.769264	0.65	0.67	0.72	0.6	0.685714		1580	0.712554	0.56	0.64	0.67	0.53	0.613861				1580	0.557359	0.51	0.52	0.58	0.45	0.543689
	1581	0.800603	0.67	0.72	0.66	0.74	0.666667		1581	0.758398	0.6	0.65	0.58	0.67	0.590909				1581	0.642765	0.58	0.61	0.54	0.65	0.561798
	1582	0.729113	0.67	0.72	0.66	0.74	0.666667		1582	0.7205	0.6	0.67	0.59	0.68	0.597701				1582	0.639535	0.51	0.65	0.54	0.62	0.52381
	1583	0.764865	0.65	0.68	0.76	0.54	0.702703		1583	0.734685	0.63	0.68	0.76	0.53	0.690909				1583	0.603604	0.57	0.51	0.65	0.42	0.607143
	1584	0.724681	0.64	0.68	0.68	0.64	0.659794		1584	0.694894	0.6	0.64	0.64	0.6	0.618557				1584	0.535106	0.48	0.53	0.52	0.49	0.5
	1585	0.732127	0.63	0.67	0.71	0.59	0.666667		1585	0.665805	0.57	0.6	0.65	0.53	0.607843				1585	0.628553	0.59	0.56	0.63	0.52	0.609524
	1586	0.732558	0.63	0.67	0.6	0.69	0.613636		1586	0.691645	0.65	0.69	0.62	0.71	0.636364				1586	0.600345	0.67	0.48	0.51	0.65	0.58
	1587	0.774978	0.62	0.69	0.57	0.73	0.592593		1587	0.708665	0.62	0.67	0.56	0.72	0.585366				1587	0.600575	0.64	0.41	0.42	0.63	0.510204
	1588	0.758547	0.67	0.73	0.74	0.66	0.707071		1588	0.670085	0.56	0.6	0.62	0.54	0.585859				1588	0.539316	0.42	0.44	0.47	0.4	0.444444
	1589	0.654762	0.61	0.62	0.62	0.61	0.618557		1589	0.659439	0.59	0.58	0.59	0.58	0.591837				1589	0.529762	0.39	0.65	0.53	0.51	0.447059
	1590	0.739983	0.68	0.71	0.76	0.62	0.716981		1590	0.697735	0.62	0.73	0.76	0.59	0.686275				1590	0.742596	0.64	0.71	0.75	0.59	0.692308
	1591	0.72906	0.69	0.71	0.67	0.73	0.681319		1591	0.65812	0.6	0.65	0.6	0.65	0.6				1591	0.562821	0.53	0.46	0.46	0.53	0.494845
	1592	0.704177	0.61	0.65	0.61	0.65	0.608696		1592	0.73231	0.61	0.69	0.64	0.66	0.622222				1592	0.539855	0.52	0.51	0.49	0.54	0.505263
	1593	0.727928	0.58	0.59	0.7	0.47	0.636364		1593	0.731982	0.63	0.65	0.75	0.52	0.684685				1593	0.733333	0.65	0.65	0.75	0.53	0.696429
	1594	0.734563	0.61	0.66	0.6	0.67	0.606742		1594	0.633791	0.57	0.6	0.54	0.63	0.555556				1594	0.706904	0.7	0.6	0.6	0.71	0.645833
	1595	0.825661	0.75	0.72	0.75	0.72	0.745098		1595	0.775362	0.71	0.74	0.75	0.69	0.727273				1595	0.671782	0.63	0.59	0.63	0.59	0.627451
	1596	0.696854	0.63	0.67	0.66	0.64	0.645833		1596	0.662415	0.61	0.65	0.64	0.62	0.625				1596	0.5946	0.57	0.5	0.54	0.53	0.554455
	1597	0.647186	0.6	0.64	0.56	0.67	0.574713		1597	0.692641	0.62	0.64	0.57	0.69	0.590909				1597	0.524242	0.5	0.49	0.43	0.56	0.461538
	1598	0.779574	0.66	0.7	0.7	0.66	0.680412		1598	0.732766	0.64	0.66	0.67	0.63	0.653061				1598	0.566383	0.5	0.55	0.54	0.51	0.520833
	1599	0.675192	0.57	0.61	0.57	0.61	0.565217		1599	0.601876	0.52	0.57	0.52	0.57	0.521739				1599	0.63896	0.63	0.53	0.55	0.61	0.585859
	1600	0.736364	0.6	0.65	0.57	0.68	0.581395		1600	0.703896	0.6	0.62	0.54	0.67	0.568182				1600	0.650866	0.62	0.62	0.55	0.68	0.58427
	1601	0.84632	0.76	0.78	0.73	0.81	0.744186		1601	0.87619	0.79	0.8	0.75	0.83	0.767442				1601	0.699567	0.52	0.64	0.52	0.64	0.52381
	1602	0.637281	0.57	0.63	0.52	0.68	0.547619		1602	0.651316	0.62	0.61	0.53	0.7	0.574713				1602	0.660526	0.6	0.61	0.52	0.69	0.55814
	1603	0.695319	0.62	0.64	0.65	0.61	0.632653		1603	0.677021	0.62	0.68	0.67	0.63	0.645833				1603	0.615957	0.46	0.57	0.53	0.5	0.494624
	1604	0.800595	0.71	0.76	0.74	0.73	0.723404		1604	0.740221	0.65	0.67	0.66	0.66	0.652632				1604	0.599702	0.46	0.63	0.55	0.54	0.5
	1605	0.723404	0.62	0.66	0.63	0.65	0.623656		1605	0.693191	0.6	0.64	0.61	0.63	0.602151				1605	0.580851	0.55	0.5	0.51	0.54	0.530612
	1606	0.781463	0.62	0.69	0.67	0.65	0.645161		1606	0.753827	0.71	0.76	0.74	0.73	0.723404				1606	0.613733	0.58	0.49	0.53	0.55	0.554455
	1607	0.702381	0.65	0.67	0.66	0.66	0.652632		1607	0.688776	0.58	0.63	0.61	0.61	0.595745				1607	0.662202	0.56	0.57	0.56	0.57	0.5625
	1608	0.736278	0.68	0.7	0.65	0.73	0.666667		1608	0.761149	0.66	0.72	0.66	0.72	0.659091				1608	0.644511	0.52	0.6	0.52	0.6	0.522727
	1609	0.731624	0.62	0.65	0.61	0.67	0.615385		1609	0.708974	0.58	0.6	0.55	0.62	0.565217				1609	0.699359	0.58	0.67	0.6	0.65	0.590909
	1610	0.758148	0.73	0.77	0.73	0.77	0.727273		1610	0.715266	0.57	0.6	0.54	0.63	0.555556				1610	0.690609	0.61	0.64	0.59	0.67	0.6
	1611	0.73852	0.67	0.71	0.7	0.69	0.680851		1611	0.731293	0.58	0.67	0.64	0.62	0.608696				1611	0.679634	0.65	0.57	0.6	0.62	0.62
	1612	0.731197	0.67	0.67	0.64	0.7	0.652174		1612	0.748291	0.67	0.73	0.68	0.72	0.674157				1612	0.63141	0.62	0.48	0.51	0.6	0.56
	1613	0.729753	0.67	0.71	0.67	0.71	0.673913		1613	0.66624	0.54	0.57	0.53	0.58	0.537634				1613	0.623188	0.52	0.61	0.55	0.58	0.533333
	1614	0.794444	0.71	0.75	0.71	0.75	0.711111		1614	0.779915	0.67	0.69	0.65	0.71	0.659341				1614	0.637607	0.58	0.56	0.53	0.6	0.553191
	1615	0.794218	0.67	0.71	0.7	0.69	0.680851		1615	0.696429	0.58	0.63	0.61	0.61	0.595745				1615	0.676871	0.71	0.57	0.62	0.67	0.660194
	1616	0.666376	0.63	0.64	0.57	0.71	0.597701		1616	0.643728	0.59	0.61	0.52	0.67	0.551724				1616	0.562718	0.49	0.5	0.42	0.57	0.449438
	1617	0.744872	0.62	0.69	0.64	0.68	0.629213		1617	0.708547	0.67	0.67	0.64	0.7	0.652174				1617	0.612821	0.51	0.54	0.49	0.56	0.5
	1618	0.814578	0.72	0.75	0.72	0.75	0.717391		1618	0.793265	0.7	0.71	0.68	0.72	0.688172				1618	0.605499	0.61	0.47	0.51	0.57	0.554455
	1619	0.825108	0.74	0.76	0.7	0.79	0.72093		1619	0.7329	0.64	0.67	0.6	0.71	0.62069				1619	0.541558	0.4	0.58	0.42	0.56	0.414634
	1620	0.788889	0.71	0.73	0.76	0.69	0.732673		1620	0.683333	0.6	0.67	0.67	0.59	0.632653				1620	0.772222	0.65	0.73	0.74	0.65	0.693878
	1621	0.6875	0.58	0.63	0.61	0.61	0.595745		1621	0.654762	0.54	0.57	0.55	0.56	0.547368				1621	0.629252	0.48	0.61	0.55	0.55	0.511111
	1622	0.714286	0.63	0.65	0.65	0.63	0.639175		1622	0.69898	0.63	0.71	0.69	0.65	0.659574				1622	0.724277	0.65	0.6	0.63	0.63	0.64
	1623	0.871173	0.81	0.84	0.83	0.82	0.821053		1623	0.858418	0.73	0.76	0.74	0.74	0.736842				1623	0.677721	0.5	0.69	0.62	0.59	0.551724
	1624	0.730263	0.6	0.67	0.56	0.7	0.578313		1624	0.717982	0.62	0.65	0.56	0.71	0.588235				1624	0.685307	0.5	0.67	0.51	0.66	0.506329
	1625	0.802643	0.7	0.71	0.68	0.72	0.688172		1625	0.730179	0.59	0.65	0.6	0.63	0.593407				1625	0.56202	0.61	0.55	0.55	0.61	0.57732
	1626	0.79438	0.71	0.71	0.61	0.79	0.658537		1626	0.719001	0.63	0.66	0.55	0.74	0.585366				1626	0.553301	0.5	0.51	0.4	0.61	0.44186
	1627	0.819913	0.76	0.76	0.71	0.81	0.735632		1627	0.836364	0.71	0.76	0.7	0.78	0.705882				1627	0.649784	0.55	0.56	0.49	0.62	0.516854
	1628	0.796581	0.67	0.75	0.7	0.72	0.681818		1628	0.775641	0.71	0.73	0.7	0.75	0.703297				1628	0.592521	0.56	0.42	0.45	0.52	0.5
	1629	0.729787	0.6	0.66	0.65	0.61	0.625		1629	0.761702	0.68	0.68	0.69	0.67	0.686869				1629	0.536383	0.44	0.49	0.48	0.45	0.458333
	1630	0.697256	0.62	0.66	0.69	0.59	0.653465		1630	0.686964	0.62	0.64	0.67	0.58	0.647059				1630	0.693611	0.51	0.66	0.64	0.53	0.568421
	1631	0.752178	0.64	0.71	0.75	0.59	0.692308		1631	0.744338	0.68	0.71	0.76	0.62	0.716981				1631	0.578179	0.5	0.54	0.6	0.44	0.543689
	1632	0.741289	0.63	0.7	0.6	0.72	0.619048		1632	0.662892	0.59	0.62	0.53	0.67	0.55814				1632	0.594948	0.61	0.52	0.48	0.64	0.537634
	1633	0.751701	0.67	0.71	0.7	0.68	0.6875		1633	0.778486	0.65	0.69	0.68	0.66	0.666667				1633	0.595238	0.43	0.65	0.55	0.53	0.482759
	1634	0.70766	0.53	0.58	0.54	0.57	0.537634		1634	0.628085	0.51	0.56	0.52	0.55	0.516129				1634	0.590851	0.64	0.54	0.57	0.61	0.6
	1635	0.783807	0.72	0.74	0.69	0.77	0.704545		1635	0.734711	0.65	0.69	0.62	0.71	0.636364				1635	0.59733	0.53	0.52	0.47	0.58	0.5
	1636	0.695745	0.58	0.62	0.62	0.58	0.597938		1636	0.668936	0.6	0.62	0.62	0.59	0.612245				1636	0.595319	0.56	0.49	0.54	0.51	0.54902
	1637	0.72534	0.63	0.69	0.67	0.65	0.652632		1637	0.684099	0.59	0.62	0.62	0.6	0.604167				1637	0.666454	0.53	0.62	0.59	0.57	0.55914
	1638	0.77193	0.65	0.72	0.62	0.75	0.634146		1638	0.82193	0.72	0.75	0.67	0.8	0.698795				1638	0.628947	0.6	0.49	0.45	0.64	0.516129
	1639	0.777431	0.68	0.71	0.6	0.78	0.641975		1639	0.750669	0.63	0.69	0.57	0.75	0.6				1639	0.68711	0.58	0.61	0.49	0.69	0.53012
	1640	0.797599	0.7	0.75	0.7	0.75	0.704545		1640	0.782161	0.59	0.62	0.57	0.65	0.577778				1640	0.58705	0.55	0.49	0.47	0.57	0.505263
	1641	0.755527	0.65	0.69	0.68	0.66	0.666667		1641	0.766582	0.69	0.75	0.74	0.71	0.715789				1641	0.673682	0.55	0.65	0.61	0.58	0.580645
	1642	0.675386	0.64	0.66	0.61	0.69	0.622222		1642	0.665094	0.59	0.64	0.58	0.65	0.58427				1642	0.604846	0.55	0.57	0.51	0.6	0.527473
	1643	0.748511	0.72	0.72	0.73	0.71	0.727273		1643	0.730213	0.62	0.64	0.65	0.61	0.632653				1643	0.539574	0.48	0.51	0.51	0.48	0.494845
	1644	0.745323	0.69	0.69	0.69	0.69	0.6875		1644	0.73852	0.67	0.69	0.68	0.68	0.673684				1644	0.677721	0.69	0.55	0.6	0.64	0.640777
	1645	0.695952	0.6	0.63	0.57	0.67	0.58427		1645	0.678295	0.53	0.59	0.51	0.62	0.522727				1645	0.612403	0.7	0.43	0.49	0.64	0.576923
	1646	0.688462	0.62	0.65	0.61	0.67	0.615385		1646	0.701709	0.62	0.63	0.6	0.66	0.608696				1646	0.591667	0.42	0.56	0.45	0.53	0.436782
	1647	0.768347	0.67	0.67	0.58	0.75	0.619048		1647	0.69496	0.54	0.57	0.46	0.65	0.494118				1647	0.645668	0.62	0.55	0.48	0.68	0.539326
	1648	0.758772	0.63	0.65	0.72	0.55	0.672897		1648	0.751316	0.67	0.7	0.76	0.6	0.71028				1648	0.607237	0.54	0.5	0.61	0.43	0.574074
	1649	0.717217	0.66	0.68	0.57	0.75	0.609756		1649	0.640946	0.58	0.63	0.5	0.7	0.536585				1649	0.609946	0.53	0.63	0.48	0.67	0.5
	1650	0.815745	0.72	0.77	0.77	0.72	0.742268		1650	0.768936	0.68	0.68	0.69	0.67	0.686869				1650	0.656383	0.5	0.62	0.58	0.54	0.537634
	1651	0.739149	0.6	0.62	0.62	0.59	0.612245		1651	0.691915	0.62	0.66	0.66	0.62	0.639175				1651	0.688085	0.42	0.66	0.57	0.52	0.482759
	1652	0.778486	0.71	0.75	0.74	0.72	0.729167		1652	0.703231	0.57	0.62	0.61	0.59	0.589474				1652	0.666454	0.61	0.6	0.61	0.6	0.612245
	1653	0.792766	0.62	0.76	0.71	0.68	0.659091		1653	0.670638	0.55	0.64	0.59	0.6	0.571429				1653	0.596596	0.55	0.56	0.54	0.57	0.547368
	1654	0.70812	0.62	0.65	0.61	0.67	0.615385		1654	0.697436	0.58	0.62	0.57	0.63	0.571429				1654	0.63312	0.56	0.58	0.53	0.6	0.543478
	1655	0.733333	0.62	0.65	0.61	0.67	0.615385		1655	0.705983	0.64	0.65	0.62	0.68	0.630435				1655	0.625214	0.47	0.6	0.5	0.56	0.482759
	1656	0.790213	0.68	0.7	0.68	0.7	0.680851		1656	0.764255	0.64	0.72	0.68	0.68	0.659341				1656	0.663404	0.6	0.58	0.57	0.6	0.583333
	1657	0.75	0.61	0.65	0.64	0.62	0.625		1657	0.724915	0.57	0.62	0.61	0.59	0.589474				1657	0.642219	0.59	0.52	0.56	0.56	0.574257
	1658	0.640946	0.55	0.61	0.48	0.68	0.512195		1658	0.661017	0.61	0.63	0.51	0.71	0.554217				1658	0.60504	0.47	0.58	0.42	0.63	0.444444
	1659	0.819039	0.74	0.77	0.8	0.71	0.764706		1659	0.750429	0.64	0.68	0.71	0.61	0.673267				1659	0.648585	0.58	0.55	0.61	0.52	0.596154
	1660	0.825661	0.74	0.76	0.74	0.76	0.73913		1660	0.809037	0.7	0.73	0.7	0.73	0.695652				1660	0.60422	0.52	0.57	0.52	0.57	0.521739
	1661	0.756378	0.67	0.71	0.7	0.69	0.680851		1661	0.668793	0.52	0.57	0.54	0.55	0.531915				1661	0.647109	0.48	0.61	0.55	0.55	0.511111
	1662	0.715152	0.56	0.6	0.65	0.51	0.601942		1662	0.751515	0.62	0.64	0.69	0.56	0.653846				1662	0.627922	0.51	0.69	0.68	0.52	0.583333
	1663	0.788158	0.74	0.75	0.81	0.67	0.770642		1663	0.796491	0.67	0.72	0.78	0.6	0.716981				1663	0.644518	0.61	0.55	0.66	0.5	0.636364
	1664	0.783969	0.71	0.74	0.56	0.84	0.628571		1664	0.767351	0.65	0.7	0.5	0.81	0.56338				1664	0.666422	0.45	0.65	0.38	0.72	0.411765
	1665	0.794468	0.66	0.72	0.69	0.69	0.673913		1665	0.73234	0.6	0.64	0.61	0.63	0.602151				1665	0.664894	0.49	0.6	0.53	0.56	0.511111
	1666	0.719481	0.57	0.65	0.56	0.67	0.564706		1666	0.666234	0.57	0.58	0.51	0.64	0.539326				1666	0.512554	0.57	0.42	0.43	0.56	0.489796
	1667	0.703656	0.61	0.67	0.65	0.63	0.631579		1667	0.703656	0.59	0.62	0.62	0.6	0.604167				1667	0.646684	0.59	0.54	0.57	0.57	0.58
	1668	0.752899	0.66	0.69	0.58	0.76	0.617284		1668	0.714541	0.61	0.68	0.55	0.73	0.575				1668	0.555754	0.55	0.51	0.42	0.64	0.477273
	1669	0.734694	0.65	0.71	0.7	0.67	0.673684		1669	0.727466	0.65	0.71	0.7	0.67	0.673684				1669	0.512543	0.47	0.54	0.51	0.5	0.489362
	1670	0.683291	0.49	0.59	0.57	0.51	0.526316		1670	0.648764	0.59	0.65	0.65	0.59	0.618557				1670	0.666027	0.61	0.63	0.65	0.59	0.626263
	1671	0.805106	0.64	0.72	0.71	0.65	0.673684		1671	0.794468	0.64	0.68	0.68	0.64	0.659794				1671	0.64766	0.6	0.55	0.59	0.57	0.594059
	1672	0.752144	0.7	0.74	0.69	0.75	0.696629		1672	0.72084	0.61	0.66	0.6	0.67	0.606742				1672	0.676029	0.52	0.68	0.57	0.63	0.547619
	1673	0.761751	0.74	0.76	0.63	0.84	0.684211		1673	0.771889	0.69	0.66	0.53	0.79	0.6				1673	0.63871	0.49	0.65	0.44	0.69	0.459459
	1674	0.768439	0.7	0.74	0.69	0.75	0.696629		1674	0.680532	0.55	0.62	0.55	0.62	0.545455				1674	0.587693	0.48	0.53	0.46	0.55	0.466667
	1675	0.77381	0.69	0.75	0.74	0.71	0.715789		1675	0.770408	0.69	0.75	0.74	0.71	0.715789				1675	0.721726	0.67	0.6	0.63	0.64	0.653465
	1676	0.710875	0.62	0.66	0.55	0.72	0.578313		1676	0.677277	0.59	0.6	0.5	0.69	0.541176				1676	0.604111	0.49	0.6	0.45	0.64	0.469136
	1677	0.795726	0.71	0.73	0.7	0.75	0.703297		1677	0.703846	0.58	0.63	0.58	0.63	0.577778				1677	0.69594	0.71	0.62	0.62	0.71	0.659794
	1678	0.781277	0.74	0.74	0.76	0.73	0.747475		1678	0.738723	0.64	0.68	0.68	0.64	0.659794				1678	0.671064	0.64	0.51	0.58	0.57	0.609524
	1679	0.679007	0.59	0.61	0.52	0.67	0.551724		1679	0.683362	0.56	0.62	0.52	0.66	0.541176				1679	0.61716	0.61	0.57	0.51	0.67	0.555556
	1680	0.745951	0.63	0.65	0.67	0.61	0.646465		1680	0.760443	0.65	0.7	0.7	0.64	0.673469				1680	0.533674	0.55	0.41	0.51	0.45	0.528302
	1681	0.721702	0.62	0.66	0.63	0.65	0.623656		1681	0.705106	0.6	0.62	0.6	0.62	0.595745				1681	0.579362	0.57	0.44	0.49	0.52	0.529412
	1682	0.738946	0.65	0.67	0.66	0.66	0.652632		1682	0.752126	0.69	0.71	0.7	0.7	0.694737				1682	0.489583	0.44	0.49	0.46	0.47	0.446809
	1683	0.745209	0.68	0.77	0.68	0.77	0.682927		1683	0.698606	0.61	0.66	0.57	0.7	0.588235				1683	0.613023	0.51	0.54	0.45	0.6	0.477273
	1684	0.71645	0.64	0.65	0.59	0.71	0.613636		1684	0.740693	0.62	0.65	0.58	0.69	0.597701				1684	0.572511	0.52	0.55	0.47	0.6	0.494382
	1685	0.762771	0.71	0.75	0.68	0.77	0.697674		1685	0.752814	0.69	0.69	0.63	0.75	0.659091				1685	0.605844	0.43	0.58	0.44	0.57	0.433735
	1686	0.764255	0.7	0.7	0.71	0.69	0.707071		1686	0.745106	0.68	0.72	0.72	0.68	0.701031				1686	0.630213	0.56	0.55	0.57	0.54	0.565657
	1687	0.708974	0.67	0.67	0.64	0.7	0.652174		1687	0.612393	0.53	0.62	0.55	0.6	0.539326				1687	0.701709	0.62	0.65	0.61	0.67	0.615385
	1688	0.765731	0.67	0.67	0.67	0.67	0.666667		1688	0.777211	0.65	0.69	0.67	0.67	0.659574				1688	0.559311	0.5	0.49	0.49	0.5	0.494845
	1689	0.692602	0.52	0.63	0.58	0.57	0.549451		1689	0.714286	0.67	0.69	0.68	0.68	0.673684				1689	0.596939	0.5	0.49	0.49	0.5	0.494845
	1690	0.770408	0.65	0.69	0.67	0.67	0.659574		1690	0.767007	0.67	0.73	0.71	0.69	0.688172				1690	0.670281	0.67	0.59	0.62	0.64	0.64
	1691	0.790476	0.6	0.75	0.64	0.71	0.617284		1691	0.741126	0.69	0.69	0.63	0.75	0.659091				1691	0.63355	0.62	0.45	0.46	0.61	0.530612
	1692	0.814578	0.69	0.72	0.73	0.67	0.707071		1692	0.720801	0.67	0.7	0.71	0.65	0.686869				1692	0.613384	0.55	0.5	0.55	0.5	0.54902
	1693	0.770035	0.68	0.71	0.64	0.75	0.658824		1693	0.758275	0.68	0.73	0.65	0.76	0.666667				1693	0.652875	0.59	0.61	0.52	0.67	0.551724
	1694	0.709302	0.58	0.65	0.57	0.66	0.574713		1694	0.678725	0.56	0.65	0.56	0.65	0.55814				1694	0.560293	0.58	0.54	0.5	0.62	0.537634
	1695	0.777494	0.7	0.76	0.73	0.74	0.711111		1695	0.79838	0.67	0.69	0.66	0.7	0.666667				1695	0.703751	0.54	0.69	0.61	0.62	0.574713
	1696	0.744246	0.61	0.67	0.62	0.65	0.615385		1696	0.751492	0.67	0.69	0.66	0.7	0.666667				1696	0.745098	0.65	0.61	0.6	0.66	0.625
	1697	0.748936	0.66	0.66	0.65	0.67	0.652632		1697	0.788936	0.72	0.8	0.77	0.75	0.747253				1697	0.618936	0.57	0.52	0.53	0.57	0.55102
	1698	0.574913	0.56	0.59	0.5	0.65	0.528736		1698	0.598432	0.49	0.52	0.43	0.58	0.454545				1698	0.567291	0.54	0.48	0.43	0.59	0.478261
	1699	0.759434	0.68	0.7	0.73	0.65	0.705882		1699	0.705403	0.64	0.68	0.71	0.61	0.673267				1699	0.618782	0.62	0.48	0.59	0.51	0.605505
	1700	0.756607	0.7	0.73	0.7	0.73	0.695652		1700	0.659847	0.57	0.61	0.57	0.61	0.565217				1700	0.560315	0.57	0.45	0.48	0.53	0.52
	1701	0.800851	0.72	0.74	0.75	0.71	0.734694		1701	0.78	0.68	0.7	0.71	0.67	0.693878				1701	0.669149	0.64	0.55	0.6	0.59	0.621359
	1702	0.808355	0.77	0.78	0.73	0.81	0.75		1702	0.810078	0.72	0.74	0.69	0.77	0.704545				1702	0.651378	0.49	0.57	0.48	0.58	0.482759
	1703	0.711418	0.56	0.61	0.69	0.47	0.616822		1703	0.70562	0.59	0.63	0.71	0.5	0.648148				1703	0.708742	0.58	0.71	0.76	0.52	0.653846
	1704	0.755968	0.64	0.67	0.57	0.74	0.60241		1704	0.751989	0.64	0.69	0.58	0.74	0.609756				1704	0.597701	0.56	0.47	0.42	0.61	0.478261
	1705	0.811255	0.76	0.79	0.82	0.72	0.792453		1705	0.800866	0.65	0.69	0.73	0.6	0.692308				1705	0.734416	0.6	0.67	0.7	0.56	0.647059
	1706	0.770026	0.7	0.78	0.71	0.76	0.705882		1706	0.719638	0.6	0.67	0.59	0.68	0.597701				1706	0.631783	0.51	0.63	0.52	0.62	0.517647
	1707	0.805556	0.69	0.73	0.69	0.73	0.688889		1707	0.849145	0.78	0.81	0.78	0.81	0.777778				1707	0.730556	0.6	0.67	0.61	0.66	0.606742
	1708	0.769673	0.64	0.72	0.61	0.75	0.625		1708	0.781609	0.69	0.71	0.61	0.77	0.650602				1708	0.735632	0.62	0.66	0.55	0.72	0.578313
	1709	0.682128	0.66	0.66	0.65	0.67	0.652632		1709	0.662128	0.62	0.66	0.63	0.65	0.623656				1709	0.601277	0.62	0.58	0.58	0.62	0.597938
	1710	0.726799	0.67	0.69	0.52	0.8	0.586667		1710	0.705019	0.55	0.62	0.43	0.73	0.48				1710	0.595407	0.55	0.55	0.38	0.7	0.45
	1711	0.78223	0.73	0.77	0.7	0.8	0.714286		1711	0.709059	0.56	0.59	0.5	0.65	0.528736				1711	0.642422	0.51	0.62	0.5	0.64	0.506024
	1712	0.822041	0.72	0.75	0.78	0.69	0.745098		1712	0.76458	0.64	0.66	0.69	0.6	0.666667				1712	0.632719	0.55	0.57	0.6	0.51	0.574257
	1713	0.672384	0.61	0.64	0.59	0.67	0.6		1713	0.674099	0.57	0.64	0.57	0.64	0.568182				1713	0.674743	0.66	0.57	0.56	0.67	0.604167
	1714	0.739149	0.62	0.66	0.66	0.62	0.639175		1714	0.714043	0.6	0.66	0.65	0.61	0.625				1714	0.704894	0.66	0.64	0.66	0.64	0.66
	1715	0.810742	0.73	0.74	0.76	0.71	0.74		1715	0.797101	0.75	0.76	0.78	0.73	0.76				1715	0.654092	0.57	0.61	0.62	0.56	0.591837
	1716	0.753859	0.66	0.7	0.73	0.63	0.693069		1716	0.753859	0.64	0.68	0.71	0.61	0.673267				1716	0.599914	0.55	0.55	0.59	0.5	0.568627
	1717	0.805702	0.7	0.74	0.65	0.78	0.674699		1717	0.787281	0.67	0.72	0.63	0.76	0.650602				1717	0.723026	0.62	0.61	0.53	0.7	0.574713
	1718	0.745022	0.67	0.71	0.64	0.74	0.651163		1718	0.653247	0.6	0.62	0.54	0.67	0.568182				1718	0.657143	0.57	0.56	0.5	0.63	0.533333
	1719	0.750429	0.66	0.66	0.7	0.62	0.679612		1719	0.740137	0.64	0.7	0.72	0.62	0.68				1719	0.531089	0.47	0.5	0.53	0.44	0.5
	1720	0.673504	0.62	0.63	0.6	0.66	0.608696		1720	0.73547	0.64	0.65	0.62	0.68	0.630435				1720	0.60235	0.38	0.63	0.47	0.54	0.419753
	1721	0.782684	0.69	0.71	0.64	0.75	0.666667		1721	0.781818	0.71	0.73	0.67	0.77	0.689655				1721	0.630952	0.5	0.64	0.51	0.62	0.506024
	1722	0.783588	0.69	0.76	0.73	0.71	0.709677		1722	0.737245	0.6	0.67	0.64	0.63	0.623656				1722	0.564626	0.58	0.47	0.52	0.53	0.54902
	1723	0.723404	0.68	0.72	0.7	0.71	0.688172		1723	0.730213	0.64	0.68	0.65	0.67	0.645161				1723	0.684894	0.6	0.64	0.61	0.63	0.602151
	1724	0.775501	0.69	0.72	0.6	0.8	0.641026		1724	0.728597	0.67	0.7	0.57	0.78	0.615385				1724	0.556694	0.44	0.51	0.35	0.61	0.390244
	1725	0.725106	0.64	0.66	0.64	0.66	0.638298		1725	0.701277	0.64	0.66	0.64	0.66	0.638298				1725	0.580426	0.49	0.56	0.51	0.54	0.5
	1726	0.707317	0.51	0.57	0.47	0.62	0.488372		1726	0.716899	0.61	0.66	0.57	0.7	0.588235				1726	0.710366	0.78	0.52	0.54	0.76	0.64
	1727	0.776496	0.71	0.78	0.79	0.7	0.747475		1727	0.702564	0.6	0.62	0.65	0.57	0.62				1727	0.66859	0.62	0.6	0.64	0.57	0.627451
	1728	0.789744	0.71	0.76	0.77	0.69	0.74		1728	0.759402	0.67	0.69	0.71	0.65	0.693069				1728	0.571154	0.52	0.56	0.57	0.5	0.545455
	1729	0.779931	0.7	0.74	0.78	0.67	0.737864		1729	0.634798	0.54	0.56	0.6	0.49	0.568627				1729	0.618432	0.54	0.65	0.66	0.53	0.591837
	1730	0.843537	0.78	0.79	0.79	0.78	0.783505		1730	0.839286	0.73	0.79	0.78	0.75	0.757895				1730	0.668367	0.57	0.62	0.61	0.59	0.589474
	1731	0.846254	0.73	0.82	0.75	0.81	0.740741		1731	0.869774	0.71	0.73	0.66	0.77	0.682353				1731	0.718641	0.61	0.64	0.56	0.69	0.581395
	1732	0.806905	0.73	0.8	0.8	0.73	0.762887		1732	0.744672	0.65	0.67	0.69	0.63	0.666667				1732	0.69757	0.53	0.67	0.64	0.56	0.580645
	1733	0.725532	0.62	0.66	0.66	0.62	0.639175		1733	0.697447	0.58	0.6	0.6	0.57	0.591837				1733	0.578936	0.56	0.45	0.52	0.49	0.538462
	1734	0.705628	0.62	0.64	0.69	0.56	0.653846		1734	0.615152	0.6	0.67	0.7	0.56	0.647059				1734	0.574892	0.56	0.45	0.57	0.44	0.568807
	1735	0.712544	0.63	0.64	0.57	0.71	0.597701		1735	0.685976	0.66	0.68	0.6	0.73	0.627907				1735	0.657666	0.51	0.66	0.52	0.65	0.518519
	1736	0.74383	0.66	0.68	0.66	0.68	0.659574		1736	0.64383	0.57	0.56	0.55	0.58	0.5625				1736	0.638298	0.4	0.72	0.58	0.56	0.475
	1737	0.797599	0.66	0.68	0.71	0.62	0.686275		1737	0.78988	0.64	0.68	0.71	0.61	0.673267				1737	0.579545	0.55	0.55	0.59	0.5	0.568627
	1738	0.73547	0.6	0.62	0.57	0.64	0.586957		1738	0.681624	0.64	0.67	0.63	0.69	0.637363				1738	0.522436	0.51	0.42	0.43	0.5	0.469388
	1739	0.823404	0.72	0.74	0.75	0.71	0.734694		1739	0.798298	0.68	0.72	0.72	0.68	0.701031				1739	0.627447	0.52	0.64	0.6	0.56	0.55914
	1740	0.736797	0.67	0.69	0.62	0.73	0.643678		1740	0.711255	0.64	0.69	0.61	0.72	0.627907				1740	0.618398	0.48	0.58	0.47	0.59	0.470588
	1741	0.744255	0.7	0.72	0.73	0.69	0.714286		1741	0.635745	0.5	0.51	0.52	0.49	0.510204				1741	0.616596	0.5	0.51	0.52	0.49	0.510204
	1742	0.723359	0.63	0.63	0.65	0.6	0.64		1742	0.697357	0.63	0.67	0.68	0.62	0.653061				1742	0.68052	0.67	0.63	0.67	0.63	0.666667
	1743	0.742772	0.6	0.67	0.64	0.63	0.623656		1743	0.67517	0.6	0.63	0.62	0.62	0.610526				1743	0.609906	0.52	0.55	0.53	0.54	0.526316
	1744	0.693548	0.6	0.68	0.51	0.75	0.552632		1744	0.676959	0.63	0.68	0.52	0.76	0.571429				1744	0.603917	0.46	0.58	0.38	0.65	0.415584
	1745	0.809949	0.73	0.77	0.77	0.74	0.75		1745	0.780612	0.65	0.71	0.7	0.67	0.673684				1745	0.619685	0.57	0.56	0.57	0.56	0.571429
	1746	0.830782	0.73	0.76	0.74	0.74	0.736842		1746	0.809949	0.69	0.71	0.7	0.7	0.694737				1746	0.648384	0.5	0.61	0.56	0.56	0.527473
	1747	0.713191	0.66	0.7	0.67	0.69	0.666667		1747	0.748511	0.64	0.7	0.67	0.67	0.652174				1747	0.671489	0.49	0.68	0.59	0.59	0.534884
	1748	0.721654	0.63	0.63	0.65	0.6	0.64		1748	0.695652	0.57	0.61	0.62	0.56	0.591837				1748	0.520034	0.45	0.5	0.5	0.45	0.474227
	1749	0.753859	0.64	0.72	0.65	0.7	0.643678		1749	0.740995	0.66	0.66	0.62	0.7	0.637363				1749	0.708834	0.57	0.72	0.62	0.67	0.595238
	1750	0.728511	0.68	0.68	0.69	0.67	0.686869		1750	0.709787	0.66	0.68	0.69	0.65	0.673469				1750	0.590426	0.48	0.6	0.56	0.52	0.516129
	1751	0.770408	0.61	0.67	0.65	0.63	0.631579		1751	0.693878	0.59	0.65	0.63	0.61	0.610526				1751	0.593963	0.61	0.48	0.55	0.55	0.576923
	1752	0.775789	0.65	0.71	0.67	0.69	0.659341		1752	0.743819	0.67	0.71	0.67	0.71	0.673913				1752	0.727195	0.5	0.73	0.62	0.62	0.554217
	1753	0.796296	0.7	0.74	0.68	0.75	0.689655		1753	0.75323	0.67	0.7	0.64	0.73	0.659091				1753	0.565245	0.56	0.54	0.49	0.6	0.521739
	1754	0.773657	0.71	0.72	0.73	0.69	0.72		1754	0.723359	0.63	0.67	0.68	0.62	0.653061				1754	0.677323	0.69	0.61	0.66	0.64	0.673077
	1755	0.704974	0.64	0.68	0.71	0.61	0.673267		1755	0.681818	0.6	0.68	0.7	0.59	0.646465				1755	0.642796	0.49	0.61	0.6	0.5	0.541667
	1756	0.783537	0.71	0.73	0.66	0.77	0.682353		1756	0.787456	0.68	0.71	0.64	0.75	0.658824				1756	0.662674	0.68	0.5	0.5	0.68	0.57732
	1757	0.694144	0.59	0.63	0.5	0.72	0.54321		1757	0.659459	0.57	0.62	0.48	0.7	0.518519				1757	0.577928	0.51	0.6	0.44	0.67	0.475
	1758	0.734868	0.65	0.69	0.65	0.69	0.652174		1758	0.783887	0.72	0.75	0.72	0.75	0.717391				1758	0.658355	0.54	0.67	0.6	0.62	0.568182
	1759	0.834609	0.73	0.75	0.75	0.73	0.742268		1759	0.798469	0.71	0.75	0.74	0.72	0.729167				1759	0.679847	0.59	0.62	0.62	0.6	0.604167
	1760	0.716622	0.64	0.69	0.76	0.56	0.691589		1760	0.694076	0.62	0.64	0.72	0.53	0.666667				1760	0.688108	0.66	0.62	0.72	0.55	0.684685
	1761	0.752613	0.63	0.66	0.58	0.71	0.604651		1761	0.745645	0.63	0.64	0.57	0.71	0.597701				1761	0.587761	0.63	0.46	0.46	0.63	0.536082
	1762	0.778912	0.69	0.73	0.72	0.7	0.708333		1762	0.780612	0.67	0.71	0.7	0.68	0.6875				1762	0.692815	0.59	0.67	0.64	0.62	0.617021
	1763	0.848252	0.76	0.8	0.78	0.79	0.769231		1763	0.817136	0.72	0.78	0.75	0.75	0.733333				1763	0.547741	0.52	0.53	0.5	0.55	0.510638
	1764	0.791453	0.71	0.73	0.7	0.75	0.703297		1764	0.74359	0.6	0.62	0.57	0.64	0.586957				1764	0.654915	0.53	0.6	0.53	0.6	0.533333
	1765	0.726496	0.62	0.67	0.62	0.67	0.622222		1765	0.723932	0.64	0.67	0.63	0.69	0.637363				1765	0.524573	0.4	0.44	0.38	0.46	0.391304
	1766	0.788889	0.71	0.73	0.7	0.75	0.703297		1766	0.75	0.64	0.69	0.64	0.69	0.644444				1766	0.597009	0.53	0.52	0.49	0.56	0.510638
	1767	0.692308	0.58	0.62	0.57	0.63	0.571429		1767	0.705556	0.6	0.63	0.59	0.65	0.593407				1767	0.68312	0.67	0.58	0.58	0.67	0.618557
	1768	0.79497	0.72	0.73	0.7	0.74	0.709677		1768	0.746377	0.7	0.73	0.7	0.73	0.695652				1768	0.652387	0.57	0.55	0.53	0.58	0.547368
	1769	0.716899	0.59	0.7	0.59	0.7	0.585366		1769	0.675523	0.56	0.62	0.52	0.66	0.541176				1769	0.64547	0.59	0.59	0.51	0.66	0.545455
	1770	0.830617	0.72	0.73	0.76	0.68	0.737864		1770	0.793739	0.7	0.7	0.74	0.66	0.718447				1770	0.633148	0.58	0.55	0.61	0.52	0.596154
	1771	0.801887	0.7	0.73	0.76	0.67	0.72549		1771	0.768439	0.66	0.7	0.73	0.63	0.693069				1771	0.64687	0.58	0.59	0.63	0.54	0.607843
	1772	0.699567	0.57	0.6	0.52	0.65	0.545455		1772	0.667965	0.6	0.62	0.54	0.67	0.568182				1772	0.569913	0.52	0.47	0.43	0.57	0.473118
	1773	0.762613	0.62	0.68	0.55	0.75	0.582278		1773	0.682883	0.59	0.63	0.5	0.72	0.54321				1773	0.556081	0.43	0.58	0.39	0.62	0.410256
	1774	0.805106	0.74	0.79	0.79	0.74	0.762887		1774	0.725532	0.58	0.64	0.63	0.59	0.604167				1774	0.61234	0.56	0.57	0.58	0.55	0.571429
	1775	0.743325	0.67	0.7	0.73	0.62	0.699029		1775	0.742894	0.63	0.65	0.69	0.58	0.660194				1775	0.608096	0.57	0.56	0.62	0.51	0.596154
	1776	0.738961	0.69	0.71	0.64	0.75	0.666667		1776	0.75368	0.67	0.73	0.65	0.74	0.658824				1776	0.628571	0.6	0.58	0.52	0.65	0.555556
	1777	0.83801	0.73	0.77	0.77	0.74	0.75		1777	0.824405	0.71	0.75	0.74	0.72	0.729167				1777	0.54443	0.51	0.5	0.51	0.5	0.510204
	1778	0.730867	0.56	0.63	0.6	0.6	0.580645		1778	0.684949	0.62	0.65	0.64	0.64	0.631579				1778	0.621386	0.56	0.55	0.55	0.56	0.556701
	1779	0.787724	0.65	0.67	0.69	0.63	0.666667		1779	0.759591	0.63	0.67	0.68	0.62	0.653061				1779	0.720162	0.75	0.54	0.64	0.66	0.690909
	1780	0.699828	0.62	0.68	0.7	0.6	0.66		1780	0.635935	0.53	0.59	0.61	0.51	0.565657				1780	0.564322	0.58	0.57	0.62	0.53	0.601942
	1781	0.777447	0.7	0.74	0.72	0.73	0.709677		1781	0.780426	0.7	0.72	0.7	0.72	0.702128				1781	0.651277	0.64	0.56	0.58	0.62	0.606061
	1782	0.786809	0.66	0.7	0.7	0.66	0.680412		1782	0.737021	0.64	0.7	0.7	0.65	0.666667				1782	0.557021	0.54	0.45	0.51	0.48	0.524272
	1783	0.713191	0.62	0.64	0.65	0.61	0.632653		1783	0.711489	0.64	0.66	0.67	0.63	0.653061				1783	0.567021	0.6	0.51	0.57	0.55	0.582524
	1784	0.719574	0.64	0.68	0.68	0.64	0.659794		1784	0.724681	0.64	0.66	0.67	0.63	0.653061				1784	0.557447	0.42	0.49	0.47	0.44	0.442105
	1785	0.730702	0.67	0.67	0.75	0.59	0.703704		1785	0.743421	0.65	0.72	0.77	0.59	0.704762				1785	0.56864	0.49	0.52	0.6	0.42	0.538462
	1786	0.773077	0.69	0.73	0.75	0.67	0.72		1786	0.716239	0.62	0.62	0.65	0.58	0.633663				1786	0.61688	0.52	0.6	0.6	0.52	0.556701
	1787	0.77831	0.71	0.73	0.66	0.77	0.682353		1787	0.756098	0.68	0.68	0.61	0.75	0.643678				1787	0.534408	0.46	0.52	0.41	0.57	0.436782
	1788	0.791241	0.69	0.73	0.72	0.7	0.708333		1788	0.814626	0.67	0.67	0.67	0.67	0.673469				1788	0.626701	0.53	0.6	0.58	0.56	0.553191
	1789	0.739574	0.66	0.7	0.67	0.69	0.666667		1789	0.71234	0.62	0.66	0.63	0.65	0.623656				1789	0.54	0.55	0.46	0.49	0.52	0.52
	1790	0.742308	0.71	0.69	0.67	0.73	0.688172		1790	0.751282	0.64	0.69	0.64	0.69	0.644444				1790	0.614316	0.56	0.52	0.5	0.57	0.526316
	1791	0.725106	0.6	0.64	0.61	0.63	0.602151		1791	0.682979	0.6	0.62	0.6	0.62	0.595745				1791	0.557021	0.57	0.48	0.51	0.55	0.54
	1792	0.773077	0.69	0.76	0.77	0.68	0.727273		1792	0.724359	0.65	0.69	0.71	0.63	0.68				1792	0.666667	0.52	0.69	0.66	0.55	0.580645
	1793	0.601023	0.51	0.57	0.57	0.51	0.536082		1793	0.582268	0.55	0.57	0.58	0.53	0.565657				1793	0.601449	0.47	0.59	0.56	0.5	0.510638
	1794	0.678603	0.59	0.66	0.53	0.7	0.560976		1794	0.697171	0.64	0.67	0.57	0.74	0.60241				1794	0.70137	0.69	0.6	0.54	0.74	0.606742
	1795	0.728682	0.63	0.7	0.72	0.6	0.673267		1795	0.673557	0.59	0.6	0.65	0.54	0.621359				1795	0.582041	0.57	0.56	0.62	0.51	0.596154
	1796	0.69898	0.59	0.65	0.63	0.61	0.610526		1796	0.705357	0.57	0.62	0.61	0.59	0.589474				1796	0.66858	0.55	0.67	0.63	0.59	0.586957
	1797	0.834609	0.73	0.73	0.73	0.73	0.729167		1797	0.752551	0.71	0.76	0.74	0.73	0.723404				1797	0.565051	0.58	0.45	0.51	0.52	0.543689
	1798	0.770833	0.69	0.71	0.7	0.7	0.694737		1798	0.714711	0.65	0.67	0.66	0.66	0.652632				1798	0.503827	0.6	0.41	0.5	0.51	0.54717
	1799	0.604371	0.55	0.58	0.46	0.67	0.5		1799	0.678412	0.61	0.63	0.51	0.71	0.554217				1799	0.568689	0.53	0.51	0.41	0.62	0.45977
	1800	0.693939	0.6	0.67	0.58	0.69	0.588235		1800	0.723377	0.62	0.69	0.6	0.7	0.611765				1800	0.679221	0.55	0.6	0.51	0.63	0.528736
	1801	0.778746	0.7	0.73	0.78	0.64	0.735849		1801	0.728223	0.64	0.66	0.72	0.57	0.679245				1801	0.639591	0.59	0.49	0.61	0.47	0.6
	1802	0.757265	0.67	0.69	0.71	0.65	0.693069		1802	0.704274	0.67	0.69	0.71	0.65	0.693069				1802	0.668162	0.65	0.62	0.67	0.61	0.660194
	1803	0.707404	0.56	0.61	0.69	0.47	0.616822		1803	0.702498	0.56	0.61	0.69	0.47	0.616822				1803	0.557984	0.54	0.47	0.62	0.4	0.576577
	1804	0.715152	0.62	0.65	0.58	0.69	0.597701		1804	0.765368	0.62	0.64	0.57	0.69	0.590909				1804	0.661255	0.64	0.56	0.53	0.67	0.580645
	1805	0.802296	0.65	0.71	0.69	0.67	0.666667		1805	0.825255	0.71	0.71	0.71	0.71	0.708333				1805	0.620111	0.56	0.51	0.53	0.54	0.545455
	1806	0.721792	0.63	0.67	0.6	0.69	0.613636		1806	0.670543	0.58	0.63	0.56	0.65	0.568182				1806	0.558786	0.37	0.57	0.41	0.53	0.390244
	1807	0.768439	0.7	0.72	0.67	0.75	0.688889		1807	0.804889	0.64	0.66	0.61	0.69	0.622222				1807	0.691467	0.7	0.68	0.65	0.73	0.673913
	1808	0.757653	0.67	0.71	0.7	0.68	0.6875		1808	0.71301	0.55	0.65	0.61	0.58	0.580645				1808	0.623512	0.61	0.56	0.59	0.59	0.6
	1809	0.754522	0.65	0.67	0.61	0.71	0.629213		1809	0.695952	0.53	0.57	0.5	0.61	0.516854				1809	0.709302	0.72	0.61	0.6	0.73	0.652632
	1810	0.789177	0.69	0.71	0.64	0.75	0.666667		1810	0.766667	0.64	0.69	0.61	0.72	0.627907				1810	0.631602	0.57	0.55	0.49	0.62	0.527473
	1811	0.744473	0.63	0.71	0.69	0.65	0.659574		1811	0.659439	0.57	0.58	0.58	0.57	0.57732				1811	0.650085	0.59	0.6	0.6	0.59	0.597938
	1812	0.770085	0.67	0.73	0.74	0.66	0.707071		1812	0.675641	0.56	0.62	0.63	0.55	0.591837				1812	0.678846	0.75	0.56	0.66	0.66	0.702703
	1813	0.833191	0.77	0.78	0.77	0.78	0.765957		1813	0.808085	0.7	0.76	0.73	0.73	0.717391				1813	0.611064	0.6	0.5	0.53	0.57	0.56
	1814	0.727195	0.65	0.67	0.69	0.63	0.666667		1814	0.69139	0.63	0.65	0.67	0.61	0.646465				1814	0.606138	0.61	0.59	0.62	0.57	0.613861
	1815	0.652455	0.56	0.57	0.51	0.62	0.533333		1815	0.63609	0.51	0.56	0.48	0.59	0.494382				1815	0.648794	0.44	0.61	0.47	0.58	0.457831
	1816	0.741026	0.69	0.73	0.69	0.73	0.688889		1816	0.726068	0.64	0.65	0.62	0.68	0.630435				1816	0.55641	0.62	0.46	0.5	0.59	0.554455
	1817	0.76318	0.61	0.65	0.64	0.62	0.625		1817	0.742347	0.65	0.69	0.68	0.66	0.666667				1817	0.617347	0.57	0.54	0.56	0.55	0.565657
	1818	0.789787	0.68	0.72	0.7	0.71	0.688172		1818	0.719149	0.66	0.66	0.65	0.67	0.652632				1818	0.609574	0.64	0.52	0.56	0.6	0.594059
	1819	0.68835	0.55	0.58	0.57	0.56	0.5625		1819	0.647109	0.55	0.56	0.56	0.55	0.556701				1819	0.591624	0.55	0.5	0.53	0.52	0.54
	1820	0.695993	0.63	0.68	0.59	0.72	0.611765		1820	0.637195	0.54	0.61	0.5	0.64	0.517647				1820	0.597561	0.46	0.57	0.44	0.59	0.452381
	1821	0.706633	0.65	0.67	0.66	0.66	0.652632		1821	0.723639	0.58	0.69	0.65	0.63	0.615385				1821	0.602041	0.5	0.59	0.55	0.55	0.521739
	1822	0.754717	0.66	0.68	0.63	0.71	0.644444		1822	0.80789	0.7	0.72	0.67	0.75	0.688889				1822	0.64687	0.64	0.47	0.5	0.61	0.56
	1823	0.716123	0.66	0.7	0.64	0.71	0.651685		1823	0.710978	0.57	0.6	0.54	0.63	0.555556				1823	0.589623	0.43	0.68	0.53	0.59	0.475
	1824	0.796596	0.68	0.74	0.71	0.71	0.695652		1824	0.734894	0.64	0.68	0.65	0.67	0.645161				1824	0.569362	0.45	0.68	0.57	0.57	0.5
	1825	0.780769	0.69	0.73	0.69	0.73	0.688889		1825	0.741026	0.62	0.63	0.6	0.66	0.608696				1825	0.620726	0.56	0.6	0.54	0.61	0.549451
	1826	0.719737	0.65	0.68	0.59	0.74	0.619048		1826	0.718421	0.65	0.67	0.58	0.73	0.611765				1826	0.567325	0.47	0.54	0.42	0.6	0.447059
	1827	0.785957	0.66	0.7	0.67	0.69	0.666667		1827	0.718298	0.64	0.66	0.64	0.66	0.638298				1827	0.627234	0.53	0.54	0.52	0.55	0.526316
	1828	0.710571	0.57	0.61	0.62	0.56	0.591837		1828	0.681586	0.59	0.61	0.62	0.57	0.606061				1828	0.611253	0.67	0.46	0.58	0.55	0.618182
	1829	0.783404	0.6	0.66	0.62	0.63	0.608696		1829	0.72383	0.66	0.72	0.69	0.69	0.673913				1829	0.589362	0.51	0.54	0.51	0.54	0.510638
	1830	0.715152	0.64	0.67	0.6	0.71	0.62069		1830	0.720779	0.62	0.67	0.59	0.7	0.604651				1830	0.602597	0.6	0.45	0.45	0.6	0.515464
	1831	0.68835	0.6	0.65	0.63	0.63	0.617021		1831	0.724915	0.65	0.67	0.66	0.66	0.652632				1831	0.515094	0.37	0.53	0.44	0.46	0.404494
	1832	0.717094	0.65	0.67	0.69	0.62	0.673267		1832	0.714103	0.63	0.67	0.69	0.61	0.66				1832	0.652564	0.56	0.58	0.6	0.53	0.58
	1833	0.702128	0.6	0.64	0.64	0.6	0.618557		1833	0.721702	0.64	0.68	0.68	0.64	0.659794				1833	0.617021	0.58	0.53	0.57	0.54	0.574257
	1834	0.757967	0.7	0.72	0.67	0.75	0.681818		1834	0.753661	0.67	0.69	0.63	0.73	0.651685				1834	0.603359	0.6	0.46	0.47	0.6	0.530612
	1835	0.699145	0.62	0.64	0.67	0.59	0.64		1835	0.669658	0.63	0.67	0.69	0.61	0.66				1835	0.686966	0.56	0.62	0.63	0.55	0.591837
	1836	0.71131	0.65	0.67	0.67	0.65	0.659794		1836	0.697704	0.61	0.67	0.65	0.63	0.631579				1836	0.608418	0.47	0.6	0.55	0.53	0.505495
	1837	0.699574	0.56	0.6	0.6	0.56	0.57732		1837	0.665106	0.58	0.62	0.62	0.58	0.597938				1837	0.59766	0.46	0.64	0.57	0.53	0.511111
	1838	0.775641	0.65	0.71	0.72	0.64	0.686869		1838	0.773932	0.62	0.71	0.71	0.62	0.659794				1838	0.676496	0.67	0.58	0.65	0.6	0.660377
	1839	0.740409	0.67	0.69	0.66	0.7	0.666667		1839	0.693521	0.61	0.65	0.61	0.65	0.608696				1839	0.557758	0.41	0.57	0.46	0.52	0.436782
	1840	0.682056	0.66	0.68	0.6	0.73	0.627907		1840	0.629791	0.54	0.55	0.47	0.62	0.5				1840	0.638066	0.54	0.59	0.49	0.63	0.511628
	1841	0.793074	0.69	0.71	0.76	0.64	0.72381		1841	0.723377	0.58	0.62	0.67	0.53	0.621359				1841	0.628571	0.58	0.57	0.64	0.51	0.609524
	1842	0.802217	0.75	0.78	0.79	0.73	0.767677		1842	0.789429	0.67	0.7	0.71	0.65	0.686869				1842	0.626172	0.59	0.61	0.62	0.57	0.606061
	1843	0.771684	0.69	0.76	0.73	0.71	0.709677		1843	0.742347	0.65	0.67	0.66	0.66	0.652632				1843	0.673044	0.56	0.67	0.63	0.61	0.593407
	1844	0.76702	0.69	0.71	0.61	0.77	0.650602		1844	0.746684	0.67	0.69	0.59	0.75	0.626506				1844	0.67794	0.56	0.67	0.54	0.7	0.55
	1845	0.751307	0.66	0.68	0.74	0.6	0.698113		1845	0.829704	0.7	0.73	0.78	0.64	0.735849				1845	0.599085	0.59	0.49	0.61	0.47	0.6
	1846	0.797368	0.72	0.75	0.8	0.65	0.759259		1846	0.742105	0.65	0.65	0.73	0.57	0.685185				1846	0.565132	0.61	0.5	0.64	0.48	0.625
	1847	0.68162	0.61	0.63	0.69	0.54	0.647619		1847	0.679443	0.66	0.68	0.74	0.6	0.698113				1847	0.591899	0.59	0.46	0.6	0.45	0.594595
	1848	0.750215	0.65	0.72	0.65	0.72	0.651163		1848	0.680017	0.53	0.63	0.53	0.63	0.534884				1848	0.520026	0.49	0.41	0.4	0.5	0.4375
	1849	0.798885	0.7	0.75	0.77	0.67	0.732673		1849	0.771441	0.64	0.7	0.72	0.62	0.68				1849	0.584477	0.53	0.48	0.55	0.46	0.538462
	1850	0.831475	0.75	0.79	0.75	0.79	0.75		1850	0.780446	0.68	0.74	0.68	0.74	0.681818				1850	0.526587	0.48	0.55	0.47	0.56	0.47191
	1851	0.757653	0.69	0.73	0.72	0.71	0.702128		1851	0.788265	0.71	0.73	0.72	0.72	0.715789				1851	0.563138	0.54	0.55	0.54	0.55	0.541667
	1852	0.797528	0.63	0.71	0.66	0.68	0.644444		1852	0.743819	0.61	0.69	0.64	0.66	0.622222				1852	0.733376	0.65	0.71	0.67	0.69	0.659341
	1853	0.625746	0.53	0.54	0.56	0.51	0.545455		1853	0.616795	0.51	0.54	0.55	0.5	0.530612				1853	0.674339	0.63	0.57	0.62	0.58	0.621359
	1854	0.760443	0.67	0.71	0.67	0.71	0.673913		1854	0.704177	0.63	0.65	0.62	0.66	0.623656				1854	0.636829	0.59	0.61	0.57	0.62	0.580645
	1855	0.795319	0.68	0.72	0.72	0.68	0.701031		1855	0.77234	0.68	0.7	0.71	0.67	0.693878				1855	0.658936	0.52	0.62	0.59	0.55	0.553191
	1856	0.775758	0.69	0.74	0.78	0.65	0.730769		1856	0.75974	0.65	0.69	0.73	0.6	0.692308				1856	0.484199	0.44	0.48	0.52	0.39	0.475248
	1857	0.747656	0.63	0.67	0.68	0.62	0.653061		1857	0.732737	0.61	0.67	0.67	0.61	0.639175				1857	0.582268	0.41	0.59	0.52	0.47	0.461538
	1858	0.784014	0.69	0.71	0.7	0.7	0.694737		1858	0.804847	0.67	0.71	0.7	0.69	0.680851				1858	0.683248	0.54	0.71	0.65	0.61	0.590909
	1859	0.71867	0.61	0.63	0.6	0.64	0.602151		1859	0.713555	0.7	0.73	0.7	0.73	0.695652				1859	0.550725	0.59	0.49	0.51	0.57	0.545455
	1860	0.831123	0.77	0.78	0.7	0.83	0.731707		1860	0.730769	0.64	0.67	0.57	0.74	0.60241				1860	0.64412	0.59	0.6	0.5	0.69	0.541176
	1861	0.845819	0.68	0.71	0.64	0.75	0.658824		1861	0.773084	0.63	0.7	0.6	0.72	0.619048				1861	0.697953	0.54	0.62	0.51	0.65	0.52381
	1862	0.787179	0.71	0.73	0.76	0.69	0.732673		1862	0.759829	0.67	0.71	0.73	0.65	0.7				1862	0.54594	0.5	0.4	0.49	0.41	0.495238
	1863	0.707483	0.59	0.67	0.64	0.62	0.617021		1863	0.719813	0.59	0.62	0.62	0.6	0.604167				1863	0.73023	0.67	0.6	0.63	0.64	0.653465
	1864	0.755146	0.66	0.7	0.64	0.71	0.651685		1864	0.777015	0.68	0.72	0.67	0.73	0.674157				1864	0.618568	0.61	0.57	0.54	0.64	0.574468
	1865	0.825214	0.73	0.79	0.75	0.77	0.741573		1865	0.759829	0.67	0.71	0.67	0.71	0.666667				1865	0.613462	0.53	0.52	0.49	0.56	0.510638
	1866	0.697783	0.57	0.61	0.57	0.61	0.565217		1866	0.695226	0.57	0.59	0.55	0.6	0.55914				1866	0.571824	0.46	0.57	0.49	0.54	0.47191
	1867	0.765957	0.66	0.74	0.7	0.7	0.681319		1867	0.724681	0.6	0.62	0.6	0.62	0.595745				1867	0.706383	0.53	0.66	0.6	0.6	0.561798
	1868	0.758252	0.71	0.75	0.64	0.8	0.675		1868	0.788582	0.71	0.75	0.64	0.8	0.675				1868	0.618644	0.58	0.58	0.47	0.68	0.517647
	1869	0.794468	0.66	0.7	0.67	0.69	0.666667		1869	0.725957	0.64	0.66	0.64	0.66	0.638298				1869	0.705745	0.66	0.56	0.58	0.64	0.62
	1870	0.758179	0.69	0.74	0.64	0.78	0.666667		1870	0.719275	0.64	0.67	0.57	0.74	0.60241				1870	0.595491	0.51	0.59	0.45	0.64	0.481928
	1871	0.779337	0.65	0.67	0.66	0.66	0.652632		1871	0.741922	0.65	0.67	0.66	0.66	0.652632				1871	0.673044	0.6	0.57	0.58	0.6	0.591837
	1872	0.81645	0.74	0.76	0.7	0.79	0.72093		1872	0.753247	0.69	0.71	0.64	0.75	0.666667				1872	0.671645	0.57	0.62	0.53	0.65	0.551724
	1873	0.617521	0.53	0.58	0.52	0.59	0.527473		1873	0.660684	0.58	0.63	0.58	0.63	0.577778				1873	0.64359	0.67	0.52	0.55	0.64	0.6
	1874	0.71404	0.56	0.63	0.65	0.53	0.6		1874	0.680017	0.61	0.65	0.69	0.57	0.647059				1874	0.586994	0.52	0.53	0.58	0.47	0.54902
	1875	0.802564	0.69	0.75	0.7	0.74	0.696629		1875	0.788889	0.71	0.73	0.7	0.75	0.703297				1875	0.611752	0.51	0.62	0.53	0.59	0.522727
	1876	0.794861	0.71	0.73	0.66	0.77	0.682353		1876	0.751742	0.66	0.68	0.6	0.73	0.627907				1876	0.621951	0.54	0.5	0.44	0.6	0.483516
	1877	0.754717	0.64	0.7	0.72	0.62	0.68		1877	0.756861	0.66	0.68	0.71	0.62	0.686275				1877	0.653087	0.64	0.59	0.65	0.58	0.647619
	1878	0.70766	0.66	0.66	0.65	0.67	0.652632		1878	0.757447	0.66	0.7	0.67	0.69	0.666667				1878	0.614043	0.62	0.56	0.57	0.61	0.591837
	1879	0.72208	0.65	0.67	0.69	0.63	0.666667		1879	0.709292	0.61	0.65	0.66	0.6	0.632653				1879	0.564365	0.47	0.46	0.49	0.44	0.48
	1880	0.841767	0.73	0.79	0.74	0.78	0.735632		1880	0.802316	0.64	0.72	0.65	0.7	0.643678				1880	0.736063	0.66	0.66	0.62	0.7	0.637363
	1881	0.741126	0.65	0.69	0.73	0.6	0.692308		1881	0.710823	0.65	0.67	0.72	0.6	0.685714				1881	0.460606	0.51	0.38	0.52	0.37	0.513761
	1882	0.738889	0.67	0.71	0.67	0.71	0.666667		1882	0.738462	0.62	0.63	0.6	0.66	0.608696				1882	0.606624	0.53	0.56	0.51	0.58	0.521739
	1883	0.805957	0.7	0.74	0.72	0.73	0.709677		1883	0.735745	0.6	0.66	0.62	0.63	0.608696				1883	0.721489	0.55	0.66	0.6	0.61	0.577778
	1884	0.773077	0.67	0.73	0.68	0.72	0.674157		1884	0.766239	0.67	0.69	0.65	0.71	0.659341				1884	0.61453	0.47	0.6	0.5	0.56	0.482759
	1885	0.708547	0.65	0.67	0.69	0.62	0.673267		1885	0.693162	0.62	0.64	0.67	0.59	0.64				1885	0.626068	0.52	0.6	0.6	0.52	0.556701
	1886	0.736999	0.67	0.71	0.67	0.71	0.673913		1886	0.758312	0.61	0.63	0.6	0.64	0.602151				1886	0.623828	0.46	0.59	0.5	0.55	0.477273
	1887	0.733705	0.64	0.66	0.61	0.69	0.622222		1887	0.723413	0.68	0.72	0.67	0.73	0.674157				1887	0.664237	0.61	0.58	0.55	0.65	0.580645
	1888	0.777447	0.74	0.77	0.77	0.73	0.755102		1888	0.716596	0.66	0.72	0.72	0.67	0.6875				1888	0.652979	0.66	0.55	0.61	0.6	0.634615
	1889	0.764456	0.65	0.73	0.7	0.68	0.673913		1889	0.814201	0.71	0.73	0.72	0.72	0.715789				1889	0.647747	0.62	0.55	0.58	0.6	0.6
	1890	0.706718	0.63	0.67	0.6	0.69	0.613636		1890	0.707149	0.65	0.67	0.61	0.71	0.629213				1890	0.688846	0.51	0.72	0.59	0.65	0.55
	1891	0.837907	0.79	0.82	0.84	0.77	0.815534		1891	0.769726	0.62	0.68	0.7	0.6	0.66				1891	0.634434	0.58	0.59	0.63	0.54	0.607843
	1892	0.722368	0.62	0.67	0.57	0.72	0.595238		1892	0.751316	0.7	0.7	0.62	0.77	0.658824				1892	0.602193	0.47	0.6	0.45	0.62	0.463415
	1893	0.6994	0.57	0.62	0.56	0.63	0.561798		1893	0.722985	0.66	0.68	0.63	0.71	0.644444				1893	0.543096	0.52	0.49	0.46	0.55	0.489362
	1894	0.731266	0.63	0.65	0.59	0.69	0.606742		1894	0.761413	0.72	0.74	0.69	0.77	0.704545				1894	0.630706	0.56	0.61	0.53	0.63	0.545455
	1895	0.741453	0.67	0.69	0.65	0.71	0.659341		1895	0.750427	0.71	0.73	0.7	0.75	0.703297				1895	0.635256	0.49	0.63	0.54	0.59	0.511628
	1896	0.718954	0.62	0.67	0.5	0.76	0.552632		1896	0.687208	0.56	0.62	0.44	0.72	0.493506				1896	0.621382	0.68	0.56	0.45	0.76	0.541176
	1897	0.754953	0.7	0.72	0.67	0.75	0.681818		1897	0.695952	0.58	0.61	0.54	0.65	0.561798				1897	0.56826	0.47	0.63	0.5	0.6	0.481928
	1898	0.831207	0.73	0.77	0.77	0.74	0.75		1898	0.801446	0.71	0.73	0.73	0.71	0.721649				1898	0.596301	0.57	0.48	0.53	0.52	0.54902
	1899	0.788265	0.69	0.73	0.72	0.7	0.708333		1899	0.778061	0.69	0.71	0.71	0.69	0.701031				1899	0.626488	0.49	0.54	0.52	0.51	0.505263
	1900	0.809949	0.73	0.8	0.78	0.75	0.752688		1900	0.784439	0.73	0.78	0.76	0.75	0.744681				1900	0.54358	0.42	0.51	0.45	0.47	0.434783
	1901	0.750427	0.62	0.67	0.62	0.67	0.622222		1901	0.788462	0.69	0.71	0.67	0.73	0.681319				1901	0.496368	0.56	0.42	0.45	0.52	0.5
	1902	0.672294	0.6	0.64	0.69	0.55	0.640777		1902	0.692208	0.62	0.64	0.69	0.56	0.653846				1902	0.530519	0.44	0.5	0.53	0.4	0.48
	1903	0.630009	0.53	0.59	0.59	0.53	0.556701		1903	0.671355	0.53	0.59	0.59	0.53	0.556701				1903	0.678176	0.59	0.7	0.68	0.6	0.631579
	1904	0.695969	0.55	0.59	0.62	0.52	0.58		1904	0.64494	0.58	0.61	0.65	0.55	0.613861				1904	0.63036	0.55	0.55	0.59	0.5	0.568627
	1905	0.757872	0.68	0.7	0.71	0.67	0.693878		1905	0.680426	0.64	0.66	0.67	0.63	0.653061				1905	0.650851	0.48	0.64	0.59	0.54	0.527473
	1906	0.673077	0.58	0.58	0.54	0.61	0.55914		1906	0.644872	0.58	0.6	0.55	0.62	0.565217				1906	0.571581	0.56	0.5	0.49	0.57	0.520833
	1907	0.740693	0.65	0.69	0.73	0.6	0.692308		1907	0.674892	0.62	0.64	0.69	0.56	0.653846				1907	0.50368	0.51	0.48	0.56	0.43	0.533333
	1908	0.747856	0.68	0.7	0.73	0.65	0.705882		1908	0.713122	0.6	0.61	0.65	0.56	0.627451				1908	0.623928	0.58	0.5	0.58	0.5	0.584906
	1909	0.7671	0.64	0.69	0.61	0.72	0.627907		1909	0.78961	0.67	0.71	0.64	0.74	0.651163				1909	0.683117	0.69	0.58	0.56	0.71	0.617021
	1910	0.762821	0.64	0.73	0.67	0.7	0.659091		1910	0.778205	0.67	0.73	0.68	0.72	0.674157				1910	0.637393	0.64	0.5	0.53	0.62	0.58
	1911	0.803069	0.63	0.67	0.68	0.62	0.653061		1911	0.790281	0.71	0.72	0.73	0.69	0.72				1911	0.608483	0.59	0.52	0.58	0.53	0.582524
	1912	0.830776	0.76	0.78	0.76	0.78	0.76087		1912	0.714834	0.67	0.73	0.69	0.71	0.681319				1912	0.537724	0.46	0.53	0.47	0.52	0.461538
	1913	0.778723	0.68	0.7	0.71	0.67	0.693878		1913	0.73234	0.64	0.68	0.68	0.64	0.659794				1913	0.566596	0.48	0.49	0.5	0.47	0.489796
	1914	0.822041	0.68	0.74	0.68	0.74	0.681818		1914	0.762436	0.64	0.66	0.61	0.69	0.622222				1914	0.556604	0.57	0.57	0.52	0.61	0.543478
	1915	0.777778	0.63	0.69	0.61	0.7	0.62069		1915	0.71447	0.6	0.65	0.58	0.67	0.590909				1915	0.640396	0.67	0.52	0.53	0.67	0.591837
	1916	0.764681	0.68	0.74	0.74	0.69	0.708333		1916	0.745106	0.6	0.62	0.62	0.59	0.612245				1916	0.618085	0.54	0.6	0.59	0.55	0.5625
	1917	0.667519	0.63	0.67	0.68	0.62	0.653061		1917	0.760443	0.65	0.67	0.69	0.63	0.666667				1917	0.66624	0.51	0.67	0.63	0.55	0.565217
	1918	0.716123	0.57	0.62	0.56	0.63	0.561798		1918	0.703688	0.59	0.66	0.59	0.66	0.590909				1918	0.540952	0.55	0.49	0.47	0.57	0.505263
	1919	0.794298	0.72	0.75	0.8	0.65	0.759259		1919	0.773246	0.68	0.67	0.75	0.6	0.715596				1919	0.557895	0.47	0.52	0.59	0.41	0.524272
	1920	0.689108	0.61	0.66	0.6	0.67	0.606742		1920	0.656518	0.57	0.6	0.54	0.63	0.555556				1920	0.547813	0.43	0.49	0.41	0.51	0.422222
	1921	0.738946	0.69	0.71	0.7	0.7	0.694737		1921	0.696854	0.56	0.63	0.6	0.6	0.580645				1921	0.69324	0.6	0.57	0.58	0.6	0.591837
	1922	0.818452	0.73	0.78	0.76	0.75	0.744681		1922	0.809524	0.75	0.78	0.77	0.76	0.757895				1922	0.653061	0.62	0.55	0.58	0.6	0.6
	1923	0.795614	0.7	0.74	0.65	0.78	0.674699		1923	0.754825	0.62	0.68	0.58	0.72	0.60241				1923	0.580263	0.5	0.56	0.44	0.62	0.470588
	1924	0.76087	0.59	0.65	0.6	0.63	0.593407		1924	0.711424	0.59	0.61	0.57	0.62	0.580645				1924	0.709506	0.63	0.59	0.58	0.64	0.604167
	1925	0.806423	0.74	0.78	0.68	0.82	0.708861		1925	0.794826	0.68	0.73	0.62	0.78	0.65				1925	0.608608	0.5	0.53	0.4	0.62	0.447059
	1926	0.743139	0.64	0.66	0.69	0.6	0.666667		1926	0.682676	0.58	0.61	0.65	0.55	0.613861				1926	0.703902	0.66	0.7	0.73	0.63	0.693069
	1927	0.825901	0.77	0.82	0.84	0.75	0.803922		1927	0.72813	0.68	0.68	0.72	0.64	0.699029				1927	0.582976	0.55	0.5	0.57	0.48	0.557692
	1928	0.794143	0.72	0.76	0.7	0.77	0.712644		1928	0.755814	0.67	0.69	0.63	0.73	0.651685				1928	0.636305	0.58	0.56	0.51	0.62	0.543478
	1929	0.699828	0.59	0.64	0.58	0.65	0.58427		1929	0.625643	0.48	0.55	0.47	0.56	0.47191				1929	0.600772	0.5	0.57	0.49	0.58	0.494382
	1930	0.771777	0.71	0.75	0.67	0.78	0.690476		1930	0.752613	0.61	0.64	0.56	0.69	0.581395				1930	0.758929	0.56	0.8	0.68	0.71	0.613333
	1931	0.75	0.67	0.71	0.7	0.68	0.6875		1931	0.718963	0.61	0.67	0.65	0.63	0.631579				1931	0.597364	0.49	0.56	0.53	0.52	0.510638
	1932	0.778205	0.71	0.73	0.7	0.75	0.703297		1932	0.730769	0.6	0.63	0.59	0.65	0.593407				1932	0.665385	0.71	0.46	0.53	0.65	0.609524
	1933	0.772766	0.66	0.72	0.69	0.69	0.673913		1933	0.76383	0.6	0.62	0.6	0.62	0.595745				1933	0.685957	0.68	0.62	0.63	0.67	0.653061
	1934	0.766239	0.71	0.71	0.74	0.68	0.72549		1934	0.766239	0.63	0.67	0.69	0.61	0.66				1934	0.656197	0.56	0.6	0.62	0.54	0.585859
	1935	0.753247	0.67	0.71	0.64	0.74	0.651163		1935	0.741991	0.64	0.67	0.6	0.71	0.62069				1935	0.614286	0.45	0.62	0.47	0.6	0.463415
	1936	0.751915	0.72	0.74	0.75	0.71	0.734694		1936	0.730213	0.68	0.72	0.72	0.68	0.701031				1936	0.640638	0.42	0.64	0.55	0.51	0.477273
	1937	0.78961	0.69	0.74	0.78	0.65	0.730769		1937	0.762771	0.67	0.79	0.8	0.65	0.732673				1937	0.53961	0.45	0.52	0.56	0.42	0.5
	1938	0.720513	0.56	0.64	0.64	0.56	0.597938		1938	0.700855	0.62	0.64	0.67	0.59	0.64				1938	0.555983	0.5	0.56	0.57	0.49	0.530612
	1939	0.700922	0.57	0.63	0.47	0.72	0.512821		1939	0.640553	0.54	0.56	0.41	0.69	0.469136				1939	0.609908	0.57	0.48	0.38	0.67	0.45977
	1940	0.724211	0.63	0.63	0.65	0.6	0.64		1940	0.721654	0.63	0.65	0.67	0.61	0.646465				1940	0.644501	0.61	0.52	0.58	0.55	0.596154
	1941	0.796344	0.69	0.73	0.72	0.7	0.708333		1941	0.739371	0.63	0.67	0.66	0.64	0.645833				1941	0.645196	0.63	0.62	0.63	0.62	0.632653
	1942	0.727273	0.66	0.68	0.63	0.71	0.644444		1942	0.741424	0.64	0.66	0.61	0.69	0.622222				1942	0.649014	0.59	0.57	0.53	0.62	0.55914
	1943	0.724915	0.62	0.67	0.65	0.65	0.638298		1943	0.698129	0.62	0.71	0.68	0.66	0.652174				1943	0.620111	0.46	0.65	0.56	0.55	0.505747
	1944	0.795319	0.72	0.76	0.74	0.75	0.731183		1944	0.773191	0.64	0.66	0.64	0.66	0.638298				1944	0.688511	0.64	0.64	0.62	0.65	0.631579
	1945	0.825974	0.69	0.71	0.64	0.75	0.666667		1945	0.793939	0.62	0.71	0.62	0.71	0.619048				1945	0.642641	0.48	0.58	0.47	0.59	0.470588
	1946	0.788114	0.69	0.72	0.76	0.65	0.718447		1946	0.79199	0.72	0.74	0.78	0.68	0.75				1946	0.677003	0.54	0.7	0.69	0.55	0.604167
	1947	0.707483	0.62	0.65	0.64	0.64	0.631579		1947	0.67517	0.58	0.61	0.6	0.6	0.589474				1947	0.538903	0.54	0.51	0.52	0.53	0.530612
	1948	0.763594	0.71	0.74	0.61	0.82	0.657895		1948	0.711982	0.6	0.61	0.47	0.73	0.525				1948	0.52235	0.37	0.5	0.3	0.58	0.329114
	1949	0.707753	0.66	0.7	0.61	0.74	0.635294		1949	0.728659	0.66	0.66	0.59	0.73	0.62069				1949	0.626524	0.51	0.57	0.47	0.62	0.488372
	1950	0.835319	0.72	0.77	0.77	0.72	0.742268		1950	0.829787	0.7	0.72	0.73	0.69	0.714286				1950	0.664894	0.62	0.51	0.57	0.56	0.596154
	1951	0.786937	0.68	0.75	0.62	0.79	0.649351		1951	0.779279	0.7	0.75	0.63	0.8	0.666667				1951	0.648423	0.57	0.57	0.45	0.68	0.5
	1952	0.762979	0.62	0.66	0.66	0.62	0.639175		1952	0.728936	0.62	0.66	0.66	0.62	0.639175				1952	0.698723	0.56	0.64	0.62	0.58	0.589474
	1953	0.799652	0.71	0.75	0.67	0.78	0.690476		1953	0.738676	0.61	0.64	0.56	0.69	0.581395				1953	0.744338	0.66	0.66	0.59	0.73	0.62069
	1954	0.782946	0.72	0.76	0.7	0.77	0.712644		1954	0.737295	0.65	0.7	0.64	0.72	0.643678				1954	0.633936	0.47	0.57	0.47	0.57	0.465116
	1955	0.767521	0.69	0.75	0.7	0.74	0.696629		1955	0.732479	0.62	0.63	0.6	0.66	0.608696				1955	0.599145	0.53	0.56	0.51	0.58	0.521739
	1956	0.707149	0.6	0.65	0.58	0.67	0.590909		1956	0.712317	0.56	0.61	0.53	0.63	0.545455				1956	0.540482	0.44	0.48	0.4	0.52	0.422222
	1957	0.746173	0.69	0.69	0.69	0.69	0.693878		1957	0.70068	0.57	0.6	0.6	0.58	0.583333				1957	0.653274	0.53	0.58	0.57	0.55	0.547368
	1958	0.76886	0.72	0.75	0.8	0.65	0.759259		1958	0.832018	0.72	0.8	0.84	0.67	0.773585				1958	0.688377	0.58	0.57	0.66	0.49	0.616822
	1959	0.699405	0.58	0.61	0.6	0.6	0.589474		1959	0.709184	0.52	0.63	0.58	0.57	0.549451				1959	0.64392	0.54	0.53	0.53	0.54	0.536082
	1960	0.800172	0.68	0.7	0.73	0.65	0.705882		1960	0.743568	0.64	0.66	0.69	0.6	0.666667				1960	0.589623	0.64	0.45	0.59	0.51	0.612613
	1961	0.856707	0.68	0.75	0.67	0.76	0.674699		1961	0.844077	0.76	0.79	0.72	0.81	0.738095				1961	0.674434	0.71	0.55	0.54	0.72	0.610526
	1962	0.646259	0.57	0.6	0.6	0.58	0.583333		1962	0.641156	0.53	0.56	0.55	0.54	0.541667				1962	0.60693	0.47	0.54	0.51	0.5	0.489362
	1963	0.784681	0.68	0.7	0.68	0.7	0.680851		1963	0.810213	0.72	0.74	0.72	0.74	0.723404				1963	0.711489	0.64	0.56	0.58	0.62	0.606061
	1964	0.842128	0.74	0.79	0.79	0.74	0.762887		1964	0.857021	0.72	0.77	0.77	0.72	0.742268				1964	0.683617	0.58	0.7	0.67	0.61	0.623656
	1965	0.689685	0.63	0.65	0.67	0.61	0.646465		1965	0.696505	0.57	0.63	0.63	0.57	0.597938				1965	0.649403	0.51	0.63	0.6	0.54	0.553191
	1966	0.696003	0.6	0.65	0.63	0.63	0.617021		1966	0.735119	0.6	0.61	0.6	0.61	0.604167				1966	0.672832	0.58	0.59	0.58	0.59	0.583333
	1967	0.734015	0.65	0.73	0.68	0.7	0.666667		1967	0.715686	0.65	0.69	0.65	0.69	0.652174				1967	0.604646	0.57	0.43	0.47	0.52	0.514851
	1968	0.73572	0.7	0.73	0.7	0.73	0.695652		1968	0.66965	0.59	0.61	0.57	0.62	0.580645				1968	0.648338	0.65	0.57	0.58	0.64	0.612245
	1969	0.810892	0.72	0.75	0.78	0.69	0.745098		1969	0.775729	0.66	0.7	0.73	0.63	0.693069				1969	0.548885	0.53	0.48	0.55	0.46	0.538462
	1970	0.762148	0.65	0.69	0.65	0.69	0.652174		1970	0.77451	0.61	0.65	0.61	0.65	0.608696				1970	0.734655	0.61	0.76	0.7	0.68	0.651163
	1971	0.690784	0.63	0.65	0.69	0.58	0.660194		1971	0.684755	0.57	0.63	0.66	0.54	0.613861				1971	0.556632	0.56	0.56	0.61	0.5	0.582524
	1972	0.768282	0.63	0.71	0.69	0.65	0.659574		1972	0.779762	0.69	0.71	0.71	0.69	0.701031				1972	0.593112	0.49	0.58	0.55	0.53	0.516129
	1973	0.695319	0.64	0.66	0.67	0.63	0.653061		1973	0.651489	0.6	0.64	0.64	0.6	0.618557				1973	0.615532	0.54	0.53	0.55	0.52	0.545455
	1974	0.80303	0.73	0.76	0.8	0.68	0.761905		1974	0.75974	0.64	0.69	0.73	0.59	0.679612				1974	0.662121	0.49	0.69	0.67	0.51	0.568421
	1975	0.721088	0.67	0.69	0.69	0.67	0.680412		1975	0.729167	0.61	0.67	0.65	0.63	0.631579				1975	0.543793	0.51	0.48	0.5	0.49	0.505051
	1976	0.713617	0.64	0.66	0.64	0.66	0.638298		1976	0.681702	0.57	0.6	0.57	0.6	0.574468				1976	0.553191	0.45	0.56	0.49	0.52	0.466667
	1977	0.748508	0.65	0.73	0.68	0.7	0.666667		1977	0.661978	0.61	0.65	0.61	0.65	0.608696				1977	0.567988	0.43	0.47	0.43	0.48	0.430108
	1978	0.769231	0.62	0.69	0.7	0.61	0.653061		1978	0.796581	0.67	0.69	0.71	0.65	0.693069				1978	0.508761	0.46	0.44	0.49	0.42	0.475248
	1979	0.826329	0.72	0.75	0.78	0.69	0.745098		1979	0.790309	0.66	0.68	0.71	0.62	0.686275				1979	0.673027	0.64	0.57	0.64	0.57	0.641509
	1980	0.781624	0.73	0.76	0.78	0.71	0.752475		1980	0.768376	0.63	0.64	0.67	0.6	0.653465				1980	0.68312	0.63	0.58	0.63	0.58	0.634615
	1981	0.79156	0.73	0.76	0.77	0.71	0.747475		1981	0.709292	0.59	0.63	0.64	0.58	0.612245				1981	0.549446	0.59	0.48	0.56	0.51	0.571429
	1982	0.800851	0.78	0.81	0.81	0.78	0.795918		1982	0.744681	0.6	0.62	0.62	0.59	0.612245				1982	0.634043	0.56	0.6	0.6	0.56	0.57732
	1983	0.674745	0.65	0.67	0.66	0.66	0.652632		1983	0.677721	0.58	0.65	0.62	0.62	0.602151				1983	0.647534	0.56	0.63	0.6	0.6	0.580645
	1984	0.641026	0.6	0.63	0.59	0.65	0.593407		1984	0.667949	0.51	0.6	0.52	0.58	0.516854				1984	0.709615	0.73	0.63	0.63	0.73	0.680412
	1985	0.758298	0.7	0.72	0.73	0.69	0.714286		1985	0.774043	0.66	0.68	0.69	0.65	0.673469				1985	0.67766	0.66	0.62	0.65	0.63	0.653465
	1986	0.824382	0.67	0.74	0.74	0.67	0.701031		1986	0.790708	0.69	0.72	0.73	0.67	0.707071				1986	0.564152	0.53	0.54	0.56	0.51	0.545455
	1987	0.693617	0.64	0.64	0.65	0.62	0.646465		1987	0.648511	0.58	0.62	0.62	0.58	0.597938				1987	0.61234	0.46	0.6	0.55	0.51	0.5
	1988	0.773585	0.66	0.7	0.73	0.63	0.693069		1988	0.746569	0.62	0.66	0.69	0.59	0.653465				1988	0.59241	0.66	0.48	0.6	0.54	0.630631
	1989	0.736596	0.68	0.7	0.71	0.67	0.693878		1989	0.694894	0.6	0.64	0.64	0.6	0.618557				1989	0.662553	0.54	0.62	0.6	0.56	0.568421
	1990	0.689626	0.65	0.67	0.67	0.65	0.659794		1990	0.721514	0.51	0.62	0.58	0.56	0.543478				1990	0.69409	0.59	0.58	0.59	0.58	0.591837
	1991	0.743694	0.59	0.62	0.49	0.71	0.536585		1991	0.675225	0.62	0.65	0.52	0.74	0.567901				1991	0.528378	0.46	0.47	0.35	0.58	0.395349
	1992	0.830617	0.72	0.77	0.79	0.69	0.752475		1992	0.814751	0.7	0.75	0.77	0.67	0.732673				1992	0.610635	0.51	0.52	0.56	0.47	0.534653
	1993	0.680017	0.6	0.63	0.57	0.67	0.58427		1993	0.651593	0.58	0.61	0.54	0.65	0.561798				1993	0.468777	0.42	0.44	0.37	0.49	0.395604
	1994	0.757228	0.67	0.69	0.69	0.67	0.680412		1994	0.710034	0.59	0.62	0.62	0.6	0.604167				1994	0.588861	0.53	0.56	0.55	0.54	0.541667
	1995	0.825106	0.74	0.77	0.77	0.73	0.755102		1995	0.76383	0.68	0.72	0.72	0.68	0.701031				1995	0.615745	0.6	0.53	0.58	0.56	0.588235
	1996	0.651748	0.57	0.61	0.62	0.56	0.591837		1996	0.57971	0.55	0.57	0.58	0.53	0.565657				1996	0.592924	0.63	0.46	0.56	0.52	0.592593
	1997	0.729974	0.61	0.67	0.7	0.58	0.653465		1997	0.682171	0.59	0.63	0.67	0.55	0.627451				1997	0.612834	0.63	0.53	0.63	0.53	0.62963
[truncated: 8,003 more rows]

## Sheet: Table 4
	CR DWI MLNet										CR DWI+T2W MLNet										LR CR
	BootStrap	AUC	Sensitivity	Specificity	PPV	NPV	F1				BootStrap	AUC	Sensitivity	Specificity	PPV	NPV	F1				BootStrap	AUC	Sensitivity	Specificity	PPV	NPV	F1
	0	0.573296	0.56	0.59	0.42	0.71	0.481013				0	0.620915	0.59	0.62	0.45	0.74	0.512821				0	0.494398	0.29	0.68	0.33	0.64	0.3125
	1	0.661751	0.63	0.69	0.54	0.77	0.578947				1	0.631336	0.63	0.66	0.51	0.76	0.564103				1	0.537327	0.4	0.63	0.38	0.65	0.388889
	2	0.63161	0.57	0.61	0.31	0.82	0.4				2	0.608108	0.52	0.55	0.27	0.79	0.352941				2	0.594888	0.35	0.69	0.26	0.77	0.296296
	3	0.680932	0.58	0.65	0.37	0.81	0.454545				3	0.63597	0.62	0.62	0.37	0.81	0.463768				3	0.451788	0.27	0.55	0.18	0.67	0.215385
	4	0.501351	0.51	0.58	0.43	0.66	0.469136				4	0.62973	0.59	0.62	0.49	0.71	0.536585				4	0.518919	0.32	0.63	0.35	0.6	0.338028
	5	0.727358	0.62	0.68	0.51	0.77	0.56				5	0.661998	0.59	0.68	0.5	0.75	0.540541				5	0.47549	0.41	0.52	0.32	0.62	0.358974
	6	0.70796	0.6	0.66	0.44	0.79	0.507042				6	0.687065	0.67	0.67	0.48	0.82	0.555556				6	0.661692	0.53	0.72	0.46	0.77	0.492308
	7	0.592308	0.53	0.62	0.4	0.73	0.459459				7	0.691827	0.59	0.63	0.44	0.76	0.506667				7	0.506971	0.34	0.58	0.29	0.64	0.314286
	8	0.668067	0.59	0.6	0.44	0.73	0.506329				8	0.67507	0.59	0.65	0.48	0.75	0.526316				8	0.492764	0.47	0.49	0.33	0.63	0.390244
	9	0.582587	0.53	0.58	0.36	0.74	0.432432				9	0.670149	0.57	0.61	0.4	0.76	0.465753				9	0.562935	0.47	0.58	0.33	0.71	0.388889
	10	0.652761	0.52	0.59	0.29	0.8	0.369231				10	0.63161	0.61	0.62	0.33	0.84	0.430769				10	0.618096	0.43	0.7	0.31	0.8	0.363636
	11	0.604327	0.56	0.6	0.41	0.74	0.473684				11	0.586058	0.56	0.58	0.4	0.73	0.467532				11	0.652163	0.56	0.63	0.43	0.75	0.486486
	12	0.623225	0.55	0.57	0.36	0.75	0.432432				12	0.649087	0.66	0.68	0.46	0.82	0.542857				12	0.540314	0.45	0.56	0.3	0.7	0.361111
	13	0.543011	0.52	0.56	0.36	0.71	0.421053				13	0.644184	0.55	0.65	0.42	0.75	0.478873				13	0.473851	0.42	0.58	0.32	0.68	0.361111
	14	0.599133	0.58	0.59	0.34	0.79	0.428571				14	0.712893	0.65	0.69	0.44	0.84	0.523077				14	0.684995	0.69	0.63	0.41	0.85	0.514286
	15	0.557214	0.5	0.54	0.33	0.71	0.394737				15	0.674129	0.63	0.64	0.44	0.8	0.520548				15	0.590796	0.33	0.67	0.31	0.69	0.322581
	16	0.622778	0.6	0.67	0.38	0.83	0.46875				16	0.598333	0.6	0.64	0.37	0.82	0.454545				16	0.481667	0.36	0.69	0.29	0.76	0.321429
	17	0.672738	0.61	0.61	0.33	0.83	0.424242				17	0.666863	0.57	0.62	0.32	0.82	0.40625				17	0.568743	0.43	0.54	0.23	0.75	0.298507
	18	0.604327	0.53	0.58	0.39	0.72	0.447368				18	0.730288	0.62	0.71	0.51	0.79	0.56338				18	0.631731	0.5	0.68	0.43	0.73	0.463768
	19	0.59058	0.57	0.58	0.36	0.77	0.438356				19	0.677536	0.61	0.67	0.42	0.81	0.5				19	0.592391	0.46	0.7	0.38	0.76	0.419355
	20	0.616334	0.52	0.61	0.29	0.8	0.375				20	0.706816	0.65	0.74	0.44	0.87	0.526316				20	0.581669	0.43	0.5	0.21	0.74	0.285714
	21	0.644974	0.59	0.6	0.36	0.79	0.450704				21	0.671429	0.52	0.6	0.33	0.76	0.405797				21	0.69709	0.67	0.61	0.4	0.83	0.5
	22	0.528348	0.42	0.53	0.3	0.66	0.346667				22	0.693548	0.58	0.67	0.45	0.77	0.507042				22	0.580156	0.42	0.67	0.37	0.71	0.393939
	23	0.514845	0.47	0.51	0.19	0.8	0.272727				23	0.673414	0.68	0.72	0.37	0.9	0.481481				23	0.475709	0.32	0.6	0.16	0.78	0.214286
	24	0.624145	0.61	0.64	0.44	0.78	0.513514				24	0.713587	0.65	0.7	0.5	0.81	0.56338				24	0.484115	0.29	0.61	0.26	0.65	0.272727
	25	0.664773	0.64	0.64	0.48	0.77	0.545455				25	0.616951	0.52	0.56	0.38	0.69	0.435897				25	0.632102	0.58	0.59	0.42	0.73	0.487179
	26	0.475673	0.5	0.52	0.3	0.72	0.373333				26	0.654762	0.61	0.64	0.4	0.8	0.485714				26	0.473085	0.14	0.71	0.17	0.67	0.153846
	27	0.599907	0.53	0.57	0.4	0.69	0.455696				27	0.753501	0.65	0.67	0.51	0.78	0.571429				27	0.550187	0.38	0.6	0.34	0.64	0.361111
	28	0.573529	0.59	0.6	0.39	0.77	0.465753				28	0.664807	0.62	0.63	0.42	0.8	0.5				28	0.584178	0.55	0.6	0.37	0.76	0.444444
	29	0.477746	0.48	0.52	0.34	0.66	0.4				29	0.633523	0.67	0.69	0.52	0.8	0.586667				29	0.50142	0.48	0.44	0.31	0.62	0.376471
	30	0.656013	0.62	0.65	0.39	0.82	0.477612				30	0.634886	0.54	0.58	0.32	0.77	0.4				30	0.545775	0.31	0.69	0.27	0.73	0.285714
	31	0.570495	0.5	0.56	0.38	0.67	0.43038				31	0.593371	0.59	0.6	0.44	0.73	0.506329				31	0.548553	0.35	0.56	0.3	0.61	0.324324
	32	0.649818	0.53	0.56	0.41	0.67	0.463415				32	0.695811	0.64	0.66	0.52	0.75	0.575				32	0.597678	0.44	0.64	0.42	0.66	0.432432
	33	0.601027	0.58	0.6	0.33	0.81	0.41791				33	0.650114	0.58	0.6	0.33	0.81	0.41791				33	0.575913	0.37	0.66	0.26	0.76	0.310345
	34	0.61646	0.57	0.59	0.36	0.77	0.444444				34	0.636646	0.61	0.67	0.42	0.81	0.5				34	0.590321	0.36	0.68	0.31	0.72	0.333333
	35	0.614155	0.54	0.59	0.3	0.8	0.38806				35	0.668379	0.54	0.63	0.32	0.81	0.40625				35	0.482021	0.33	0.67	0.25	0.75	0.285714
	36	0.71501	0.69	0.72	0.51	0.84	0.588235				36	0.557302	0.48	0.54	0.31	0.71	0.378378				36	0.50355	0.31	0.65	0.27	0.69	0.290323
	37	0.672532	0.61	0.67	0.46	0.79	0.527778				37	0.747312	0.65	0.71	0.51	0.81	0.571429				37	0.51393	0.26	0.65	0.26	0.65	0.258065
	38	0.580019	0.52	0.55	0.37	0.69	0.43038				38	0.74053	0.67	0.7	0.54	0.8	0.594595				38	0.470407	0.3	0.55	0.26	0.6	0.277778
	39	0.584886	0.57	0.59	0.36	0.77	0.444444				39	0.578157	0.61	0.62	0.4	0.8	0.478873				39	0.687629	0.57	0.7	0.43	0.8	0.492308
	40	0.611051	0.58	0.59	0.34	0.79	0.428571				40	0.753521	0.69	0.7	0.46	0.86	0.553846				40	0.502709	0.35	0.62	0.25	0.72	0.290323
	41	0.534101	0.46	0.5	0.34	0.62	0.390244				41	0.690323	0.63	0.66	0.51	0.76	0.564103				41	0.513594	0.34	0.58	0.32	0.61	0.328767
	42	0.52962	0.46	0.52	0.39	0.59	0.423529				42	0.669761	0.54	0.59	0.47	0.65	0.5				42	0.540009	0.44	0.55	0.4	0.59	0.414634
	43	0.469462	0.43	0.49	0.26	0.68	0.32				43	0.587992	0.57	0.59	0.36	0.77	0.444444				43	0.486801	0.29	0.61	0.23	0.68	0.253968
	44	0.526369	0.52	0.54	0.33	0.73	0.4				44	0.641988	0.59	0.6	0.39	0.77	0.465753				44	0.474645	0.38	0.5	0.24	0.65	0.297297
	45	0.671723	0.62	0.62	0.37	0.81	0.463768				45	0.717226	0.65	0.69	0.44	0.84	0.523077				45	0.431473	0.23	0.55	0.16	0.66	0.1875
	46	0.538806	0.57	0.58	0.38	0.75	0.453333				46	0.557711	0.5	0.55	0.33	0.71	0.4				46	0.43408	0.3	0.52	0.22	0.62	0.253521
	47	0.506279	0.46	0.49	0.23	0.73	0.305556				47	0.662671	0.62	0.67	0.38	0.84	0.47619				47	0.454338	0.37	0.56	0.22	0.73	0.276923
	48	0.651138	0.58	0.61	0.35	0.8	0.434783				48	0.768147	0.73	0.76	0.53	0.89	0.612903				48	0.471831	0.23	0.54	0.15	0.66	0.184615
	49	0.588954	0.45	0.61	0.35	0.7	0.394366				49	0.620235	0.61	0.65	0.45	0.78	0.520548				49	0.535435	0.45	0.68	0.4	0.73	0.424242
	50	0.598744	0.58	0.6	0.33	0.81	0.41791				50	0.658105	0.62	0.64	0.37	0.84	0.461538				50	0.544806	0.46	0.59	0.27	0.77	0.338462
	51	0.5553	0.57	0.61	0.45	0.72	0.506329				51	0.604608	0.57	0.6	0.44	0.71	0.5				51	0.514977	0.23	0.66	0.28	0.6	0.25
	52	0.64099	0.56	0.6	0.43	0.72	0.487179				52	0.647059	0.59	0.62	0.45	0.74	0.512821				52	0.537582	0.41	0.62	0.37	0.66	0.388889
	53	0.62465	0.62	0.62	0.47	0.75	0.531646				53	0.540149	0.53	0.56	0.39	0.69	0.45				53	0.521475	0.38	0.59	0.33	0.64	0.356164
	54	0.611269	0.58	0.61	0.43	0.74	0.493506				54	0.79214	0.7	0.77	0.61	0.83	0.647887				54	0.5509	0.42	0.66	0.39	0.69	0.405797
	55	0.6	0.56	0.6	0.41	0.74	0.473684				55	0.670673	0.69	0.72	0.55	0.82	0.611111				55	0.429808	0.22	0.62	0.22	0.62	0.21875
	56	0.676111	0.56	0.64	0.35	0.81	0.430769				56	0.650556	0.6	0.67	0.38	0.83	0.46875				56	0.479444	0.32	0.56	0.2	0.7	0.246154
	57	0.581134	0.52	0.56	0.36	0.71	0.421053				57	0.656891	0.58	0.61	0.41	0.75	0.48				57	0.539101	0.52	0.53	0.34	0.7	0.410256
	58	0.591705	0.6	0.63	0.48	0.74	0.531646				58	0.598157	0.51	0.53	0.38	0.66	0.439024				58	0.571659	0.37	0.66	0.38	0.65	0.376812
	59	0.583807	0.58	0.61	0.43	0.74	0.493506				59	0.651042	0.67	0.69	0.52	0.8	0.586667				59	0.492424	0.27	0.59	0.26	0.61	0.264706
	60	0.683747	0.64	0.67	0.44	0.82	0.521739				60	0.65735	0.61	0.68	0.44	0.81	0.507463				60	0.430642	0.21	0.59	0.18	0.65	0.193548
	61	0.630769	0.59	0.63	0.44	0.76	0.506667				61	0.631731	0.5	0.63	0.4	0.72	0.444444				61	0.599279	0.34	0.71	0.37	0.69	0.354839
	62	0.573333	0.56	0.58	0.32	0.79	0.405797				62	0.630556	0.6	0.62	0.36	0.82	0.447761				62	0.619444	0.4	0.72	0.33	0.78	0.363636
	63	0.711968	0.62	0.66	0.44	0.8	0.514286				63	0.771298	0.69	0.78	0.57	0.85	0.625				63	0.526116	0.31	0.62	0.26	0.68	0.28125
	64	0.652174	0.57	0.59	0.36	0.77	0.444444				64	0.696687	0.64	0.71	0.47	0.83	0.545455				64	0.563665	0.39	0.61	0.29	0.71	0.333333
	65	0.594231	0.56	0.58	0.4	0.73	0.467532				65	0.731731	0.69	0.69	0.52	0.82	0.594595				65	0.5375	0.37	0.55	0.29	0.64	0.328767
	66	0.543011	0.55	0.56	0.37	0.73	0.441558				66	0.650538	0.65	0.67	0.48	0.8	0.547945				66	0.447214	0.29	0.5	0.21	0.6	0.246575
	67	0.663247	0.58	0.61	0.49	0.69	0.53012				67	0.697145	0.66	0.69	0.58	0.76	0.617284				67	0.611062	0.29	0.71	0.39	0.61	0.333333
	68	0.619231	0.62	0.66	0.48	0.78	0.540541				68	0.651923	0.59	0.62	0.43	0.75	0.5				68	0.601202	0.47	0.66	0.41	0.72	0.434783
	69	0.666225	0.59	0.6	0.5	0.69	0.541176				69	0.714854	0.67	0.69	0.59	0.75	0.626506				69	0.448718	0.28	0.52	0.28	0.52	0.282051
	70	0.447454	0.42	0.45	0.22	0.68	0.289474				70	0.660347	0.58	0.66	0.38	0.81	0.461538				70	0.540899	0.46	0.59	0.29	0.75	0.358209
	71	0.519977	0.58	0.6	0.33	0.81	0.41791				71	0.541667	0.54	0.6	0.31	0.8	0.393939				71	0.546804	0.33	0.62	0.22	0.74	0.266667
	72	0.593889	0.6	0.62	0.36	0.82	0.447761				72	0.743889	0.68	0.72	0.46	0.87	0.548387				72	0.5225	0.2	0.72	0.2	0.72	0.2
	73	0.630499	0.58	0.64	0.43	0.76	0.493151				73	0.726784	0.68	0.7	0.51	0.82	0.583333				73	0.519062	0.32	0.71	0.34	0.69	0.333333
	74	0.536693	0.49	0.52	0.4	0.6	0.44186				74	0.67374	0.62	0.66	0.55	0.72	0.578313				74	0.500884	0.33	0.62	0.37	0.58	0.351351
	75	0.71118	0.71	0.75	0.54	0.87	0.615385				75	0.731366	0.64	0.68	0.45	0.82	0.529412				75	0.552795	0.46	0.64	0.34	0.75	0.393939
	76	0.587992	0.61	0.61	0.39	0.79	0.472222				76	0.586957	0.61	0.65	0.41	0.8	0.492754				76	0.54736	0.32	0.65	0.27	0.7	0.295082
	77	0.505769	0.5	0.51	0.33	0.67	0.4				77	0.646635	0.59	0.63	0.44	0.76	0.506667				77	0.478365	0.31	0.63	0.29	0.65	0.30303
	78	0.427778	0.4	0.49	0.21	0.7	0.277778				78	0.622778	0.6	0.62	0.36	0.82	0.447761				78	0.457778	0.32	0.54	0.2	0.7	0.242424
	79	0.65411	0.58	0.6	0.33	0.81	0.41791				79	0.652968	0.58	0.62	0.33	0.82	0.424242				79	0.343607	0.17	0.51	0.1	0.65	0.125
	80	0.660697	0.57	0.64	0.41	0.77	0.478873				80	0.664677	0.6	0.64	0.43	0.78	0.5				80	0.507711	0.37	0.51	0.25	0.64	0.297297
	81	0.596296	0.59	0.6	0.36	0.79	0.450704				81	0.686243	0.67	0.69	0.45	0.84	0.537313				81	0.491534	0.37	0.56	0.24	0.7	0.294118
	82	0.666667	0.59	0.63	0.38	0.8	0.463768				82	0.73545	0.63	0.69	0.44	0.83	0.515152				82	0.474603	0.33	0.61	0.25	0.7	0.285714
	83	0.578125	0.55	0.56	0.39	0.71	0.455696				83	0.649148	0.61	0.64	0.47	0.76	0.526316				83	0.524858	0.36	0.61	0.32	0.65	0.342857
	84	0.715423	0.67	0.69	0.49	0.82	0.56338				84	0.721393	0.63	0.67	0.46	0.8	0.535211				84	0.520647	0.33	0.58	0.26	0.66	0.294118
	85	0.584586	0.52	0.54	0.24	0.8	0.328358				85	0.587719	0.57	0.59	0.28	0.83	0.375				85	0.474937	0.33	0.63	0.2	0.77	0.25
	86	0.730905	0.61	0.69	0.38	0.85	0.466667				86	0.712691	0.61	0.66	0.36	0.84	0.451613				86	0.616627	0.48	0.57	0.26	0.78	0.333333
	87	0.617982	0.55	0.61	0.5	0.66	0.52381				87	0.603947	0.6	0.63	0.53	0.69	0.564706				87	0.551316	0.35	0.63	0.4	0.58	0.373333
	88	0.576065	0.52	0.56	0.33	0.73	0.405405				88	0.692698	0.66	0.69	0.47	0.82	0.550725				88	0.470081	0.34	0.47	0.22	0.63	0.266667
	89	0.577224	0.55	0.59	0.39	0.74	0.453333				89	0.651026	0.55	0.58	0.38	0.73	0.447368				89	0.576735	0.29	0.7	0.31	0.68	0.3
	90	0.630832	0.62	0.66	0.44	0.8	0.514286				90	0.639452	0.59	0.59	0.38	0.77	0.459459				90	0.512677	0.38	0.53	0.26	0.67	0.305556
	91	0.670892	0.62	0.68	0.45	0.81	0.521739				91	0.644016	0.52	0.59	0.35	0.74	0.416667				91	0.639959	0.41	0.68	0.35	0.73	0.380952
	92	0.578007	0.54	0.59	0.33	0.78	0.405797				92	0.638137	0.58	0.63	0.37	0.8	0.447761				92	0.601842	0.5	0.65	0.34	0.78	0.40625
	93	0.622782	0.53	0.56	0.39	0.69	0.45				93	0.61718	0.56	0.6	0.43	0.72	0.487179				93	0.428338	0.32	0.6	0.31	0.62	0.314286
	94	0.718607	0.67	0.7	0.42	0.86	0.516129				94	0.610731	0.62	0.64	0.37	0.84	0.461538				94	0.603025	0.5	0.62	0.3	0.79	0.375
	95	0.630137	0.58	0.63	0.34	0.82	0.430769				95	0.647831	0.5	0.64	0.32	0.8	0.387097				95	0.431221	0.25	0.58	0.16	0.7	0.196721
	96	0.658263	0.56	0.59	0.42	0.71	0.481013				96	0.716153	0.65	0.68	0.52	0.78	0.578947				96	0.558123	0.29	0.67	0.32	0.64	0.307692
	97	0.568664	0.49	0.52	0.36	0.64	0.414634				97	0.737788	0.69	0.71	0.57	0.8	0.623377				97	0.62212	0.31	0.66	0.34	0.63	0.328358
	98	0.545031	0.5	0.52	0.3	0.72	0.373333				98	0.663043	0.64	0.7	0.46	0.83	0.537313				98	0.477226	0.29	0.68	0.27	0.7	0.275862
	99	0.431694	0.44	0.48	0.33	0.59	0.380952				99	0.554645	0.5	0.54	0.39	0.65	0.439024				99	0.466758	0.28	0.67	0.33	0.61	0.30303
	100	0.622782	0.59	0.62	0.45	0.74	0.512821				100	0.769374	0.74	0.76	0.62	0.84	0.675676				100	0.539916	0.44	0.52	0.33	0.63	0.379747
	101	0.551217	0.55	0.59	0.36	0.75	0.438356				101	0.595842	0.59	0.6	0.39	0.77	0.465753				101	0.603448	0.45	0.65	0.35	0.73	0.393939
	102	0.623706	0.57	0.61	0.37	0.78	0.450704				102	0.692029	0.57	0.65	0.4	0.79	0.470588				102	0.548137	0.43	0.61	0.31	0.72	0.358209
	103	0.55914	0.52	0.55	0.35	0.71	0.415584				103	0.639785	0.58	0.62	0.42	0.76	0.486486				103	0.518573	0.23	0.64	0.23	0.64	0.225806
	104	0.643206	0.65	0.68	0.49	0.8	0.555556				104	0.680352	0.68	0.7	0.51	0.82	0.583333				104	0.646139	0.55	0.67	0.44	0.76	0.485714
	105	0.671325	0.57	0.61	0.37	0.78	0.450704				105	0.710145	0.61	0.62	0.4	0.8	0.478873				105	0.601449	0.39	0.72	0.37	0.75	0.37931
	106	0.589069	0.53	0.56	0.23	0.83	0.31746				106	0.623482	0.63	0.64	0.3	0.88	0.40678				106	0.60695	0.42	0.68	0.24	0.83	0.307692
	107	0.648551	0.61	0.65	0.41	0.8	0.492754				107	0.63354	0.61	0.64	0.4	0.8	0.485714				107	0.598085	0.46	0.72	0.41	0.77	0.433333
	108	0.447834	0.46	0.5	0.38	0.58	0.418605				108	0.621574	0.54	0.57	0.46	0.65	0.494118				108	0.57206	0.38	0.6	0.39	0.59	0.38961
	109	0.66416	0.57	0.62	0.29	0.84	0.387097				109	0.720551	0.71	0.74	0.43	0.9	0.535714				109	0.614975	0.48	0.66	0.28	0.82	0.350877
	110	0.576119	0.5	0.58	0.35	0.72	0.410959				110	0.560199	0.47	0.57	0.33	0.7	0.383562				110	0.596517	0.47	0.61	0.35	0.72	0.4
	111	0.610138	0.57	0.58	0.43	0.71	0.493827				111	0.603226	0.6	0.65	0.49	0.74	0.538462				111	0.550922	0.46	0.58	0.38	0.65	0.415584
	112	0.575298	0.54	0.58	0.32	0.77	0.4				112	0.620802	0.58	0.62	0.36	0.8	0.441176				112	0.492958	0.38	0.58	0.25	0.72	0.30303
	113	0.584967	0.56	0.59	0.42	0.71	0.481013				113	0.578431	0.5	0.52	0.36	0.66	0.419753				113	0.35761	0.24	0.59	0.24	0.59	0.235294
	114	0.446755	0.34	0.44	0.21	0.61	0.25974				114	0.691684	0.55	0.71	0.44	0.79	0.492308				114	0.576065	0.24	0.62	0.21	0.66	0.225806
	115	0.637681	0.61	0.65	0.41	0.8	0.492754				115	0.663043	0.61	0.65	0.41	0.8	0.492754				115	0.399327	0.32	0.57	0.23	0.67	0.268657
	116	0.686248	0.64	0.64	0.51	0.75	0.567901				116	0.727687	0.67	0.72	0.59	0.79	0.623377				116	0.562842	0.42	0.57	0.37	0.62	0.38961
	117	0.799025	0.69	0.72	0.47	0.86	0.5625				117	0.706934	0.65	0.66	0.41	0.84	0.507463				117	0.608884	0.5	0.63	0.33	0.78	0.4
	118	0.557672	0.56	0.6	0.35	0.78	0.428571				118	0.534921	0.48	0.5	0.27	0.71	0.346667				118	0.55	0.41	0.64	0.31	0.74	0.349206
	119	0.455038	0.46	0.51	0.26	0.72	0.328767				119	0.529794	0.58	0.62	0.36	0.8	0.441176				119	0.405742	0.31	0.56	0.21	0.69	0.246154
	120	0.662673	0.66	0.68	0.53	0.78	0.589744				120	0.594009	0.57	0.61	0.45	0.72	0.506329				120	0.586866	0.37	0.73	0.43	0.67	0.4
	121	0.629735	0.52	0.61	0.4	0.71	0.453333				121	0.740057	0.64	0.7	0.52	0.79	0.575342				121	0.553267	0.42	0.62	0.37	0.68	0.394366
	122	0.632212	0.53	0.6	0.4	0.72	0.453333				122	0.677885	0.72	0.72	0.56	0.84	0.630137				122	0.492548	0.41	0.54	0.3	0.65	0.346667
	123	0.651111	0.6	0.64	0.37	0.82	0.454545				123	0.722778	0.64	0.67	0.4	0.84	0.492308				123	0.535	0.48	0.51	0.26	0.74	0.333333
	124	0.571506	0.54	0.58	0.32	0.77	0.4				124	0.688516	0.62	0.69	0.42	0.83	0.5				124	0.456392	0.23	0.68	0.21	0.71	0.218182
	125	0.601326	0.55	0.59	0.41	0.72	0.467532				125	0.624527	0.61	0.62	0.45	0.75	0.519481				125	0.382102	0.3	0.5	0.24	0.58	0.266667
	126	0.653234	0.53	0.63	0.39	0.75	0.450704				126	0.764677	0.63	0.69	0.47	0.81	0.542857				126	0.555473	0.43	0.61	0.33	0.71	0.376812
	127	0.602384	0.58	0.61	0.35	0.8	0.434783				127	0.579632	0.58	0.61	0.35	0.8	0.434783				127	0.52519	0.38	0.61	0.26	0.73	0.3125
	128	0.588717	0.53	0.54	0.48	0.59	0.505495				128	0.598622	0.56	0.61	0.53	0.63	0.545455				128	0.670327	0.4	0.67	0.49	0.58	0.435897
	129	0.645123	0.61	0.65	0.35	0.84	0.444444				129	0.6651	0.65	0.66	0.37	0.86	0.47619				129	0.470917	0.17	0.66	0.14	0.72	0.153846
	130	0.625611	0.61	0.64	0.44	0.78	0.513514				130	0.629032	0.58	0.62	0.42	0.76	0.486486				130	0.683773	0.48	0.64	0.38	0.72	0.428571
	131	0.588742	0.55	0.59	0.36	0.75	0.438356				131	0.622718	0.52	0.6	0.36	0.75	0.422535				131	0.504564	0.41	0.6	0.31	0.71	0.352941
	132	0.675556	0.56	0.64	0.35	0.81	0.430769				132	0.7	0.64	0.67	0.4	0.84	0.492308				132	0.5	0.28	0.64	0.21	0.72	0.241379
	133	0.588942	0.53	0.57	0.38	0.71	0.441558				133	0.642308	0.56	0.63	0.43	0.75	0.486486				133	0.513221	0.37	0.62	0.32	0.67	0.347826
	134	0.66911	0.61	0.64	0.44	0.78	0.513514				134	0.623167	0.61	0.64	0.44	0.78	0.513514				134	0.49218	0.39	0.59	0.31	0.67	0.342857
	135	0.610041	0.55	0.56	0.35	0.75	0.426667				135	0.628296	0.59	0.6	0.39	0.77	0.465753				135	0.512931	0.38	0.56	0.27	0.68	0.314286
	136	0.602484	0.46	0.58	0.31	0.73	0.371429				136	0.601449	0.57	0.62	0.38	0.78	0.457143				136	0.608178	0.46	0.62	0.33	0.74	0.38806
	137	0.602404	0.56	0.58	0.4	0.73	0.467532				137	0.670673	0.56	0.6	0.41	0.74	0.473684				137	0.427885	0.28	0.62	0.26	0.63	0.272727
	138	0.638333	0.6	0.65	0.37	0.82	0.461538				138	0.630556	0.52	0.58	0.3	0.78	0.382353				138	0.513333	0.4	0.68	0.3	0.77	0.344828
	139	0.586439	0.54	0.58	0.34	0.75	0.416667				139	0.717909	0.61	0.71	0.46	0.82	0.523077				139	0.462474	0.29	0.61	0.23	0.68	0.253968
	140	0.431786	0.44	0.46	0.16	0.78	0.231884				140	0.540084	0.39	0.57	0.17	0.8	0.237288				140	0.581927	0.44	0.56	0.19	0.81	0.262295
	141	0.562373	0.52	0.51	0.31	0.71	0.38961				141	0.724138	0.72	0.74	0.54	0.86	0.617647				141	0.457911	0.34	0.49	0.22	0.63	0.27027
	142	0.635323	0.57	0.61	0.4	0.76	0.465753				142	0.661692	0.57	0.6	0.39	0.75	0.459459				142	0.434826	0.3	0.52	0.22	0.62	0.253521
	143	0.637311	0.61	0.62	0.45	0.75	0.519481				143	0.647727	0.61	0.69	0.5	0.77	0.547945				143	0.585938	0.39	0.69	0.39	0.69	0.393939
	144	0.645455	0.6	0.65	0.31	0.86	0.40678				144	0.730519	0.65	0.69	0.35	0.88	0.45614				144	0.501623	0.4	0.61	0.21	0.8	0.275862
	145	0.592308	0.56	0.62	0.42	0.74	0.48				145	0.624038	0.62	0.65	0.47	0.78	0.533333				145	0.55	0.37	0.63	0.33	0.67	0.352941
	146	0.621164	0.56	0.57	0.33	0.77	0.416667				146	0.632804	0.59	0.61	0.37	0.8	0.457143				146	0.464021	0.33	0.59	0.24	0.69	0.276923
	147	0.632058	0.56	0.59	0.44	0.69	0.493827				147	0.774135	0.69	0.72	0.6	0.8	0.641026				147	0.549863	0.47	0.51	0.36	0.62	0.409639
	148	0.651116	0.59	0.62	0.4	0.78	0.472222				148	0.712475	0.69	0.69	0.49	0.84	0.571429				148	0.578347	0.48	0.59	0.33	0.73	0.394366
	149	0.553365	0.53	0.57	0.38	0.71	0.441558				149	0.599519	0.56	0.58	0.4	0.73	0.467532				149	0.527163	0.34	0.6	0.3	0.65	0.318841
	150	0.737578	0.64	0.71	0.47	0.83	0.545455				150	0.72412	0.61	0.62	0.4	0.8	0.478873				150	0.535714	0.39	0.61	0.29	0.71	0.333333
	151	0.534817	0.5	0.52	0.26	0.76	0.338028				151	0.585046	0.58	0.62	0.33	0.82	0.424242				151	0.582763	0.58	0.59	0.32	0.81	0.411765
	152	0.539683	0.44	0.57	0.29	0.73	0.347826				152	0.699471	0.67	0.7	0.46	0.84	0.545455				152	0.634392	0.41	0.69	0.33	0.75	0.366667
	153	0.591705	0.6	0.63	0.48	0.74	0.531646				153	0.601382	0.57	0.63	0.47	0.72	0.512821				153	0.45576	0.26	0.61	0.27	0.59	0.264706
	154	0.576119	0.57	0.58	0.38	0.75	0.453333				154	0.631841	0.6	0.63	0.42	0.78	0.493151				154	0.543284	0.4	0.66	0.34	0.71	0.369231
	155	0.50625	0.41	0.49	0.28	0.63	0.333333				155	0.594231	0.59	0.6	0.42	0.75	0.493506				155	0.485577	0.28	0.63	0.27	0.64	0.276923
	156	0.684182	0.65	0.7	0.45	0.85	0.53125				156	0.695016	0.62	0.66	0.4	0.82	0.484848				156	0.455038	0.35	0.54	0.21	0.69	0.264706
	157	0.645771	0.6	0.64	0.43	0.78	0.5				157	0.59602	0.57	0.61	0.4	0.76	0.465753				157	0.659453	0.5	0.73	0.45	0.77	0.47619
	158	0.650909	0.59	0.6	0.3	0.83	0.4				158	0.692121	0.64	0.65	0.35	0.86	0.451613				158	0.500303	0.41	0.55	0.21	0.76	0.276923
	159	0.640269	0.61	0.64	0.4	0.8	0.485714				159	0.707039	0.71	0.74	0.53	0.86	0.606061				159	0.520963	0.18	0.7	0.19	0.68	0.185185
	160	0.553977	0.52	0.55	0.37	0.69	0.43038				160	0.594223	0.58	0.58	0.41	0.73	0.481013				160	0.487689	0.42	0.53	0.32	0.64	0.363636
	161	0.542308	0.56	0.58	0.4	0.73	0.467532				161	0.559615	0.53	0.57	0.38	0.71	0.441558				161	0.573077	0.34	0.72	0.38	0.69	0.360656
	162	0.692727	0.59	0.64	0.32	0.84	0.419355				162	0.747273	0.59	0.64	0.32	0.84	0.419355				162	0.493939	0.36	0.61	0.22	0.77	0.271186
	163	0.621701	0.61	0.64	0.44	0.78	0.513514				163	0.691593	0.61	0.67	0.46	0.79	0.527778				163	0.590176	0.58	0.56	0.38	0.74	0.461538
	164	0.730419	0.69	0.72	0.6	0.8	0.641026				164	0.749545	0.58	0.66	0.5	0.73	0.538462				164	0.535974	0.47	0.59	0.4	0.65	0.435897
	165	0.645833	0.61	0.62	0.45	0.75	0.519481				165	0.711648	0.67	0.7	0.54	0.8	0.594595				165	0.609138	0.36	0.67	0.36	0.67	0.363636
	166	0.661376	0.63	0.69	0.44	0.83	0.515152				166	0.72381	0.67	0.71	0.47	0.85	0.553846				166	0.533069	0.37	0.69	0.31	0.74	0.338983
	167	0.531668	0.53	0.59	0.45	0.66	0.487805				167	0.579393	0.55	0.59	0.47	0.67	0.506024				167	0.459857	0.39	0.51	0.34	0.57	0.365854
	168	0.526144	0.47	0.49	0.33	0.63	0.390244				168	0.704482	0.62	0.63	0.48	0.75	0.538462				168	0.620448	0.53	0.62	0.43	0.71	0.473684
	169	0.644886	0.55	0.61	0.42	0.72	0.473684				169	0.642992	0.61	0.64	0.47	0.76	0.526316				169	0.577652	0.45	0.53	0.33	0.65	0.384615
	170	0.635903	0.55	0.65	0.4	0.77	0.463768				170	0.665822	0.62	0.66	0.44	0.8	0.514286				170	0.608519	0.31	0.71	0.31	0.71	0.310345
	171	0.708217	0.62	0.65	0.49	0.76	0.545455				171	0.697479	0.62	0.68	0.51	0.77	0.56				171	0.529645	0.38	0.56	0.32	0.62	0.346667
	172	0.6102	0.58	0.62	0.48	0.72	0.525				172	0.586521	0.5	0.57	0.41	0.66	0.45				172	0.612705	0.58	0.61	0.47	0.71	0.518519
	173	0.578093	0.52	0.56	0.33	0.73	0.405405				173	0.630325	0.55	0.62	0.38	0.76	0.450704				173	0.47997	0.34	0.54	0.24	0.66	0.285714
	174	0.62	0.6	0.65	0.37	0.82	0.461538				174	0.643333	0.56	0.6	0.33	0.8	0.411765				174	0.562778	0.36	0.67	0.27	0.75	0.310345
	175	0.596591	0.64	0.66	0.49	0.78	0.552632				175	0.588068	0.52	0.53	0.36	0.68	0.425				175	0.557528	0.45	0.62	0.38	0.69	0.416667
	176	0.732306	0.62	0.73	0.43	0.85	0.508475				176	0.690068	0.58	0.67	0.37	0.83	0.451613				176	0.592466	0.42	0.66	0.29	0.77	0.338983
	177	0.640351	0.58	0.6	0.26	0.85	0.360656				177	0.762483	0.68	0.71	0.36	0.9	0.472727				177	0.486505	0.26	0.63	0.15	0.78	0.188679
	178	0.734826	0.63	0.69	0.47	0.81	0.542857				178	0.754229	0.7	0.75	0.55	0.85	0.617647				178	0.514925	0.33	0.52	0.24	0.64	0.277778
	179	0.72973	0.65	0.68	0.56	0.76	0.6				179	0.790541	0.68	0.73	0.61	0.79	0.641026				179	0.500901	0.38	0.6	0.37	0.61	0.373333
	180	0.509726	0.51	0.57	0.44	0.63	0.47619				180	0.741379	0.67	0.74	0.63	0.77	0.65				180	0.510389	0.33	0.66	0.39	0.59	0.361111
	181	0.658201	0.59	0.61	0.37	0.8	0.457143				181	0.698942	0.67	0.69	0.45	0.84	0.537313				181	0.547884	0.41	0.69	0.33	0.75	0.366667
	182	0.649594	0.55	0.59	0.36	0.75	0.438356				182	0.660243	0.55	0.62	0.38	0.76	0.450704				182	0.5857	0.45	0.68	0.37	0.74	0.40625
	183	0.628385	0.59	0.62	0.45	0.74	0.512821				183	0.754902	0.71	0.73	0.59	0.82	0.64				183	0.463119	0.35	0.56	0.3	0.61	0.324324
	184	0.637327	0.63	0.68	0.52	0.76	0.571429				184	0.750691	0.63	0.68	0.52	0.76	0.571429				184	0.484332	0.34	0.63	0.34	0.63	0.342857
	185	0.556306	0.49	0.52	0.38	0.62	0.428571				185	0.697297	0.62	0.67	0.53	0.74	0.575				185	0.610135	0.54	0.57	0.43	0.67	0.481928
	186	0.680964	0.57	0.61	0.31	0.82	0.4				186	0.719741	0.65	0.66	0.37	0.86	0.47619				186	0.637485	0.48	0.66	0.31	0.8	0.372881
	187	0.687387	0.62	0.65	0.52	0.74	0.567901				187	0.626126	0.62	0.65	0.52	0.74	0.567901				187	0.570721	0.41	0.65	0.42	0.64	0.410959
	188	0.57478	0.55	0.58	0.38	0.73	0.447368				188	0.694037	0.65	0.67	0.48	0.8	0.547945				188	0.438172	0.19	0.59	0.18	0.61	0.1875
	189	0.583333	0.56	0.58	0.32	0.79	0.405797				189	0.74	0.68	0.67	0.41	0.86	0.515152				189	0.524722	0.2	0.71	0.19	0.72	0.196078
	190	0.593685	0.54	0.58	0.34	0.75	0.416667				190	0.614389	0.57	0.61	0.37	0.78	0.450704				190	0.400104	0.29	0.51	0.19	0.64	0.228571
	191	0.647243	0.52	0.61	0.27	0.82	0.354839				191	0.702381	0.62	0.67	0.34	0.86	0.440678				191	0.488722	0.38	0.59	0.21	0.78	0.266667
	192	0.523881	0.53	0.57	0.36	0.73	0.426667				192	0.544279	0.57	0.61	0.4	0.76	0.465753				192	0.564179	0.37	0.61	0.3	0.68	0.328358
	193	0.612512	0.53	0.59	0.41	0.7	0.461538				193	0.674136	0.62	0.65	0.49	0.76	0.545455				193	0.516573	0.38	0.6	0.34	0.64	0.361111
	194	0.527859	0.48	0.52	0.32	0.68	0.384615				194	0.59433	0.52	0.56	0.36	0.71	0.421053				194	0.51784	0.39	0.59	0.31	0.67	0.342857
	195	0.54072	0.52	0.53	0.36	0.68	0.425				195	0.697443	0.58	0.67	0.47	0.75	0.520548				195	0.486742	0.33	0.58	0.29	0.63	0.309859
	196	0.570556	0.52	0.54	0.28	0.76	0.366197				196	0.684444	0.68	0.71	0.45	0.86	0.539683				196	0.515833	0.4	0.58	0.25	0.74	0.307692
	197	0.656013	0.58	0.65	0.37	0.81	0.454545				197	0.640303	0.58	0.62	0.36	0.8	0.441176				197	0.523835	0.42	0.59	0.27	0.74	0.333333
	198	0.606468	0.57	0.6	0.39	0.75	0.459459				198	0.710945	0.7	0.73	0.54	0.84	0.608696				198	0.483582	0.4	0.49	0.26	0.65	0.315789
	199	0.622222	0.56	0.59	0.34	0.77	0.422535				199	0.669312	0.63	0.61	0.39	0.81	0.478873				199	0.602116	0.52	0.6	0.33	0.76	0.405797
	200	0.666667	0.61	0.61	0.44	0.75	0.512821				200	0.637311	0.64	0.64	0.48	0.77	0.545455				200	0.590672	0.33	0.66	0.33	0.66	0.333333
	201	0.709475	0.62	0.66	0.37	0.84	0.46875				201	0.637557	0.58	0.63	0.34	0.82	0.430769				201	0.508276	0.33	0.56	0.2	0.72	0.25
	202	0.56676	0.56	0.6	0.43	0.72	0.487179				202	0.688609	0.59	0.62	0.45	0.74	0.512821				202	0.552754	0.38	0.67	0.38	0.67	0.382353
	203	0.693182	0.58	0.59	0.42	0.73	0.487179				203	0.771307	0.67	0.7	0.54	0.8	0.594595				203	0.55303	0.33	0.59	0.3	0.63	0.314286
	204	0.59602	0.6	0.63	0.42	0.78	0.493151				204	0.675622	0.63	0.66	0.45	0.8	0.527778				204	0.534577	0.47	0.57	0.33	0.7	0.383562
	205	0.533333	0.5	0.52	0.32	0.7	0.38961				205	0.717413	0.67	0.69	0.49	0.82	0.56338				205	0.433085	0.33	0.54	0.24	0.64	0.28169
	206	0.608993	0.55	0.59	0.39	0.74	0.453333				206	0.609971	0.58	0.64	0.43	0.76	0.493151				206	0.44697	0.19	0.62	0.19	0.62	0.193548
	207	0.585096	0.53	0.58	0.39	0.72	0.447368				207	0.714423	0.66	0.68	0.5	0.8	0.567568				207	0.45	0.25	0.58	0.23	0.61	0.238806
	208	0.668357	0.66	0.69	0.47	0.82	0.550725				208	0.546146	0.52	0.56	0.33	0.73	0.405405				208	0.574544	0.38	0.66	0.32	0.71	0.349206
	209	0.7125	0.66	0.68	0.5	0.8	0.567568				209	0.688942	0.66	0.69	0.51	0.8	0.575342				209	0.485577	0.44	0.51	0.3	0.65	0.358974
	210	0.748848	0.69	0.73	0.59	0.8	0.631579				210	0.746083	0.69	0.76	0.62	0.81	0.648649				210	0.582719	0.4	0.6	0.36	0.64	0.378378
	211	0.687208	0.62	0.65	0.49	0.76	0.545455				211	0.589636	0.59	0.62	0.45	0.74	0.512821				211	0.575864	0.35	0.68	0.37	0.66	0.363636
	212	0.764677	0.67	0.72	0.51	0.83	0.57971				212	0.602985	0.53	0.57	0.36	0.73	0.426667				212	0.447015	0.27	0.61	0.24	0.65	0.25
	213	0.514199	0.48	0.51	0.3	0.7	0.368421				213	0.672921	0.59	0.66	0.42	0.79	0.492754				213	0.432302	0.31	0.5	0.21	0.63	0.25
	214	0.577962	0.49	0.54	0.43	0.59	0.45977				214	0.705575	0.68	0.73	0.65	0.76	0.666667				214	0.513502	0.32	0.7	0.43	0.58	0.366197
	215	0.556696	0.42	0.56	0.31	0.67	0.356164				215	0.679863	0.61	0.65	0.45	0.78	0.520548				215	0.528104	0.35	0.62	0.31	0.67	0.328358
	216	0.665764	0.62	0.68	0.41	0.83	0.492308				216	0.695558	0.69	0.7	0.46	0.86	0.553846				216	0.498917	0.23	0.66	0.2	0.7	0.214286
	217	0.522876	0.47	0.54	0.36	0.65	0.405063				217	0.68254	0.65	0.68	0.52	0.78	0.578947				217	0.495798	0.35	0.57	0.31	0.62	0.328767
	218	0.60398	0.53	0.6	0.37	0.74	0.438356				218	0.627861	0.57	0.64	0.41	0.77	0.478873				218	0.585323	0.37	0.69	0.34	0.71	0.354839
	219	0.675576	0.57	0.63	0.47	0.72	0.512821				219	0.75576	0.66	0.71	0.56	0.79	0.605263				219	0.4447	0.37	0.52	0.3	0.59	0.333333
	220	0.604106	0.55	0.62	0.4	0.75	0.465753				220	0.561584	0.52	0.58	0.36	0.72	0.426667				220	0.494379	0.39	0.53	0.28	0.65	0.324324
	221	0.704361	0.62	0.69	0.46	0.81	0.529412				221	0.671907	0.62	0.69	0.46	0.81	0.529412				221	0.48859	0.38	0.57	0.27	0.68	0.318841
	222	0.634335	0.56	0.57	0.43	0.69	0.487805				222	0.751821	0.69	0.74	0.61	0.8	0.649351				222	0.537113	0.44	0.54	0.36	0.62	0.4
	223	0.650049	0.65	0.68	0.49	0.8	0.555556				223	0.681818	0.65	0.68	0.49	0.8	0.555556				223	0.430108	0.29	0.56	0.24	0.63	0.26087
	224	0.541376	0.54	0.57	0.48	0.63	0.505747				224	0.609756	0.49	0.55	0.44	0.6	0.465116				224	0.55662	0.39	0.68	0.47	0.6	0.426667
	225	0.637845	0.57	0.59	0.28	0.83	0.375				225	0.635965	0.62	0.64	0.32	0.86	0.42623				225	0.574875	0.48	0.57	0.23	0.8	0.3125
	226	0.660802	0.61	0.64	0.44	0.78	0.513514				226	0.692571	0.65	0.68	0.49	0.8	0.555556				226	0.609482	0.39	0.77	0.44	0.73	0.413793
	227	0.672348	0.64	0.67	0.5	0.78	0.56				227	0.610795	0.58	0.67	0.47	0.75	0.520548				227	0.517756	0.42	0.44	0.28	0.6	0.337349
	228	0.648084	0.63	0.66	0.58	0.71	0.604651				228	0.654181	0.56	0.59	0.5	0.65	0.528736				228	0.487369	0.24	0.68	0.36	0.55	0.289855
	229	0.668889	0.64	0.65	0.39	0.84	0.484848				229	0.63	0.6	0.62	0.36	0.82	0.447761				229	0.579444	0.36	0.67	0.27	0.75	0.310345
	230	0.611051	0.58	0.61	0.35	0.8	0.434783				230	0.652763	0.62	0.65	0.39	0.82	0.477612				230	0.555255	0.42	0.56	0.26	0.73	0.323529
	231	0.641481	0.55	0.57	0.36	0.75	0.432432				231	0.614097	0.55	0.56	0.35	0.75	0.426667				231	0.592799	0.34	0.66	0.3	0.7	0.322581
	232	0.569217	0.5	0.54	0.39	0.65	0.439024				232	0.59153	0.61	0.62	0.49	0.73	0.54321				232	0.499545	0.36	0.64	0.37	0.63	0.366197
	233	0.570487	0.55	0.54	0.34	0.74	0.421053				233	0.626775	0.62	0.65	0.43	0.8	0.507042				233	0.459939	0.28	0.54	0.21	0.64	0.235294
	234	0.585185	0.52	0.57	0.32	0.75	0.394366				234	0.612169	0.56	0.6	0.35	0.78	0.428571				234	0.527778	0.37	0.67	0.3	0.73	0.333333
	235	0.621212	0.61	0.64	0.44	0.78	0.513514				235	0.634897	0.65	0.68	0.49	0.8	0.555556				235	0.498289	0.23	0.65	0.23	0.64	0.229508
	236	0.568783	0.52	0.54	0.3	0.75	0.383562				236	0.667725	0.59	0.64	0.39	0.8	0.470588				236	0.601852	0.37	0.61	0.27	0.72	0.3125
	237	0.643333	0.56	0.57	0.31	0.79	0.4				237	0.659444	0.56	0.6	0.33	0.8	0.411765				237	0.585	0.44	0.69	0.33	0.78	0.37931
	238	0.606491	0.55	0.57	0.36	0.75	0.432432				238	0.724645	0.69	0.71	0.5	0.84	0.57971				238	0.528398	0.38	0.54	0.26	0.67	0.309859
	239	0.635417	0.58	0.61	0.43	0.74	0.493506				239	0.658144	0.67	0.69	0.52	0.8	0.586667				239	0.484375	0.27	0.62	0.27	0.62	0.272727
	240	0.752644	0.74	0.76	0.49	0.9	0.586207				240	0.659224	0.65	0.68	0.38	0.86	0.483871				240	0.424501	0.26	0.57	0.16	0.71	0.196721
	241	0.738333	0.68	0.72	0.46	0.87	0.548387				241	0.683333	0.6	0.68	0.39	0.83	0.47619				241	0.443056	0.2	0.69	0.19	0.71	0.192308
	242	0.604975	0.57	0.57	0.37	0.75	0.447368				242	0.659701	0.63	0.66	0.45	0.8	0.527778				242	0.519154	0.4	0.64	0.33	0.7	0.363636
	243	0.575481	0.53	0.57	0.38	0.71	0.441558				243	0.722115	0.66	0.71	0.52	0.81	0.583333				243	0.514183	0.28	0.65	0.28	0.65	0.28125
	244	0.623558	0.56	0.6	0.41	0.74	0.473684				244	0.59375	0.47	0.57	0.35	0.69	0.4				244	0.565865	0.53	0.55	0.37	0.71	0.435897
	245	0.594527	0.53	0.61	0.38	0.75	0.444444				245	0.641294	0.57	0.7	0.46	0.78	0.507463				245	0.446517	0.2	0.64	0.2	0.64	0.2
	246	0.70582	0.67	0.73	0.49	0.85	0.5625				246	0.692593	0.63	0.69	0.44	0.83	0.515152				246	0.507937	0.37	0.56	0.24	0.7	0.294118
	247	0.65818	0.58	0.62	0.36	0.8	0.441176				247	0.709642	0.62	0.63	0.38	0.82	0.470588				247	0.572319	0.35	0.63	0.26	0.73	0.295082
	248	0.567395	0.5	0.52	0.38	0.64	0.433735				248	0.613388	0.56	0.57	0.43	0.69	0.487805				248	0.487705	0.28	0.64	0.31	0.6	0.294118
	249	0.612676	0.58	0.63	0.37	0.8	0.447761				249	0.594258	0.5	0.56	0.3	0.75	0.371429				249	0.500542	0.42	0.49	0.23	0.7	0.30137
	250	0.608178	0.57	0.61	0.37	0.78	0.450704				250	0.647516	0.54	0.62	0.37	0.77	0.434783				250	0.636128	0.61	0.54	0.35	0.77	0.441558
	251	0.608831	0.58	0.59	0.48	0.69	0.52381				251	0.633363	0.58	0.63	0.5	0.7	0.536585				251	0.484612	0.37	0.58	0.36	0.59	0.363636
	252	0.673632	0.57	0.61	0.4	0.76	0.465753				252	0.758209	0.6	0.72	0.49	0.8	0.537313				252	0.554975	0.4	0.63	0.32	0.7	0.358209
	253	0.669935	0.65	0.67	0.51	0.78	0.571429				253	0.71662	0.65	0.68	0.52	0.78	0.578947				253	0.507003	0.29	0.7	0.34	0.65	0.31746
	254	0.703846	0.62	0.65	0.47	0.78	0.533333				254	0.620192	0.62	0.63	0.45	0.77	0.526316				254	0.464183	0.34	0.55	0.27	0.63	0.305556
	255	0.586648	0.48	0.58	0.37	0.69	0.421053				255	0.639678	0.61	0.64	0.47	0.76	0.526316				255	0.414062	0.3	0.53	0.25	0.6	0.273973
	256	0.766157	0.65	0.66	0.37	0.86	0.47619				256	0.675676	0.57	0.64	0.32	0.82	0.412698				256	0.610752	0.35	0.65	0.24	0.76	0.280702
	257	0.611111	0.62	0.62	0.47	0.75	0.531646				257	0.60831	0.59	0.65	0.48	0.75	0.526316				257	0.511671	0.32	0.62	0.31	0.63	0.318841
	258	0.514925	0.47	0.54	0.31	0.69	0.373333				258	0.591045	0.47	0.57	0.33	0.7	0.383562				258	0.558955	0.43	0.66	0.36	0.72	0.393939
	259	0.634791	0.53	0.59	0.43	0.68	0.475				259	0.665301	0.58	0.66	0.5	0.73	0.538462				259	0.48816	0.33	0.64	0.35	0.62	0.342857
	260	0.616915	0.57	0.6	0.39	0.75	0.459459				260	0.693035	0.63	0.64	0.44	0.8	0.520548				260	0.492786	0.3	0.63	0.26	0.67	0.28125
	261	0.56455	0.52	0.54	0.3	0.75	0.383562				261	0.668783	0.56	0.6	0.35	0.78	0.428571				261	0.541005	0.44	0.59	0.29	0.73	0.352941
	262	0.585714	0.57	0.58	0.43	0.71	0.493827				262	0.668203	0.6	0.63	0.48	0.74	0.531646				262	0.546544	0.4	0.6	0.36	0.64	0.378378
	263	0.597259	0.56	0.59	0.48	0.67	0.517647				263	0.629973	0.64	0.66	0.56	0.73	0.595238				263	0.60168	0.41	0.74	0.52	0.65	0.457143
	264	0.634791	0.61	0.67	0.52	0.75	0.564103				264	0.605647	0.56	0.59	0.44	0.69	0.493827				264	0.668033	0.56	0.69	0.51	0.72	0.533333
	265	0.639423	0.62	0.66	0.48	0.78	0.540541				265	0.716346	0.66	0.69	0.51	0.8	0.575342				265	0.478846	0.31	0.54	0.25	0.61	0.277778
	266	0.499545	0.47	0.54	0.38	0.63	0.419753				266	0.505464	0.47	0.52	0.37	0.63	0.414634				266	0.523907	0.31	0.61	0.31	0.6	0.309859
	267	0.671907	0.55	0.59	0.36	0.75	0.438356				267	0.767748	0.62	0.74	0.5	0.82	0.553846				267	0.532201	0.28	0.66	0.26	0.68	0.266667
	268	0.573333	0.56	0.61	0.33	0.8	0.41791				268	0.670556	0.56	0.61	0.33	0.8	0.41791				268	0.526111	0.36	0.65	0.26	0.75	0.305085
	269	0.69693	0.62	0.65	0.56	0.71	0.588235				269	0.778509	0.7	0.7	0.62	0.77	0.658824				269	0.502632	0.25	0.6	0.3	0.53	0.273973
	270	0.505798	0.5	0.54	0.41	0.63	0.452381				270	0.590098	0.55	0.59	0.47	0.67	0.506024				270	0.556869	0.45	0.58	0.4	0.62	0.425
	271	0.509563	0.44	0.51	0.35	0.61	0.390244				271	0.596995	0.58	0.62	0.48	0.72	0.525				271	0.540073	0.36	0.66	0.38	0.63	0.371429
	272	0.590264	0.55	0.62	0.38	0.76	0.450704				272	0.609533	0.55	0.62	0.38	0.76	0.450704				272	0.618408	0.45	0.69	0.38	0.75	0.412698
	273	0.639752	0.57	0.59	0.36	0.77	0.444444				273	0.585404	0.57	0.61	0.37	0.78	0.450704				273	0.485507	0.36	0.58	0.26	0.69	0.298507
	274	0.629353	0.53	0.58	0.36	0.74	0.432432				274	0.639303	0.6	0.63	0.42	0.78	0.493151				274	0.534826	0.43	0.6	0.32	0.7	0.371429
	275	0.759204	0.73	0.76	0.58	0.86	0.647059				275	0.732338	0.6	0.7	0.47	0.8	0.529412				275	0.644279	0.53	0.67	0.42	0.76	0.470588
	276	0.588542	0.45	0.56	0.35	0.67	0.394737				276	0.710227	0.61	0.69	0.5	0.77	0.547945				276	0.517045	0.3	0.67	0.32	0.65	0.3125
	277	0.637523	0.56	0.57	0.43	0.69	0.487805				277	0.726776	0.67	0.69	0.56	0.78	0.607595				277	0.588798	0.42	0.61	0.38	0.64	0.4
	278	0.532902	0.48	0.49	0.22	0.75	0.305556				278	0.655112	0.65	0.7	0.41	0.87	0.5				278	0.548472	0.39	0.53	0.2	0.74	0.268657
	279	0.645946	0.59	0.62	0.49	0.71	0.536585				279	0.675225	0.68	0.7	0.58	0.78	0.625				279	0.625676	0.51	0.53	0.4	0.64	0.452381
	280	0.698507	0.6	0.64	0.43	0.78	0.5				280	0.722886	0.7	0.73	0.54	0.84	0.608696				280	0.63806	0.5	0.61	0.37	0.73	0.422535
	281	0.664865	0.62	0.63	0.51	0.73	0.560976				281	0.758108	0.7	0.73	0.62	0.8	0.658228				281	0.457432	0.35	0.55	0.32	0.58	0.337662
	282	0.638308	0.53	0.61	0.38	0.75	0.444444				282	0.673632	0.63	0.64	0.44	0.8	0.520548				282	0.517164	0.33	0.61	0.28	0.67	0.30303
	283	0.657268	0.52	0.59	0.26	0.82	0.349206				283	0.768797	0.67	0.68	0.37	0.88	0.474576				283	0.58584	0.52	0.55	0.24	0.81	0.333333
	284	0.72017	0.67	0.72	0.55	0.81	0.60274				284	0.648201	0.64	0.66	0.49	0.78	0.552632				284	0.528883	0.27	0.69	0.31	0.65	0.290323
	285	0.608519	0.55	0.6	0.37	0.76	0.444444				285	0.742901	0.72	0.75	0.55	0.86	0.626866				285	0.563895	0.34	0.63	0.29	0.69	0.3125
	286	0.667702	0.54	0.67	0.39	0.78	0.454545				286	0.799689	0.68	0.75	0.53	0.85	0.59375				286	0.503882	0.18	0.64	0.17	0.66	0.172414
	287	0.63212	0.56	0.57	0.41	0.71	0.475				287	0.685808	0.62	0.65	0.49	0.76	0.545455				287	0.588702	0.38	0.71	0.42	0.68	0.4
	288	0.585135	0.57	0.6	0.47	0.69	0.512195				288	0.65045	0.68	0.68	0.57	0.77	0.617284				288	0.51509	0.32	0.7	0.4	0.63	0.358209
	289	0.608559	0.54	0.58	0.44	0.67	0.487805				289	0.644595	0.62	0.67	0.53	0.74	0.575				289	0.546847	0.41	0.72	0.47	0.66	0.434783
	290	0.489155	0.54	0.55	0.28	0.78	0.371429				290	0.641553	0.58	0.6	0.33	0.81	0.41791				290	0.449772	0.25	0.56	0.16	0.69	0.193548
	291	0.662272	0.59	0.6	0.39	0.77	0.465753				291	0.676471	0.66	0.72	0.5	0.83	0.567164				291	0.470842	0.38	0.57	0.27	0.68	0.318841
	292	0.678397	0.68	0.71	0.52	0.82	0.591549				292	0.611926	0.55	0.58	0.38	0.73	0.447368				292	0.534457	0.42	0.62	0.34	0.69	0.376812
	293	0.570911	0.57	0.61	0.37	0.78	0.450704				293	0.745859	0.64	0.7	0.46	0.83	0.537313				293	0.55176	0.46	0.57	0.3	0.72	0.366197
	294	0.584615	0.56	0.58	0.4	0.73	0.467532				294	0.639904	0.56	0.63	0.43	0.75	0.486486				294	0.53125	0.41	0.51	0.29	0.63	0.337662
	295	0.550228	0.5	0.56	0.27	0.77	0.352941				295	0.623858	0.58	0.6	0.33	0.81	0.41791				295	0.417523	0.17	0.64	0.13	0.7	0.148148
	296	0.63392	0.58	0.58	0.39	0.75	0.467532				296	0.755132	0.68	0.71	0.52	0.82	0.591549				296	0.643206	0.42	0.74	0.43	0.73	0.42623
	297	0.570175	0.52	0.58	0.26	0.81	0.34375				297	0.756892	0.67	0.76	0.44	0.89	0.528302				297	0.625	0.48	0.68	0.29	0.83	0.363636
	298	0.615207	0.54	0.6	0.43	0.7	0.481013				298	0.724424	0.69	0.73	0.59	0.8	0.631579				298	0.519816	0.34	0.53	0.29	0.59	0.315789
	299	0.693035	0.6	0.67	0.45	0.79	0.514286				299	0.662189	0.63	0.63	0.43	0.79	0.513514				299	0.502239	0.3	0.61	0.26	0.66	0.276923
	300	0.664423	0.59	0.63	0.44	0.76	0.506667				300	0.628365	0.56	0.6	0.41	0.74	0.473684				300	0.556971	0.44	0.66	0.39	0.7	0.411765
	301	0.562867	0.52	0.57	0.27	0.79	0.358209				301	0.710928	0.65	0.69	0.39	0.86	0.491803				301	0.488249	0.3	0.61	0.19	0.74	0.237288
	302	0.707404	0.63	0.69	0.57	0.75	0.6				302	0.750669	0.68	0.71	0.6	0.78	0.641975				302	0.586084	0.39	0.66	0.43	0.63	0.410959
	303	0.567922	0.62	0.63	0.36	0.84	0.454545				303	0.549087	0.5	0.53	0.26	0.76	0.342857				303	0.455194	0.33	0.47	0.17	0.68	0.225352
	304	0.616402	0.59	0.64	0.39	0.8	0.470588				304	0.606349	0.52	0.59	0.33	0.76	0.4				304	0.521429	0.48	0.61	0.32	0.75	0.38806
	305	0.695503	0.65	0.68	0.49	0.8	0.555556				305	0.662757	0.61	0.67	0.46	0.79	0.527778				305	0.563783	0.32	0.71	0.34	0.69	0.333333
	306	0.683284	0.65	0.67	0.48	0.8	0.547945				306	0.639296	0.52	0.62	0.39	0.73	0.444444				306	0.537146	0.39	0.68	0.36	0.7	0.375
	307	0.525355	0.48	0.53	0.3	0.71	0.373333				307	0.677992	0.66	0.68	0.46	0.82	0.542857				307	0.572515	0.34	0.74	0.36	0.72	0.350877
	308	0.582488	0.57	0.56	0.43	0.7	0.487805				308	0.561751	0.54	0.56	0.41	0.69	0.469136				308	0.38341	0.29	0.5	0.24	0.55	0.263158
	309	0.606998	0.52	0.54	0.33	0.73	0.4				309	0.664807	0.55	0.57	0.36	0.75	0.432432				309	0.46146	0.28	0.57	0.22	0.65	0.242424
	310	0.517519	0.42	0.45	0.29	0.6	0.341463				310	0.71875	0.67	0.7	0.54	0.8	0.594595				310	0.660275	0.48	0.69	0.44	0.72	0.463768
	311	0.436538	0.44	0.48	0.29	0.63	0.35				311	0.636058	0.62	0.63	0.45	0.77	0.526316				311	0.552644	0.41	0.66	0.37	0.69	0.38806
	312	0.487074	0.43	0.47	0.2	0.73	0.277778				312	0.607521	0.57	0.59	0.3	0.81	0.393939				312	0.421269	0.22	0.53	0.12	0.68	0.15873
	313	0.53125	0.5	0.52	0.34	0.68	0.405063				313	0.561058	0.56	0.6	0.41	0.74	0.473684				313	0.440865	0.16	0.63	0.17	0.6	0.163934
	314	0.672921	0.59	0.62	0.4	0.78	0.472222				314	0.701318	0.59	0.66	0.42	0.79	0.492754				314	0.44498	0.34	0.56	0.25	0.67	0.289855
	315	0.644016	0.59	0.62	0.4	0.78	0.472222				315	0.675963	0.66	0.69	0.47	0.82	0.550725				315	0.53068	0.38	0.56	0.27	0.68	0.314286
	316	0.623963	0.54	0.58	0.42	0.69	0.475				316	0.603687	0.54	0.58	0.42	0.69	0.475				316	0.585714	0.46	0.65	0.42	0.68	0.438356
	317	0.633987	0.53	0.57	0.4	0.69	0.455696				317	0.753035	0.65	0.67	0.51	0.78	0.571429				317	0.480392	0.41	0.44	0.29	0.58	0.337349
	318	0.614097	0.52	0.57	0.34	0.74	0.410959				318	0.740872	0.66	0.68	0.46	0.82	0.542857				318	0.564402	0.41	0.66	0.34	0.73	0.375
	319	0.678182	0.59	0.63	0.32	0.84	0.412698				319	0.686667	0.59	0.64	0.32	0.84	0.419355				319	0.56303	0.41	0.71	0.29	0.8	0.339623
	320	0.538624	0.44	0.51	0.26	0.71	0.328767				320	0.55873	0.52	0.56	0.31	0.75	0.388889				320	0.586508	0.44	0.61	0.31	0.74	0.363636
	321	0.663055	0.58	0.62	0.36	0.8	0.441176				321	0.674431	0.5	0.65	0.34	0.78	0.40625				321	0.617281	0.58	0.63	0.37	0.8	0.447761
	322	0.550921	0.46	0.55	0.27	0.74	0.342857				322	0.628386	0.62	0.62	0.37	0.81	0.463768				322	0.504334	0.27	0.68	0.23	0.72	0.25
	323	0.609482	0.58	0.61	0.41	0.75	0.48				323	0.691105	0.68	0.7	0.51	0.82	0.583333				323	0.584311	0.35	0.67	0.33	0.69	0.34375
	324	0.638434	0.61	0.64	0.5	0.74	0.55				324	0.669399	0.61	0.64	0.5	0.74	0.55				324	0.54918	0.42	0.56	0.36	0.62	0.384615
	325	0.599038	0.53	0.57	0.38	0.71	0.441558				325	0.629808	0.62	0.65	0.47	0.78	0.533333				325	0.496154	0.28	0.62	0.26	0.63	0.272727
	326	0.602222	0.48	0.54	0.27	0.75	0.342857				326	0.758333	0.72	0.75	0.5	0.89	0.590164				326	0.5825	0.36	0.61	0.24	0.73	0.290323
	327	0.688462	0.62	0.68	0.49	0.79	0.547945				327	0.629327	0.56	0.6	0.41	0.74	0.473684				327	0.410337	0.25	0.6	0.24	0.62	0.242424
	328	0.551724	0.56	0.59	0.48	0.67	0.517647				328	0.655615	0.59	0.62	0.51	0.69	0.547619				328	0.591954	0.36	0.66	0.41	0.6	0.383562
	329	0.626667	0.6	0.62	0.36	0.82	0.447761				329	0.73	0.64	0.72	0.44	0.85	0.52459				329	0.398889	0.28	0.56	0.18	0.69	0.21875
	330	0.538612	0.58	0.59	0.4	0.75	0.473684				330	0.512708	0.52	0.58	0.36	0.72	0.426667				330	0.514418	0.35	0.68	0.34	0.69	0.349206
	331	0.654995	0.59	0.63	0.47	0.74	0.519481				331	0.690009	0.59	0.62	0.45	0.74	0.512821				331	0.70845	0.53	0.67	0.46	0.72	0.493151
	332	0.683773	0.61	0.65	0.45	0.78	0.520548				332	0.705767	0.61	0.64	0.44	0.78	0.513514				332	0.467009	0.35	0.56	0.27	0.65	0.309859
	333	0.45576	0.43	0.48	0.32	0.6	0.365854				333	0.7	0.63	0.66	0.51	0.76	0.564103				333	0.506912	0.43	0.65	0.41	0.67	0.416667
	334	0.692922	0.62	0.67	0.38	0.84	0.47619				334	0.68379	0.67	0.71	0.43	0.87	0.52459				334	0.551084	0.29	0.64	0.21	0.73	0.245614
	335	0.617512	0.57	0.6	0.44	0.71	0.5				335	0.671889	0.63	0.65	0.5	0.75	0.556962				335	0.554147	0.34	0.63	0.34	0.63	0.342857
	336	0.572139	0.53	0.55	0.35	0.73	0.421053				336	0.686567	0.6	0.67	0.45	0.79	0.514286				336	0.654229	0.37	0.66	0.32	0.7	0.34375
	337	0.626594	0.61	0.66	0.51	0.74	0.556962				337	0.709472	0.61	0.66	0.51	0.74	0.556962				337	0.473588	0.42	0.61	0.38	0.64	0.4
	338	0.578365	0.56	0.57	0.39	0.73	0.461538				338	0.559615	0.56	0.58	0.4	0.73	0.467532				338	0.429327	0.28	0.57	0.24	0.62	0.26087
	339	0.569841	0.56	0.57	0.33	0.77	0.416667				339	0.69418	0.59	0.67	0.41	0.81	0.484848				339	0.459788	0.26	0.6	0.2	0.68	0.225806
	340	0.623558	0.56	0.6	0.41	0.74	0.473684				340	0.669712	0.62	0.63	0.45	0.77	0.526316				340	0.632692	0.41	0.69	0.39	0.7	0.4
	341	0.582587	0.53	0.55	0.35	0.73	0.421053				341	0.751244	0.63	0.67	0.46	0.8	0.535211				341	0.50796	0.3	0.54	0.22	0.63	0.257143
	342	0.591244	0.54	0.55	0.4	0.68	0.463415				342	0.677419	0.63	0.68	0.52	0.76	0.571429				342	0.549078	0.34	0.69	0.39	0.65	0.363636
	343	0.628856	0.47	0.6	0.34	0.71	0.394366				343	0.765672	0.67	0.72	0.51	0.83	0.57971				343	0.53408	0.3	0.63	0.26	0.67	0.28125
	344	0.729353	0.6	0.66	0.44	0.79	0.507042				344	0.628358	0.57	0.6	0.39	0.75	0.459459				344	0.657463	0.63	0.63	0.43	0.79	0.513514
	345	0.544298	0.47	0.53	0.41	0.59	0.44186				345	0.691228	0.65	0.7	0.6	0.74	0.626506				345	0.482237	0.37	0.65	0.43	0.6	0.4
	346	0.614858	0.48	0.61	0.37	0.71	0.416667				346	0.655914	0.58	0.68	0.46	0.78	0.514286				346	0.445992	0.26	0.59	0.23	0.63	0.242424
	347	0.57909	0.5	0.51	0.27	0.73	0.351351				347	0.61701	0.62	0.66	0.4	0.82	0.484848				347	0.476977	0.38	0.58	0.25	0.72	0.30303
	348	0.458209	0.47	0.49	0.29	0.67	0.358974				348	0.69005	0.57	0.69	0.45	0.78	0.5				348	0.45398	0.3	0.54	0.22	0.63	0.257143
	349	0.605572	0.55	0.58	0.38	0.73	0.447368				349	0.656891	0.58	0.64	0.43	0.76	0.493151				349	0.512952	0.45	0.58	0.33	0.69	0.383562
	350	0.57037	0.52	0.54	0.3	0.75	0.383562				350	0.615873	0.63	0.67	0.42	0.82	0.507463				350	0.497884	0.33	0.67	0.28	0.72	0.305085
	351	0.527544	0.47	0.56	0.36	0.66	0.410256				351	0.654528	0.59	0.65	0.48	0.75	0.526316				351	0.446078	0.32	0.54	0.27	0.6	0.297297
	352	0.617495	0.61	0.64	0.4	0.8	0.485714				352	0.576605	0.57	0.58	0.36	0.77	0.438356				352	0.497412	0.29	0.64	0.24	0.69	0.262295
	353	0.52226	0.46	0.49	0.23	0.73	0.305556				353	0.721461	0.62	0.67	0.38	0.84	0.47619				353	0.59532	0.54	0.63	0.32	0.81	0.40625
	354	0.574544	0.52	0.54	0.33	0.73	0.4				354	0.596349	0.59	0.62	0.4	0.78	0.472222				354	0.599138	0.45	0.71	0.39	0.75	0.419355
	355	0.694064	0.46	0.59	0.27	0.77	0.338462				355	0.780822	0.58	0.77	0.45	0.85	0.509091				355	0.498858	0.33	0.58	0.21	0.72	0.253968
	356	0.59265	0.57	0.58	0.36	0.77	0.438356				356	0.707557	0.64	0.65	0.43	0.82	0.514286				356	0.53882	0.32	0.64	0.26	0.7	0.290323
	357	0.608012	0.59	0.62	0.4	0.78	0.472222				357	0.634381	0.59	0.6	0.39	0.77	0.465753				357	0.430274	0.28	0.54	0.21	0.64	0.235294
	358	0.556716	0.47	0.52	0.3	0.69	0.368421				358	0.650249	0.6	0.66	0.44	0.79	0.507042				358	0.480348	0.27	0.64	0.25	0.66	0.258065
	359	0.649148	0.58	0.61	0.43	0.74	0.493506				359	0.629735	0.58	0.58	0.41	0.73	0.481013				359	0.562027	0.39	0.67	0.38	0.68	0.38806
	360	0.484135	0.5	0.54	0.35	0.69	0.410256				360	0.698077	0.66	0.72	0.54	0.81	0.591549				360	0.420673	0.25	0.58	0.23	0.61	0.238806
	361	0.631186	0.56	0.6	0.43	0.72	0.487179				361	0.667134	0.65	0.65	0.5	0.77	0.564103				361	0.567227	0.41	0.6	0.36	0.66	0.383562
	362	0.633459	0.62	0.63	0.32	0.86	0.419355				362	0.688596	0.62	0.64	0.32	0.86	0.42623				362	0.508459	0.38	0.68	0.25	0.8	0.301887
	363	0.591398	0.65	0.67	0.48	0.8	0.547945				363	0.61828	0.61	0.62	0.43	0.77	0.506667				363	0.495601	0.32	0.58	0.26	0.64	0.289855
	364	0.451863	0.32	0.42	0.18	0.6	0.233766				364	0.660973	0.61	0.62	0.4	0.8	0.478873				364	0.580745	0.46	0.59	0.32	0.73	0.376812
	365	0.680352	0.61	0.62	0.43	0.77	0.506667				365	0.720919	0.61	0.7	0.49	0.79	0.542857				365	0.564027	0.39	0.7	0.37	0.71	0.380952
	366	0.578109	0.57	0.58	0.38	0.75	0.453333				366	0.674129	0.63	0.66	0.45	0.8	0.527778				366	0.447264	0.33	0.54	0.24	0.64	0.28169
	367	0.631148	0.56	0.64	0.48	0.71	0.512821				367	0.688525	0.67	0.7	0.57	0.78	0.615385				367	0.573315	0.42	0.64	0.41	0.65	0.410959
	368	0.633831	0.53	0.6	0.37	0.74	0.438356				368	0.71194	0.67	0.7	0.5	0.82	0.571429				368	0.485821	0.37	0.55	0.27	0.66	0.309859
	369	0.597354	0.56	0.59	0.34	0.77	0.422535				369	0.607937	0.56	0.59	0.34	0.77	0.422535				369	0.683598	0.59	0.61	0.37	0.8	0.457143
	370	0.66745	0.61	0.66	0.36	0.84	0.451613				370	0.782609	0.78	0.78	0.53	0.92	0.631579				370	0.678026	0.57	0.64	0.32	0.82	0.412698
	371	0.660317	0.59	0.69	0.42	0.81	0.492308				371	0.668783	0.52	0.6	0.33	0.76	0.405797				371	0.505026	0.48	0.56	0.3	0.74	0.366197
	372	0.71008	0.66	0.68	0.57	0.75	0.609756				372	0.596343	0.58	0.64	0.51	0.7	0.54321				372	0.496209	0.37	0.56	0.35	0.58	0.358974
	373	0.521689	0.58	0.62	0.33	0.82	0.424242				373	0.679224	0.54	0.59	0.3	0.8	0.38806				373	0.565354	0.42	0.63	0.27	0.77	0.327869
	374	0.644595	0.54	0.62	0.47	0.69	0.5				374	0.665315	0.62	0.65	0.52	0.74	0.567901				374	0.506532	0.43	0.52	0.36	0.6	0.390244
	375	0.675676	0.59	0.63	0.5	0.72	0.54321				375	0.677027	0.59	0.63	0.5	0.72	0.54321				375	0.513514	0.35	0.57	0.33	0.59	0.342105
	376	0.655777	0.61	0.66	0.48	0.76	0.533333				376	0.61411	0.61	0.62	0.45	0.75	0.519481				376	0.620502	0.39	0.73	0.43	0.7	0.412698
	377	0.593838	0.53	0.57	0.4	0.69	0.455696				377	0.610177	0.59	0.62	0.45	0.74	0.512821				377	0.439076	0.35	0.48	0.27	0.58	0.303797
	378	0.579072	0.48	0.56	0.36	0.68	0.415584				378	0.570076	0.55	0.59	0.41	0.72	0.467532				378	0.517519	0.3	0.67	0.32	0.65	0.3125
	379	0.622658	0.5	0.56	0.42	0.63	0.457831				379	0.721677	0.66	0.69	0.58	0.76	0.617284				379	0.504683	0.37	0.54	0.34	0.57	0.35443
	380	0.586714	0.55	0.57	0.36	0.75	0.432432				380	0.658215	0.59	0.6	0.39	0.77	0.465753				380	0.609533	0.34	0.63	0.29	0.69	0.3125
	381	0.6375	0.59	0.66	0.46	0.77	0.520548				381	0.692788	0.62	0.68	0.49	0.79	0.547945				381	0.494712	0.34	0.6	0.3	0.65	0.318841
	382	0.608696	0.54	0.57	0.33	0.75	0.410959				382	0.586957	0.57	0.58	0.36	0.77	0.438356				382	0.515528	0.21	0.62	0.19	0.66	0.2
	383	0.637566	0.59	0.6	0.36	0.79	0.450704				383	0.686772	0.63	0.66	0.41	0.82	0.5				383	0.555556	0.41	0.59	0.27	0.72	0.328358
	384	0.548553	0.47	0.56	0.36	0.66	0.410256				384	0.619981	0.59	0.62	0.45	0.74	0.512821				384	0.520308	0.44	0.71	0.45	0.7	0.447761
	385	0.664977	0.6	0.65	0.49	0.74	0.538462				385	0.696774	0.6	0.63	0.48	0.74	0.531646				385	0.68341	0.49	0.71	0.49	0.71	0.485714
	386	0.674129	0.63	0.64	0.44	0.8	0.520548				386	0.634826	0.63	0.64	0.44	0.8	0.520548				386	0.580597	0.47	0.55	0.32	0.7	0.378378
	387	0.728365	0.69	0.71	0.54	0.82	0.60274				387	0.677404	0.59	0.62	0.43	0.75	0.5				387	0.449038	0.34	0.58	0.29	0.64	0.314286
	388	0.723958	0.61	0.67	0.49	0.77	0.540541				388	0.611742	0.58	0.61	0.43	0.74	0.493506				388	0.490294	0.33	0.56	0.28	0.62	0.305556
	389	0.632969	0.58	0.62	0.48	0.72	0.525				389	0.666211	0.64	0.69	0.55	0.76	0.589744				389	0.598816	0.47	0.67	0.46	0.68	0.465753
	390	0.591398	0.55	0.59	0.39	0.74	0.453333				390	0.711632	0.65	0.65	0.47	0.8	0.540541				390	0.596774	0.42	0.67	0.37	0.71	0.393939
	391	0.630208	0.64	0.67	0.5	0.78	0.56				391	0.596591	0.58	0.61	0.43	0.74	0.493506				391	0.517756	0.33	0.72	0.38	0.68	0.354839
	392	0.551217	0.52	0.53	0.32	0.72	0.394737				392	0.542089	0.48	0.54	0.31	0.71	0.378378				392	0.470588	0.38	0.5	0.24	0.65	0.297297
	393	0.583089	0.55	0.59	0.39	0.74	0.453333				393	0.596774	0.58	0.62	0.42	0.76	0.486486				393	0.354594	0.16	0.53	0.14	0.57	0.149254
	394	0.630769	0.56	0.58	0.4	0.73	0.467532				394	0.713462	0.66	0.66	0.49	0.8	0.56				394	0.520192	0.34	0.71	0.37	0.69	0.354839
	395	0.60929	0.56	0.57	0.43	0.69	0.487805				395	0.701275	0.64	0.66	0.52	0.75	0.575				395	0.626594	0.56	0.64	0.48	0.71	0.512821
	396	0.580952	0.56	0.59	0.34	0.77	0.422535				396	0.673016	0.63	0.66	0.41	0.82	0.5				396	0.49709	0.3	0.59	0.22	0.68	0.25
	397	0.562434	0.56	0.6	0.35	0.78	0.428571				397	0.516931	0.52	0.49	0.28	0.72	0.363636				397	0.456349	0.3	0.61	0.23	0.69	0.258065
	398	0.654356	0.61	0.62	0.45	0.75	0.519481				398	0.731061	0.67	0.7	0.54	0.8	0.594595				398	0.519176	0.3	0.64	0.3	0.64	0.30303
	399	0.44157	0.42	0.47	0.34	0.56	0.376471				399	0.58653	0.5	0.56	0.42	0.63	0.457831				399	0.540589	0.42	0.59	0.4	0.61	0.410256
	400	0.593168	0.61	0.61	0.39	0.79	0.472222				400	0.620083	0.57	0.59	0.36	0.77	0.444444				400	0.586439	0.5	0.61	0.34	0.75	0.405797
	401	0.423558	0.44	0.46	0.29	0.62	0.345679				401	0.587019	0.59	0.63	0.44	0.76	0.506667				401	0.541587	0.37	0.62	0.32	0.67	0.347826
	402	0.585434	0.5	0.54	0.37	0.67	0.425				402	0.720355	0.65	0.65	0.5	0.77	0.564103				402	0.44211	0.29	0.57	0.27	0.6	0.28169
	403	0.709432	0.62	0.68	0.45	0.81	0.521739				403	0.681034	0.59	0.66	0.42	0.79	0.492754				403	0.559077	0.41	0.62	0.32	0.71	0.358209
	404	0.652078	0.56	0.64	0.51	0.69	0.536585				404	0.714854	0.69	0.71	0.61	0.77	0.650602				404	0.542219	0.44	0.67	0.47	0.64	0.453333
	405	0.593532	0.57	0.58	0.38	0.75	0.453333				405	0.68806	0.63	0.64	0.44	0.8	0.520548				405	0.468657	0.27	0.54	0.21	0.62	0.231884
	406	0.633654	0.56	0.58	0.4	0.73	0.467532				406	0.567308	0.56	0.6	0.41	0.74	0.473684				406	0.601442	0.5	0.65	0.41	0.72	0.450704
	407	0.612438	0.63	0.66	0.45	0.8	0.527778				407	0.6	0.57	0.61	0.4	0.76	0.465753				407	0.492786	0.3	0.67	0.29	0.68	0.295082
	408	0.545285	0.5	0.51	0.35	0.65	0.414634				408	0.70915	0.59	0.65	0.48	0.75	0.526316				408	0.527778	0.47	0.57	0.37	0.67	0.415584
	409	0.66129	0.65	0.68	0.49	0.8	0.555556				409	0.666178	0.68	0.73	0.54	0.83	0.6				409	0.489736	0.35	0.55	0.27	0.64	0.305556
	410	0.704453	0.58	0.67	0.3	0.87	0.392857				410	0.726721	0.68	0.72	0.37	0.9	0.481481				410	0.398448	0.21	0.6	0.11	0.76	0.148148
	411	0.720896	0.57	0.67	0.44	0.78	0.492754				411	0.720398	0.63	0.69	0.47	0.81	0.542857				411	0.704478	0.6	0.67	0.45	0.79	0.514286
	412	0.532197	0.48	0.52	0.34	0.66	0.4				412	0.681818	0.67	0.7	0.54	0.8	0.594595				412	0.378314	0.21	0.53	0.19	0.57	0.2
	413	0.662272	0.66	0.68	0.46	0.82	0.542857				413	0.576065	0.59	0.59	0.38	0.77	0.459459				413	0.489351	0.45	0.51	0.28	0.69	0.346667
	414	0.562687	0.53	0.61	0.38	0.75	0.444444				414	0.691045	0.6	0.67	0.45	0.79	0.514286				414	0.539303	0.33	0.63	0.29	0.68	0.307692
	415	0.570192	0.5	0.54	0.35	0.69	0.410256				415	0.703846	0.59	0.68	0.47	0.77	0.527778				415	0.581971	0.5	0.68	0.43	0.73	0.463768
	416	0.525481	0.53	0.57	0.38	0.71	0.441558				416	0.635577	0.62	0.65	0.47	0.78	0.533333				416	0.486538	0.25	0.63	0.25	0.63	0.25
	417	0.650104	0.57	0.59	0.36	0.77	0.444444				417	0.727226	0.68	0.71	0.49	0.84	0.567164				417	0.577899	0.39	0.61	0.29	0.71	0.333333
	418	0.64346	0.56	0.58	0.23	0.85	0.327869				418	0.743319	0.67	0.7	0.33	0.9	0.444444				418	0.537271	0.39	0.56	0.17	0.8	0.233333
	419	0.668219	0.57	0.61	0.37	0.78	0.450704				419	0.766046	0.68	0.72	0.5	0.85	0.575758				419	0.538561	0.43	0.55	0.28	0.7	0.338028
	420	0.513364	0.51	0.55	0.39	0.67	0.444444				420	0.636406	0.57	0.65	0.48	0.73	0.519481				420	0.489171	0.43	0.58	0.37	0.64	0.394737
	421	0.545673	0.53	0.57	0.38	0.71	0.441558				421	0.750481	0.66	0.71	0.52	0.81	0.583333				421	0.468269	0.28	0.55	0.24	0.61	0.257143
	422	0.677992	0.62	0.65	0.43	0.8	0.507042				422	0.603955	0.55	0.57	0.36	0.75	0.432432				422	0.612323	0.48	0.65	0.37	0.75	0.41791
	423	0.61393	0.63	0.67	0.46	0.8	0.535211				423	0.658209	0.63	0.67	0.46	0.8	0.535211				423	0.419154	0.3	0.55	0.23	0.64	0.26087
	424	0.516793	0.54	0.56	0.31	0.77	0.394366				424	0.567172	0.58	0.59	0.34	0.79	0.428571				424	0.468852	0.38	0.59	0.26	0.72	0.307692
	425	0.660369	0.57	0.65	0.48	0.73	0.519481				425	0.665899	0.54	0.56	0.41	0.69	0.469136				425	0.551152	0.43	0.56	0.36	0.64	0.38961
	426	0.624888	0.58	0.59	0.48	0.69	0.52381				426	0.710972	0.63	0.66	0.55	0.74	0.585366				426	0.509367	0.29	0.61	0.32	0.57	0.305556
	427	0.649824	0.61	0.62	0.33	0.84	0.430769				427	0.712103	0.57	0.65	0.33	0.83	0.419355				427	0.594007	0.48	0.54	0.24	0.77	0.323529
	428	0.535152	0.5	0.53	0.24	0.78	0.323529				428	0.532727	0.5	0.55	0.24	0.79	0.328358				428	0.458182	0.23	0.64	0.16	0.74	0.185185
	429	0.658173	0.62	0.63	0.45	0.77	0.526316				429	0.590385	0.56	0.58	0.4	0.73	0.467532				429	0.606971	0.41	0.68	0.38	0.7	0.393939
	430	0.583871	0.57	0.6	0.44	0.71	0.5				430	0.723041	0.63	0.73	0.56	0.78	0.594595				430	0.539401	0.31	0.65	0.33	0.62	0.323529
	431	0.601111	0.56	0.6	0.33	0.8	0.411765				431	0.656111	0.64	0.67	0.4	0.84	0.492308				431	0.527222	0.2	0.76	0.23	0.73	0.212766
	432	0.653349	0.52	0.64	0.31	0.81	0.387097				432	0.687427	0.57	0.68	0.35	0.83	0.433333				432	0.536722	0.39	0.58	0.22	0.75	0.285714
	433	0.707222	0.6	0.64	0.37	0.82	0.454545				433	0.695	0.6	0.65	0.37	0.82	0.461538				433	0.507778	0.44	0.57	0.26	0.75	0.328358
	434	0.558209	0.5	0.52	0.32	0.7	0.38961				434	0.657711	0.63	0.69	0.47	0.81	0.542857				434	0.591791	0.37	0.61	0.3	0.68	0.328358
	435	0.609213	0.61	0.62	0.4	0.8	0.478873				435	0.624224	0.61	0.62	0.4	0.8	0.478873				435	0.585404	0.46	0.57	0.3	0.72	0.366197
	436	0.634444	0.56	0.57	0.31	0.79	0.4				436	0.616111	0.6	0.62	0.36	0.82	0.447761				436	0.572778	0.36	0.65	0.26	0.75	0.305085
	437	0.541835	0.47	0.54	0.2	0.81	0.28125				437	0.7139	0.68	0.71	0.36	0.9	0.472727				437	0.62888	0.37	0.68	0.22	0.82	0.27451
	438	0.58254	0.44	0.5	0.26	0.7	0.324324				438	0.679894	0.56	0.63	0.37	0.79	0.441176				438	0.510582	0.41	0.57	0.27	0.71	0.323529
	439	0.593333	0.52	0.58	0.3	0.78	0.382353				439	0.673889	0.6	0.68	0.39	0.83	0.47619				439	0.5275	0.4	0.58	0.25	0.74	0.307692
	440	0.608753	0.51	0.57	0.44	0.63	0.47619				440	0.597701	0.59	0.59	0.49	0.68	0.534884				440	0.503758	0.23	0.74	0.37	0.59	0.285714
	441	0.576605	0.5	0.54	0.3	0.73	0.378378				441	0.619048	0.61	0.62	0.4	0.8	0.478873				441	0.561335	0.43	0.65	0.33	0.74	0.375
	442	0.600913	0.52	0.62	0.37	0.75	0.428571				442	0.681034	0.59	0.66	0.42	0.79	0.492754				442	0.487576	0.38	0.53	0.26	0.67	0.305556
	443	0.616951	0.48	0.53	0.35	0.67	0.405063				443	0.734848	0.61	0.66	0.48	0.76	0.533333				443	0.615294	0.42	0.66	0.39	0.69	0.405797
	444	0.519389	0.52	0.54	0.26	0.78	0.347826				444	0.685076	0.57	0.64	0.32	0.82	0.412698				444	0.495006	0.35	0.61	0.22	0.75	0.266667
	445	0.432957	0.33	0.47	0.15	0.72	0.205882				445	0.639724	0.57	0.62	0.29	0.84	0.387097				445	0.401629	0.29	0.53	0.14	0.73	0.190476
	446	0.601802	0.54	0.57	0.43	0.67	0.481928				446	0.67973	0.62	0.65	0.52	0.74	0.567901				446	0.550676	0.46	0.57	0.4	0.63	0.425
	447	0.581134	0.55	0.58	0.38	0.73	0.447368				447	0.720919	0.71	0.74	0.56	0.84	0.628571				447	0.483627	0.19	0.7	0.23	0.65	0.210526
	448	0.628386	0.54	0.62	0.34	0.79	0.41791				448	0.67714	0.69	0.72	0.47	0.86	0.5625				448	0.483207	0.27	0.63	0.21	0.7	0.237288
	449	0.505694	0.46	0.49	0.27	0.69	0.342105				449	0.584886	0.54	0.57	0.33	0.75	0.410959				449	0.504141	0.54	0.61	0.36	0.76	0.428571
	450	0.679374	0.65	0.68	0.49	0.8	0.555556				450	0.719941	0.68	0.73	0.54	0.83	0.6				450	0.573558	0.39	0.68	0.36	0.7	0.375
	451	0.719403	0.63	0.63	0.43	0.79	0.513514				451	0.714925	0.67	0.67	0.48	0.82	0.555556				451	0.587811	0.43	0.61	0.33	0.71	0.376812
	452	0.667614	0.61	0.61	0.44	0.75	0.512821				452	0.59375	0.58	0.67	0.47	0.75	0.520548				452	0.589489	0.48	0.59	0.38	0.69	0.426667
	453	0.718269	0.66	0.69	0.51	0.8	0.575342				453	0.665385	0.56	0.63	0.43	0.75	0.486486				453	0.633173	0.53	0.63	0.41	0.73	0.465753
	454	0.631148	0.58	0.61	0.47	0.71	0.518519				454	0.728142	0.67	0.69	0.56	0.78	0.607595				454	0.491803	0.39	0.57	0.35	0.61	0.368421
	455	0.690865	0.66	0.68	0.5	0.8	0.567568				455	0.700481	0.62	0.66	0.48	0.78	0.540541				455	0.43149	0.31	0.63	0.29	0.65	0.30303
	456	0.586111	0.52	0.56	0.29	0.77	0.371429				456	0.677222	0.64	0.67	0.4	0.84	0.492308				456	0.703611	0.56	0.76	0.45	0.83	0.5
	457	0.681606	0.59	0.7	0.51	0.76	0.547945				457	0.630252	0.53	0.6	0.42	0.7	0.467532				457	0.503501	0.35	0.62	0.33	0.64	0.342857
	458	0.674519	0.56	0.65	0.44	0.75	0.493151				458	0.572596	0.56	0.6	0.41	0.74	0.473684				458	0.527404	0.28	0.66	0.29	0.65	0.285714
	459	0.563387	0.52	0.56	0.33	0.73	0.405405				459	0.64858	0.59	0.59	0.38	0.77	0.459459				459	0.503803	0.28	0.57	0.22	0.65	0.242424
	460	0.58653	0.58	0.64	0.51	0.7	0.54321				460	0.64942	0.55	0.61	0.48	0.68	0.512195				460	0.489964	0.42	0.58	0.39	0.61	0.405063
	461	0.537879	0.52	0.53	0.36	0.68	0.425				461	0.636364	0.55	0.66	0.45	0.74	0.493151				461	0.476326	0.36	0.52	0.28	0.61	0.315789
	462	0.574811	0.48	0.58	0.37	0.69	0.421053				462	0.691288	0.67	0.72	0.55	0.81	0.60274				462	0.490767	0.33	0.56	0.28	0.62	0.305556
	463	0.623104	0.55	0.59	0.47	0.67	0.506024				463	0.624442	0.58	0.61	0.49	0.69	0.53012				463	0.557315	0.42	0.64	0.43	0.63	0.426667
	464	0.604444	0.56	0.6	0.33	0.8	0.411765				464	0.601667	0.52	0.51	0.27	0.76	0.356164				464	0.550556	0.44	0.6	0.27	0.75	0.338462
	465	0.539554	0.52	0.59	0.35	0.74	0.416667				465	0.53854	0.52	0.56	0.33	0.73	0.405405				465	0.447262	0.28	0.56	0.21	0.64	0.238806
	466	0.570149	0.6	0.64	0.43	0.78	0.5				466	0.572139	0.57	0.61	0.4	0.76	0.465753				466	0.509453	0.37	0.54	0.26	0.65	0.305556
	467	0.557143	0.46	0.48	0.33	0.61	0.385542				467	0.667281	0.63	0.63	0.49	0.75	0.55				467	0.482258	0.4	0.55	0.33	0.62	0.363636
	468	0.6652	0.61	0.62	0.43	0.77	0.506667				468	0.713587	0.65	0.7	0.5	0.81	0.56338				468	0.578201	0.35	0.58	0.28	0.66	0.314286
	469	0.596945	0.57	0.58	0.3	0.81	0.38806				469	0.594595	0.52	0.55	0.27	0.79	0.352941				469	0.527321	0.48	0.61	0.27	0.79	0.349206
	470	0.602404	0.53	0.6	0.4	0.72	0.453333				470	0.689423	0.59	0.63	0.44	0.76	0.506667				470	0.484856	0.34	0.62	0.31	0.66	0.323529
	471	0.565005	0.58	0.61	0.35	0.8	0.434783				471	0.608342	0.58	0.61	0.35	0.8	0.434783				471	0.491874	0.35	0.58	0.23	0.71	0.276923
	472	0.681592	0.57	0.67	0.44	0.78	0.492754				472	0.697512	0.63	0.66	0.45	0.8	0.527778				472	0.524129	0.4	0.63	0.32	0.7	0.358209
	473	0.579263	0.54	0.58	0.42	0.69	0.475				473	0.599078	0.6	0.63	0.48	0.74	0.531646				473	0.459677	0.31	0.61	0.31	0.61	0.314286
	474	0.662405	0.58	0.62	0.44	0.74	0.5				474	0.695076	0.64	0.69	0.51	0.79	0.567568				474	0.560133	0.3	0.67	0.32	0.65	0.3125
	475	0.585213	0.52	0.63	0.28	0.83	0.366667				475	0.651629	0.43	0.62	0.24	0.8	0.305085				475	0.465852	0.33	0.55	0.17	0.75	0.225806
	476	0.61592	0.57	0.64	0.41	0.77	0.478873				476	0.71393	0.63	0.66	0.45	0.8	0.527778				476	0.420896	0.27	0.51	0.2	0.61	0.225352
	477	0.669981	0.64	0.67	0.5	0.78	0.56				477	0.675663	0.64	0.72	0.54	0.79	0.583333				477	0.5625	0.42	0.59	0.35	0.67	0.383562
	478	0.675953	0.65	0.7	0.5	0.81	0.56338				478	0.705279	0.68	0.71	0.52	0.82	0.591549				478	0.628299	0.48	0.68	0.42	0.74	0.447761
	479	0.655797	0.54	0.64	0.37	0.77	0.441176				479	0.639752	0.57	0.61	0.37	0.78	0.450704				479	0.496377	0.29	0.57	0.21	0.66	0.242424
	480	0.647727	0.52	0.61	0.4	0.71	0.453333				480	0.656723	0.52	0.64	0.42	0.72	0.465753				480	0.613636	0.48	0.72	0.47	0.73	0.477612
	481	0.619271	0.65	0.66	0.37	0.86	0.47619				481	0.601058	0.52	0.59	0.29	0.8	0.369231				481	0.539072	0.43	0.57	0.24	0.76	0.307692
	482	0.5831	0.47	0.54	0.36	0.65	0.405063				482	0.726891	0.74	0.75	0.61	0.84	0.666667				482	0.507937	0.44	0.49	0.32	0.62	0.37037
	483	0.645673	0.66	0.68	0.5	0.8	0.567568				483	0.631731	0.59	0.62	0.43	0.75	0.5				483	0.509135	0.47	0.54	0.33	0.67	0.38961
	484	0.430451	0.48	0.5	0.21	0.78	0.289855				484	0.52381	0.52	0.53	0.23	0.8	0.323529				484	0.35495	0.29	0.54	0.15	0.73	0.193548
	485	0.598649	0.54	0.6	0.45	0.68	0.493827				485	0.634685	0.62	0.65	0.52	0.74	0.567901				485	0.43018	0.24	0.6	0.27	0.56	0.257143
	486	0.596856	0.48	0.59	0.33	0.73	0.394366				486	0.759635	0.69	0.72	0.51	0.84	0.588235				486	0.395791	0.21	0.54	0.16	0.62	0.181818
	487	0.640523	0.56	0.62	0.44	0.72	0.493506				487	0.605042	0.62	0.63	0.48	0.75	0.538462				487	0.561158	0.47	0.63	0.41	0.69	0.438356
	488	0.555288	0.47	0.51	0.32	0.66	0.379747				488	0.695673	0.62	0.65	0.47	0.78	0.533333				488	0.495913	0.34	0.57	0.28	0.64	0.309859
	489	0.638945	0.48	0.6	0.34	0.73	0.4				489	0.677992	0.62	0.65	0.43	0.8	0.507042				489	0.557809	0.41	0.63	0.32	0.72	0.363636
	490	0.674129	0.53	0.63	0.39	0.75	0.450704				490	0.71393	0.63	0.67	0.46	0.8	0.535211				490	0.463433	0.33	0.49	0.23	0.62	0.27027
	491	0.718269	0.66	0.65	0.48	0.79	0.552632				491	0.770192	0.62	0.72	0.53	0.8	0.571429				491	0.50601	0.44	0.52	0.31	0.65	0.363636
	492	0.645161	0.52	0.62	0.39	0.73	0.444444				492	0.810362	0.68	0.74	0.55	0.83	0.608696				492	0.547898	0.29	0.68	0.3	0.67	0.295082
	493	0.638678	0.58	0.62	0.36	0.8	0.441176				493	0.677681	0.65	0.68	0.42	0.84	0.515152				493	0.48429	0.27	0.58	0.19	0.68	0.222222
	494	0.656716	0.53	0.63	0.39	0.75	0.450704				494	0.755224	0.7	0.73	0.54	0.84	0.608696				494	0.584328	0.4	0.6	0.31	0.69	0.347826
	495	0.613433	0.6	0.64	0.43	0.78	0.5				495	0.540299	0.5	0.52	0.32	0.7	0.38961				495	0.570647	0.4	0.69	0.36	0.72	0.380952
	496	0.649543	0.58	0.6	0.33	0.81	0.41791				496	0.712329	0.62	0.67	0.38	0.84	0.47619				496	0.593322	0.46	0.67	0.31	0.79	0.372881
	497	0.624239	0.59	0.65	0.41	0.79	0.485714				497	0.688134	0.62	0.66	0.44	0.8	0.514286				497	0.567191	0.38	0.63	0.31	0.7	0.338462
	498	0.658144	0.64	0.67	0.5	0.78	0.56				498	0.709754	0.61	0.67	0.49	0.77	0.540541				498	0.618371	0.45	0.62	0.38	0.69	0.416667
	499	0.666234	0.65	0.64	0.32	0.87	0.42623				499	0.603247	0.55	0.57	0.25	0.83	0.34375				499	0.584416	0.45	0.62	0.24	0.81	0.310345
	500	0.535096	0.47	0.52	0.33	0.67	0.384615				500	0.707212	0.62	0.68	0.49	0.79	0.547945				500	0.518029	0.28	0.71	0.32	0.67	0.3
	501	0.6313	0.62	0.64	0.53	0.71	0.571429				501	0.690981	0.64	0.67	0.57	0.74	0.60241				501	0.452476	0.21	0.64	0.28	0.54	0.235294
	502	0.604478	0.57	0.58	0.38	0.75	0.453333				502	0.618905	0.57	0.64	0.41	0.77	0.478873				502	0.546766	0.5	0.63	0.37	0.74	0.428571
	503	0.683473	0.56	0.62	0.44	0.72	0.493506				503	0.753968	0.71	0.73	0.59	0.82	0.64				503	0.611578	0.32	0.7	0.37	0.66	0.34375
	504	0.541075	0.48	0.5	0.29	0.69	0.363636				504	0.658722	0.59	0.63	0.4	0.78	0.478873				504	0.407454	0.21	0.63	0.19	0.65	0.2
	505	0.593269	0.53	0.55	0.37	0.71	0.435897				505	0.69375	0.69	0.74	0.56	0.83	0.619718				505	0.491587	0.44	0.51	0.3	0.65	0.358974
	506	0.62303	0.59	0.65	0.33	0.84	0.42623				506	0.673939	0.59	0.61	0.31	0.84	0.40625				506	0.431515	0.18	0.61	0.12	0.72	0.145455
	507	0.740602	0.62	0.67	0.34	0.86	0.440678				507	0.726817	0.62	0.67	0.34	0.86	0.440678				507	0.616228	0.38	0.68	0.25	0.8	0.301887
	508	0.595756	0.57	0.61	0.37	0.78	0.450704				508	0.719979	0.64	0.68	0.45	0.82	0.529412				508	0.54089	0.36	0.62	0.28	0.7	0.3125
	509	0.645192	0.56	0.6	0.41	0.74	0.473684				509	0.712019	0.62	0.68	0.49	0.79	0.547945				509	0.60601	0.53	0.65	0.42	0.74	0.472222
	510	0.64955	0.59	0.65	0.51	0.72	0.55				510	0.731081	0.68	0.68	0.57	0.77	0.617284				510	0.392342	0.22	0.6	0.25	0.55	0.231884
	511	0.588942	0.53	0.58	0.39	0.72	0.447368				511	0.536058	0.56	0.58	0.4	0.73	0.467532				511	0.559375	0.37	0.62	0.32	0.67	0.347826
	512	0.776826	0.67	0.66	0.39	0.86	0.492308				512	0.598174	0.58	0.62	0.33	0.82	0.424242				512	0.446632	0.29	0.66	0.22	0.74	0.25
	513	0.582192	0.54	0.58	0.3	0.79	0.382353				513	0.696347	0.62	0.64	0.37	0.84	0.461538				513	0.519406	0.46	0.52	0.24	0.75	0.314286
	514	0.706913	0.67	0.69	0.52	0.8	0.586667				514	0.65625	0.58	0.61	0.43	0.74	0.493506				514	0.652462	0.48	0.7	0.46	0.73	0.470588
	515	0.529412	0.45	0.47	0.27	0.67	0.333333				515	0.733266	0.69	0.69	0.49	0.84	0.571429				515	0.51141	0.34	0.5	0.23	0.64	0.273973
	516	0.61578	0.5	0.57	0.39	0.68	0.435897				516	0.68254	0.62	0.68	0.51	0.77	0.56				516	0.569094	0.47	0.6	0.39	0.68	0.426667
	517	0.542328	0.56	0.57	0.33	0.77	0.416667				517	0.701058	0.67	0.69	0.45	0.84	0.537313				517	0.394709	0.22	0.66	0.2	0.69	0.210526
	518	0.672222	0.6	0.68	0.39	0.83	0.47619				518	0.606667	0.56	0.6	0.33	0.8	0.411765				518	0.650556	0.52	0.72	0.39	0.81	0.448276
	519	0.643002	0.55	0.57	0.36	0.75	0.432432				519	0.697769	0.66	0.68	0.46	0.82	0.542857				519	0.511156	0.31	0.6	0.25	0.67	0.276923
	520	0.546766	0.5	0.57	0.34	0.72	0.405405				520	0.659701	0.67	0.7	0.5	0.82	0.571429				520	0.462189	0.23	0.55	0.19	0.62	0.208955
	521	0.602941	0.52	0.53	0.32	0.72	0.394737				521	0.667343	0.62	0.74	0.5	0.82	0.553846				521	0.493915	0.31	0.56	0.23	0.66	0.264706
	522	0.581699	0.56	0.57	0.41	0.71	0.475				522	0.715219	0.62	0.65	0.49	0.76	0.545455				522	0.418768	0.26	0.48	0.21	0.55	0.236842
	523	0.625806	0.6	0.63	0.48	0.74	0.531646				523	0.723041	0.71	0.74	0.61	0.82	0.657895				523	0.502535	0.17	0.71	0.25	0.6	0.20339
	524	0.557423	0.53	0.56	0.39	0.69	0.45				524	0.689076	0.62	0.67	0.5	0.76	0.552632				524	0.506303	0.35	0.57	0.31	0.62	0.328767
	525	0.609533	0.59	0.62	0.4	0.78	0.472222				525	0.651623	0.62	0.65	0.43	0.8	0.507042				525	0.451826	0.17	0.68	0.19	0.66	0.178571
	526	0.571359	0.55	0.58	0.38	0.73	0.447368				526	0.535191	0.52	0.53	0.34	0.7	0.410256				526	0.410557	0.26	0.58	0.22	0.62	0.238806
	527	0.721289	0.65	0.7	0.54	0.79	0.586667				527	0.697479	0.68	0.71	0.56	0.8	0.613333				527	0.534314	0.35	0.71	0.4	0.67	0.375
	528	0.691766	0.58	0.62	0.36	0.8	0.441176				528	0.700975	0.58	0.68	0.39	0.81	0.46875				528	0.476436	0.31	0.55	0.2	0.68	0.242424
	529	0.604608	0.54	0.61	0.44	0.7	0.487179				529	0.720737	0.66	0.68	0.53	0.78	0.589744				529	0.601382	0.43	0.63	0.39	0.66	0.410959
	530	0.581913	0.61	0.64	0.47	0.76	0.526316				530	0.694602	0.64	0.67	0.5	0.78	0.56				530	0.571496	0.42	0.61	0.36	0.67	0.388889
	531	0.614379	0.56	0.6	0.43	0.72	0.487179				531	0.676937	0.62	0.65	0.49	0.76	0.545455				531	0.473856	0.29	0.7	0.34	0.65	0.31746
	532	0.59801	0.6	0.61	0.41	0.77	0.486486				532	0.676617	0.6	0.67	0.45	0.79	0.514286				532	0.529104	0.3	0.67	0.29	0.68	0.295082
	533	0.659224	0.48	0.61	0.27	0.79	0.349206				533	0.70564	0.61	0.68	0.37	0.85	0.459016				533	0.454172	0.22	0.61	0.15	0.71	0.175439
	534	0.626566	0.62	0.7	0.36	0.87	0.45614				534	0.575188	0.57	0.64	0.31	0.84	0.4				534	0.537594	0.33	0.62	0.19	0.77	0.245614
	535	0.671144	0.63	0.64	0.44	0.8	0.520548				535	0.695025	0.67	0.66	0.47	0.81	0.547945				535	0.550498	0.47	0.52	0.3	0.69	0.368421
	536	0.565735	0.57	0.61	0.37	0.78	0.450704				536	0.674431	0.68	0.7	0.47	0.84	0.558824				536	0.599638	0.43	0.67	0.34	0.74	0.380952
	537	0.598011	0.52	0.53	0.36	0.68	0.425				537	0.674716	0.58	0.59	0.42	0.73	0.487179				537	0.530066	0.45	0.59	0.37	0.68	0.405405
	538	0.744974	0.7	0.73	0.5	0.86	0.584615				538	0.789947	0.7	0.7	0.47	0.86	0.567164				538	0.468783	0.26	0.59	0.19	0.67	0.222222
	539	0.544118	0.48	0.53	0.3	0.71	0.373333				539	0.714503	0.69	0.72	0.51	0.84	0.588235				539	0.493915	0.24	0.63	0.22	0.66	0.229508
	540	0.563297	0.64	0.66	0.52	0.75	0.575				540	0.557832	0.56	0.57	0.43	0.69	0.487805				540	0.602914	0.44	0.67	0.44	0.67	0.444444
	541	0.566138	0.44	0.54	0.27	0.72	0.338028				541	0.606878	0.56	0.6	0.35	0.78	0.428571				541	0.533598	0.37	0.61	0.27	0.72	0.3125
	542	0.635428	0.62	0.63	0.38	0.82	0.470588				542	0.667931	0.58	0.59	0.34	0.79	0.428571				542	0.514355	0.35	0.55	0.22	0.7	0.268657
	543	0.647264	0.6	0.63	0.42	0.78	0.493151				543	0.768159	0.73	0.76	0.58	0.86	0.647059				543	0.476368	0.27	0.61	0.24	0.65	0.25
	544	0.652637	0.59	0.6	0.39	0.77	0.465753				544	0.720588	0.66	0.69	0.47	0.82	0.550725				544	0.551217	0.31	0.63	0.26	0.68	0.285714
	545	0.621154	0.59	0.65	0.45	0.76	0.513514				545	0.666346	0.62	0.69	0.5	0.79	0.555556				545	0.496154	0.41	0.58	0.32	0.67	0.361111
	546	0.569358	0.57	0.58	0.36	0.77	0.438356				546	0.564182	0.54	0.55	0.33	0.75	0.405405				546	0.580745	0.43	0.58	0.29	0.71	0.347826
	547	0.565118	0.47	0.51	0.36	0.62	0.409639				547	0.782332	0.69	0.72	0.6	0.8	0.641026				547	0.540528	0.36	0.57	0.33	0.6	0.346667
	548	0.601927	0.59	0.6	0.39	0.77	0.465753				548	0.651116	0.62	0.65	0.43	0.8	0.507042				548	0.514452	0.31	0.63	0.26	0.68	0.285714
	549	0.508173	0.47	0.49	0.31	0.65	0.375				549	0.675481	0.59	0.62	0.43	0.75	0.5				549	0.521635	0.37	0.58	0.31	0.66	0.338028
	550	0.594697	0.58	0.59	0.42	0.73	0.487179				550	0.616477	0.55	0.58	0.4	0.71	0.461538				550	0.481534	0.33	0.58	0.29	0.63	0.309859
	551	0.663293	0.68	0.74	0.39	0.91	0.5				551	0.707152	0.68	0.72	0.37	0.9	0.481481				551	0.592105	0.47	0.63	0.24	0.83	0.315789
	552	0.660096	0.66	0.68	0.5	0.8	0.567568				552	0.659615	0.66	0.71	0.52	0.81	0.583333				552	0.508173	0.25	0.63	0.25	0.63	0.25
	553	0.646139	0.55	0.59	0.39	0.74	0.453333				553	0.65738	0.61	0.68	0.47	0.79	0.535211				553	0.497556	0.39	0.52	0.27	0.64	0.32
	554	0.639171	0.54	0.56	0.41	0.69	0.469136				554	0.701382	0.63	0.68	0.52	0.76	0.571429				554	0.426267	0.31	0.5	0.26	0.56	0.285714
	555	0.517989	0.48	0.5	0.27	0.71	0.346667				555	0.726455	0.59	0.71	0.44	0.82	0.507937				555	0.479101	0.3	0.54	0.2	0.67	0.238806
	556	0.636406	0.63	0.65	0.5	0.75	0.556962				556	0.605991	0.54	0.61	0.44	0.7	0.487179				556	0.496544	0.23	0.65	0.27	0.6	0.246154
	557	0.544171	0.53	0.54	0.4	0.66	0.457831				557	0.589709	0.53	0.57	0.42	0.67	0.469136				557	0.382286	0.31	0.39	0.23	0.49	0.261905
	558	0.587728	0.55	0.56	0.35	0.75	0.426667				558	0.72211	0.62	0.65	0.43	0.8	0.507042				558	0.435598	0.28	0.51	0.2	0.62	0.228571
	559	0.628055	0.61	0.65	0.45	0.78	0.520548				559	0.676442	0.58	0.62	0.42	0.76	0.486486				559	0.438172	0.29	0.55	0.23	0.62	0.257143
	560	0.695522	0.63	0.67	0.46	0.8	0.535211				560	0.666667	0.6	0.64	0.43	0.78	0.5				560	0.490547	0.27	0.67	0.27	0.67	0.266667
	561	0.602404	0.56	0.6	0.41	0.74	0.473684				561	0.590385	0.53	0.63	0.41	0.73	0.465753				561	0.547115	0.41	0.62	0.34	0.68	0.371429
	562	0.708418	0.66	0.68	0.46	0.82	0.542857				562	0.655172	0.52	0.63	0.37	0.75	0.434783				562	0.505832	0.45	0.57	0.31	0.71	0.366197
	563	0.673913	0.61	0.66	0.36	0.84	0.451613				563	0.650999	0.65	0.68	0.38	0.86	0.483871				563	0.476792	0.26	0.57	0.16	0.71	0.196721
	564	0.477222	0.36	0.44	0.18	0.67	0.243243				564	0.691111	0.72	0.75	0.5	0.89	0.590164				564	0.486944	0.24	0.68	0.21	0.72	0.222222
	565	0.638716	0.57	0.59	0.36	0.77	0.444444				565	0.643892	0.57	0.61	0.37	0.78	0.450704				565	0.544255	0.46	0.59	0.32	0.73	0.376812
	566	0.656694	0.62	0.65	0.43	0.8	0.507042				566	0.706389	0.66	0.69	0.47	0.82	0.550725				566	0.611055	0.48	0.6	0.34	0.73	0.4
	567	0.688462	0.56	0.66	0.45	0.75	0.5				567	0.596154	0.47	0.58	0.36	0.69	0.405405				567	0.493269	0.41	0.63	0.35	0.68	0.376812
	568	0.591785	0.55	0.57	0.36	0.75	0.432432				568	0.641481	0.59	0.62	0.4	0.78	0.472222				568	0.473631	0.24	0.65	0.23	0.67	0.233333
	569	0.598884	0.55	0.57	0.36	0.75	0.432432				569	0.709939	0.72	0.74	0.54	0.86	0.617647				569	0.410243	0.21	0.6	0.18	0.64	0.193548
	570	0.507246	0.54	0.54	0.32	0.74	0.4				570	0.681677	0.57	0.64	0.39	0.79	0.463768				570	0.529244	0.43	0.65	0.33	0.74	0.375
	571	0.689599	0.58	0.59	0.34	0.79	0.428571				571	0.732394	0.69	0.72	0.47	0.86	0.5625				571	0.55065	0.31	0.62	0.23	0.71	0.262295
	572	0.603175	0.52	0.57	0.32	0.75	0.394366				572	0.585714	0.52	0.56	0.31	0.75	0.388889				572	0.486508	0.3	0.54	0.2	0.67	0.238806
	573	0.687027	0.64	0.67	0.5	0.78	0.56				573	0.705019	0.67	0.7	0.54	0.8	0.594595				573	0.419271	0.24	0.59	0.24	0.6	0.238806
	574	0.566416	0.48	0.59	0.24	0.8	0.322581				574	0.668546	0.52	0.62	0.27	0.82	0.360656				574	0.524749	0.43	0.57	0.21	0.78	0.285714
	575	0.632212	0.59	0.65	0.45	0.76	0.513514				575	0.688462	0.56	0.65	0.44	0.75	0.493151				575	0.542548	0.44	0.68	0.4	0.71	0.41791
	576	0.704969	0.64	0.65	0.43	0.82	0.514286				576	0.639752	0.61	0.62	0.4	0.8	0.478873				576	0.577122	0.43	0.61	0.31	0.72	0.358209
	577	0.698436	0.65	0.7	0.5	0.81	0.56338				577	0.682796	0.61	0.68	0.47	0.79	0.535211				577	0.457722	0.32	0.55	0.25	0.63	0.28169
	578	0.613354	0.54	0.57	0.33	0.75	0.410959				578	0.710145	0.64	0.65	0.43	0.82	0.514286				578	0.431677	0.21	0.68	0.21	0.68	0.214286
	579	0.694617	0.57	0.68	0.42	0.8	0.484848				579	0.675466	0.68	0.7	0.47	0.84	0.558824				579	0.463509	0.36	0.51	0.23	0.66	0.277778
	580	0.585049	0.54	0.56	0.31	0.77	0.394366				580	0.703142	0.62	0.65	0.39	0.82	0.477612				580	0.526815	0.42	0.58	0.27	0.73	0.328358
	581	0.628042	0.63	0.66	0.41	0.82	0.5				581	0.66455	0.67	0.7	0.46	0.84	0.545455				581	0.562169	0.41	0.64	0.31	0.74	0.349206
	582	0.723636	0.59	0.67	0.34	0.85	0.433333				582	0.659394	0.64	0.64	0.34	0.86	0.444444				582	0.487576	0.36	0.56	0.2	0.75	0.253968
	583	0.583851	0.54	0.61	0.36	0.76	0.428571				583	0.596791	0.57	0.61	0.37	0.78	0.450704				583	0.53235	0.32	0.71	0.31	0.72	0.315789
	584	0.659447	0.63	0.66	0.51	0.76	0.564103				584	0.741475	0.69	0.71	0.57	0.8	0.623377				584	0.532258	0.31	0.65	0.33	0.62	0.323529
	585	0.507519	0.38	0.53	0.18	0.75	0.246154				585	0.640977	0.62	0.64	0.32	0.86	0.42623				585	0.450188	0.29	0.67	0.19	0.77	0.230769
	586	0.73298	0.69	0.71	0.61	0.77	0.650602				586	0.75641	0.67	0.71	0.6	0.76	0.634146				586	0.583996	0.28	0.76	0.44	0.61	0.34375
	587	0.606717	0.46	0.58	0.29	0.75	0.352941				587	0.717226	0.65	0.68	0.42	0.84	0.515152				587	0.636241	0.58	0.58	0.33	0.79	0.422535
	588	0.634791	0.56	0.61	0.45	0.7	0.5				588	0.677596	0.61	0.69	0.54	0.75	0.571429				588	0.559654	0.44	0.62	0.41	0.66	0.426667
	589	0.509132	0.46	0.48	0.22	0.73	0.30137				589	0.655822	0.58	0.62	0.33	0.82	0.424242				589	0.431221	0.21	0.62	0.15	0.7	0.175439
	590	0.593694	0.49	0.6	0.43	0.65	0.455696				590	0.69009	0.62	0.65	0.52	0.74	0.567901				590	0.500676	0.43	0.48	0.34	0.58	0.380952
	591	0.496579	0.48	0.52	0.32	0.68	0.384615				591	0.643206	0.65	0.65	0.47	0.8	0.540541				591	0.557429	0.35	0.71	0.37	0.7	0.360656
	592	0.585075	0.57	0.6	0.39	0.75	0.459459				592	0.649254	0.6	0.66	0.44	0.79	0.507042				592	0.460199	0.23	0.64	0.23	0.65	0.229508
	593	0.650249	0.57	0.6	0.39	0.75	0.459459				593	0.726866	0.7	0.7	0.51	0.84	0.591549				593	0.637065	0.47	0.69	0.4	0.74	0.430769
	594	0.533469	0.52	0.57	0.34	0.74	0.410959				594	0.672414	0.66	0.68	0.46	0.82	0.542857				594	0.437373	0.24	0.59	0.2	0.65	0.21875
	595	0.674038	0.5	0.57	0.36	0.7	0.421053				595	0.771635	0.69	0.72	0.55	0.82	0.611111				595	0.504087	0.34	0.58	0.29	0.64	0.314286
	596	0.65733	0.65	0.67	0.51	0.78	0.571429				596	0.745098	0.68	0.71	0.56	0.8	0.613333				596	0.501167	0.35	0.63	0.34	0.65	0.347826
	597	0.558162	0.58	0.62	0.42	0.76	0.486486				597	0.661779	0.68	0.7	0.51	0.82	0.583333				597	0.503177	0.29	0.65	0.28	0.66	0.285714
	598	0.477028	0.48	0.5	0.31	0.67	0.379747				598	0.691593	0.65	0.7	0.5	0.81	0.56338				598	0.46652	0.29	0.61	0.26	0.65	0.272727
	599	0.590062	0.54	0.58	0.34	0.75	0.416667				599	0.663561	0.64	0.7	0.46	0.83	0.537313				599	0.436335	0.36	0.51	0.23	0.66	0.277778
	600	0.650114	0.58	0.63	0.34	0.82	0.430769				600	0.641553	0.54	0.6	0.31	0.8	0.393939				600	0.540811	0.46	0.66	0.31	0.79	0.366667
	601	0.640796	0.57	0.61	0.4	0.76	0.465753				601	0.751741	0.67	0.7	0.5	0.82	0.571429				601	0.519154	0.3	0.55	0.23	0.64	0.26087
	602	0.695758	0.59	0.6	0.3	0.83	0.4				602	0.751515	0.68	0.71	0.41	0.88	0.508475				602	0.61303	0.45	0.65	0.28	0.8	0.344828
	603	0.655769	0.59	0.65	0.45	0.76	0.513514				603	0.688942	0.62	0.69	0.5	0.79	0.555556				603	0.458413	0.34	0.43	0.23	0.57	0.275
	604	0.629531	0.59	0.6	0.5	0.69	0.541176				604	0.586207	0.59	0.6	0.5	0.69	0.541176				604	0.458886	0.23	0.66	0.31	0.56	0.264706
	605	0.759398	0.71	0.74	0.43	0.9	0.535714				605	0.624687	0.57	0.62	0.29	0.84	0.387097				605	0.465539	0.38	0.58	0.2	0.77	0.262295
	606	0.497297	0.46	0.5	0.36	0.6	0.404762				606	0.677928	0.65	0.68	0.56	0.76	0.6				606	0.467568	0.32	0.62	0.34	0.6	0.333333
	607	0.497972	0.48	0.51	0.3	0.7	0.368421				607	0.616633	0.59	0.59	0.38	0.77	0.459459				607	0.551724	0.31	0.69	0.3	0.7	0.305085
	608	0.577222	0.56	0.57	0.31	0.79	0.4				608	0.639444	0.56	0.61	0.33	0.8	0.41791				608	0.510556	0.28	0.75	0.28	0.75	0.28
	609	0.494253	0.49	0.52	0.4	0.6	0.44186				609	0.659151	0.62	0.67	0.56	0.72	0.585366				609	0.521662	0.31	0.59	0.33	0.56	0.32
	610	0.524743	0.56	0.59	0.42	0.71	0.481013				610	0.651261	0.59	0.63	0.47	0.74	0.519481				610	0.555556	0.44	0.7	0.44	0.7	0.441176
	611	0.653846	0.59	0.66	0.46	0.77	0.520548				611	0.605288	0.56	0.58	0.4	0.73	0.467532				611	0.639663	0.53	0.63	0.41	0.73	0.465753
	612	0.641923	0.56	0.63	0.45	0.73	0.5				612	0.677404	0.62	0.65	0.49	0.76	0.545455				612	0.544818	0.47	0.57	0.37	0.67	0.415584
	613	0.714041	0.62	0.66	0.37	0.84	0.46875				613	0.690068	0.62	0.68	0.39	0.85	0.483871				613	0.421233	0.25	0.6	0.17	0.71	0.20339
	614	0.570028	0.5	0.6	0.4	0.69	0.447368				614	0.571895	0.56	0.59	0.42	0.71	0.481013				614	0.526611	0.38	0.63	0.36	0.66	0.371429
	615	0.630326	0.57	0.63	0.3	0.84	0.393443				615	0.610902	0.52	0.55	0.24	0.81	0.333333				615	0.425439	0.19	0.57	0.11	0.72	0.137931
	616	0.712733	0.64	0.65	0.43	0.82	0.514286				616	0.701863	0.68	0.71	0.49	0.84	0.567164				616	0.539337	0.36	0.68	0.31	0.72	0.333333
	617	0.6875	0.61	0.62	0.45	0.75	0.519481				617	0.744318	0.7	0.73	0.57	0.82	0.630137				617	0.643466	0.45	0.7	0.44	0.71	0.447761
	618	0.710616	0.71	0.75	0.49	0.89	0.576271				618	0.642694	0.54	0.66	0.34	0.81	0.419355				618	0.568493	0.42	0.64	0.28	0.77	0.333333
	619	0.665	0.6	0.62	0.36	0.82	0.447761				619	0.653333	0.64	0.67	0.4	0.84	0.492308				619	0.569444	0.44	0.64	0.3	0.77	0.354839
	620	0.706392	0.62	0.65	0.39	0.82	0.477612				620	0.672806	0.65	0.68	0.42	0.84	0.515152				620	0.608613	0.5	0.66	0.35	0.78	0.412698
	621	0.542443	0.46	0.51	0.28	0.7	0.346667				621	0.787785	0.75	0.78	0.58	0.89	0.65625				621	0.448499	0.21	0.62	0.19	0.66	0.2
	622	0.598506	0.5	0.52	0.36	0.66	0.419753				622	0.695145	0.62	0.62	0.47	0.75	0.531646				622	0.449346	0.32	0.65	0.33	0.64	0.328358
	623	0.68323	0.61	0.65	0.41	0.8	0.492754				623	0.744824	0.64	0.7	0.46	0.83	0.537313				623	0.474638	0.25	0.65	0.23	0.68	0.237288
	624	0.65847	0.69	0.7	0.58	0.8	0.632911				624	0.659381	0.64	0.67	0.53	0.76	0.582278				624	0.486794	0.39	0.56	0.34	0.61	0.363636
	625	0.632275	0.56	0.6	0.35	0.78	0.428571				625	0.652381	0.44	0.63	0.32	0.75	0.369231				625	0.5	0.19	0.69	0.19	0.69	0.185185
	626	0.795091	0.62	0.7	0.41	0.85	0.491803				626	0.719749	0.62	0.67	0.38	0.84	0.47619				626	0.579623	0.5	0.66	0.32	0.8	0.393443
	627	0.616438	0.5	0.56	0.27	0.77	0.352941				627	0.611301	0.58	0.6	0.33	0.81	0.41791				627	0.607306	0.37	0.7	0.29	0.77	0.327273
	628	0.548259	0.57	0.58	0.38	0.75	0.453333				628	0.669652	0.67	0.69	0.49	0.82	0.56338				628	0.517662	0.33	0.6	0.27	0.67	0.298507
	629	0.641988	0.66	0.68	0.46	0.82	0.542857				629	0.698276	0.66	0.71	0.49	0.83	0.558824				629	0.448022	0.28	0.66	0.26	0.68	0.266667
	630	0.600913	0.52	0.54	0.33	0.73	0.4				630	0.659229	0.59	0.62	0.4	0.78	0.472222				630	0.52713	0.34	0.57	0.26	0.67	0.294118
	631	0.600529	0.52	0.59	0.33	0.76	0.4				631	0.766667	0.7	0.73	0.5	0.86	0.584615				631	0.462963	0.33	0.56	0.22	0.68	0.268657
	632	0.635323	0.57	0.63	0.4	0.76	0.472222				632	0.602985	0.53	0.57	0.36	0.73	0.426667				632	0.607214	0.43	0.69	0.38	0.73	0.40625
	633	0.612727	0.5	0.53	0.24	0.78	0.323529				633	0.729697	0.64	0.71	0.39	0.87	0.482759				633	0.518485	0.36	0.52	0.18	0.74	0.242424
	634	0.58836	0.56	0.6	0.35	0.78	0.428571				634	0.669841	0.63	0.64	0.4	0.82	0.492754				634	0.585714	0.37	0.64	0.29	0.73	0.322581
	635	0.616813	0.52	0.58	0.36	0.72	0.426667				635	0.748289	0.58	0.67	0.45	0.77	0.507042				635	0.543255	0.45	0.62	0.36	0.71	0.4
	636	0.598485	0.52	0.58	0.39	0.7	0.441558				636	0.588542	0.45	0.58	0.36	0.67	0.4				636	0.477983	0.39	0.56	0.32	0.64	0.351351
	637	0.745192	0.69	0.69	0.52	0.82	0.594595				637	0.741346	0.69	0.71	0.54	0.82	0.60274				637	0.577404	0.44	0.62	0.36	0.69	0.394366
	638	0.611443	0.5	0.55	0.33	0.71	0.4				638	0.745274	0.67	0.7	0.5	0.82	0.571429				638	0.504726	0.33	0.63	0.29	0.68	0.307692
	639	0.642532	0.5	0.56	0.4	0.65	0.444444				639	0.788707	0.67	0.74	0.6	0.79	0.631579				639	0.478142	0.36	0.51	0.3	0.57	0.329114
	640	0.666667	0.61	0.61	0.39	0.79	0.472222				640	0.643892	0.57	0.59	0.36	0.77	0.444444				640	0.565476	0.43	0.67	0.34	0.74	0.380952
	641	0.605984	0.55	0.6	0.37	0.76	0.444444				641	0.587221	0.55	0.59	0.36	0.75	0.438356				641	0.418864	0.34	0.51	0.23	0.65	0.277778
	642	0.529326	0.48	0.55	0.33	0.69	0.394737				642	0.746823	0.65	0.67	0.48	0.8	0.547945				642	0.623656	0.48	0.62	0.37	0.72	0.422535
	643	0.531947	0.45	0.5	0.28	0.68	0.342105				643	0.6643	0.62	0.68	0.45	0.81	0.521739				643	0.586968	0.45	0.65	0.35	0.73	0.393939
	644	0.712329	0.62	0.66	0.37	0.84	0.46875				644	0.756279	0.67	0.67	0.4	0.86	0.5				644	0.575342	0.54	0.56	0.29	0.79	0.376812
	645	0.547152	0.53	0.56	0.39	0.69	0.45				645	0.708683	0.65	0.68	0.52	0.78	0.578947				645	0.452148	0.26	0.59	0.26	0.6	0.26087
	646	0.654448	0.65	0.67	0.48	0.8	0.547945				646	0.597263	0.58	0.61	0.41	0.75	0.48				646	0.592131	0.39	0.74	0.41	0.72	0.4
	647	0.669854	0.64	0.64	0.51	0.75	0.567901				647	0.588798	0.56	0.59	0.44	0.69	0.493827				647	0.528916	0.25	0.7	0.33	0.61	0.285714
	648	0.64127	0.56	0.61	0.36	0.78	0.434783				648	0.691534	0.59	0.66	0.4	0.81	0.477612				648	0.559259	0.41	0.53	0.25	0.7	0.309859
	649	0.605587	0.61	0.62	0.45	0.75	0.519481				649	0.63589	0.58	0.58	0.41	0.73	0.481013				649	0.590199	0.52	0.5	0.35	0.67	0.414634
	650	0.650794	0.56	0.6	0.43	0.72	0.487179				650	0.677404	0.56	0.63	0.45	0.73	0.5				650	0.524977	0.47	0.59	0.38	0.67	0.421053
	651	0.761194	0.67	0.75	0.54	0.83	0.597015				651	0.635323	0.63	0.66	0.45	0.8	0.527778				651	0.510448	0.4	0.57	0.29	0.68	0.338028
	652	0.607955	0.58	0.61	0.43	0.74	0.493506				652	0.673295	0.55	0.59	0.41	0.72	0.467532				652	0.527225	0.39	0.59	0.33	0.66	0.361111
	653	0.596789	0.58	0.59	0.48	0.69	0.52381				653	0.677966	0.55	0.64	0.5	0.69	0.525				653	0.508252	0.29	0.68	0.37	0.6	0.323529
	654	0.553221	0.44	0.48	0.31	0.61	0.365854				654	0.693277	0.68	0.7	0.55	0.8	0.605263				654	0.44888	0.32	0.6	0.31	0.62	0.314286
	655	0.555224	0.47	0.54	0.31	0.69	0.373333				655	0.648756	0.6	0.64	0.43	0.78	0.5				655	0.533582	0.27	0.63	0.24	0.66	0.253968
	656	0.675132	0.63	0.67	0.42	0.82	0.507463				656	0.646032	0.59	0.67	0.41	0.81	0.484848				656	0.491534	0.33	0.67	0.28	0.72	0.305085
	657	0.674949	0.55	0.63	0.39	0.77	0.457143				657	0.649087	0.59	0.66	0.42	0.79	0.492754				657	0.491126	0.21	0.66	0.21	0.66	0.206897
	658	0.616418	0.57	0.6	0.39	0.75	0.459459				658	0.777612	0.7	0.76	0.57	0.85	0.626866				658	0.537065	0.37	0.63	0.31	0.69	0.333333
	659	0.517519	0.52	0.55	0.37	0.69	0.43038				659	0.564394	0.55	0.58	0.4	0.71	0.461538				659	0.524621	0.36	0.62	0.33	0.66	0.347826
	660	0.555224	0.53	0.57	0.36	0.73	0.426667				660	0.623881	0.53	0.55	0.35	0.73	0.421053				660	0.464179	0.2	0.61	0.19	0.63	0.193548
	661	0.585577	0.53	0.58	0.39	0.72	0.447368				661	0.7875	0.69	0.74	0.56	0.83	0.619718				661	0.503365	0.37	0.54	0.29	0.64	0.324324
	662	0.619355	0.54	0.58	0.42	0.69	0.475				662	0.737788	0.66	0.68	0.53	0.78	0.589744				662	0.388479	0.2	0.61	0.23	0.58	0.212121
	663	0.539954	0.5	0.55	0.27	0.77	0.347826				663	0.684361	0.62	0.66	0.37	0.84	0.46875				663	0.515696	0.37	0.63	0.25	0.75	0.3
	664	0.587595	0.48	0.59	0.38	0.69	0.426667				664	0.685133	0.67	0.69	0.52	0.8	0.586667				664	0.502131	0.36	0.56	0.3	0.63	0.328767
	665	0.694617	0.57	0.64	0.39	0.79	0.463768				665	0.754658	0.64	0.7	0.46	0.83	0.537313				665	0.430383	0.21	0.61	0.18	0.66	0.196721
	666	0.587757	0.54	0.59	0.33	0.78	0.405797				666	0.669014	0.62	0.68	0.41	0.83	0.492308				666	0.557421	0.38	0.59	0.26	0.72	0.307692
	667	0.571111	0.56	0.61	0.33	0.8	0.41791				667	0.685556	0.64	0.68	0.41	0.84	0.5				667	0.560556	0.44	0.62	0.29	0.76	0.349206
	668	0.628358	0.63	0.64	0.44	0.8	0.520548				668	0.621891	0.53	0.64	0.4	0.75	0.457143				668	0.3801	0.37	0.42	0.22	0.6	0.275
	669	0.573529	0.45	0.56	0.3	0.7	0.361111				669	0.674442	0.69	0.71	0.5	0.84	0.57971				669	0.525862	0.41	0.57	0.29	0.7	0.342857
	670	0.685606	0.64	0.66	0.49	0.78	0.552632				670	0.64678	0.64	0.67	0.5	0.78	0.56				670	0.473722	0.33	0.58	0.29	0.63	0.309859
	671	0.600852	0.55	0.59	0.41	0.72	0.467532				671	0.681818	0.58	0.59	0.42	0.73	0.487179				671	0.583097	0.42	0.62	0.37	0.68	0.394366
	672	0.518797	0.48	0.5	0.21	0.78	0.289855				672	0.639098	0.57	0.61	0.29	0.84	0.380952				672	0.484023	0.33	0.63	0.2	0.77	0.25
	673	0.726326	0.7	0.73	0.57	0.82	0.630137				673	0.622159	0.61	0.62	0.45	0.75	0.519481				673	0.520597	0.39	0.62	0.35	0.67	0.371429
	674	0.596425	0.54	0.61	0.33	0.78	0.411765				674	0.76598	0.69	0.72	0.47	0.86	0.5625				674	0.533315	0.27	0.69	0.24	0.72	0.254545
	675	0.668864	0.62	0.63	0.42	0.8	0.5				675	0.654665	0.59	0.66	0.42	0.79	0.492754				675	0.536004	0.45	0.57	0.31	0.71	0.366197
	676	0.57363	0.54	0.58	0.3	0.79	0.382353				676	0.666667	0.58	0.63	0.34	0.82	0.430769				676	0.535674	0.37	0.66	0.26	0.76	0.310345
	677	0.687195	0.61	0.67	0.46	0.79	0.527778				677	0.710655	0.65	0.68	0.49	0.8	0.555556				677	0.658847	0.48	0.65	0.39	0.73	0.434783
	678	0.506592	0.48	0.49	0.29	0.69	0.358974				678	0.60142	0.59	0.59	0.38	0.77	0.459459				678	0.453093	0.28	0.57	0.22	0.65	0.242424
	679	0.656393	0.67	0.7	0.42	0.86	0.516129				679	0.64726	0.58	0.63	0.34	0.82	0.430769				679	0.484304	0.33	0.56	0.2	0.72	0.25
	680	0.662447	0.67	0.7	0.33	0.9	0.444444				680	0.662447	0.56	0.66	0.27	0.87	0.363636				680	0.610056	0.5	0.7	0.27	0.86	0.352941
	681	0.645192	0.56	0.62	0.42	0.74	0.48				681	0.623558	0.53	0.55	0.37	0.71	0.435897				681	0.471154	0.34	0.65	0.32	0.67	0.333333
	682	0.607373	0.57	0.63	0.47	0.72	0.512821				682	0.668203	0.66	0.68	0.53	0.78	0.589744				682	0.619585	0.43	0.69	0.44	0.68	0.434783
	683	0.705882	0.65	0.68	0.52	0.78	0.578947				683	0.72549	0.65	0.7	0.54	0.79	0.586667				683	0.520075	0.38	0.59	0.33	0.64	0.356164
	684	0.704478	0.67	0.72	0.51	0.83	0.57971				684	0.685075	0.6	0.64	0.43	0.78	0.5				684	0.655721	0.43	0.78	0.46	0.75	0.448276
	685	0.656403	0.68	0.7	0.51	0.82	0.583333				685	0.558651	0.48	0.59	0.36	0.71	0.410959				685	0.514418	0.45	0.48	0.29	0.65	0.35443
	686	0.565982	0.52	0.56	0.36	0.71	0.421053				686	0.641251	0.52	0.65	0.41	0.74	0.457143				686	0.56085	0.29	0.7	0.31	0.68	0.3
	687	0.526984	0.56	0.59	0.34	0.77	0.422535				687	0.593651	0.59	0.59	0.36	0.79	0.444444				687	0.400265	0.3	0.5	0.19	0.65	0.228571
	688	0.613218	0.58	0.58	0.33	0.79	0.422535				688	0.547129	0.58	0.59	0.34	0.79	0.428571				688	0.530336	0.27	0.59	0.19	0.69	0.225806
	689	0.716111	0.68	0.69	0.44	0.86	0.53125				689	0.712778	0.6	0.67	0.38	0.83	0.46875				689	0.598333	0.52	0.57	0.3	0.77	0.376812
	690	0.553753	0.52	0.56	0.33	0.73	0.405405				690	0.663286	0.62	0.63	0.42	0.8	0.5				690	0.389706	0.24	0.53	0.18	0.62	0.205882
	691	0.679374	0.55	0.62	0.4	0.75	0.465753				691	0.790323	0.71	0.71	0.54	0.84	0.611111				691	0.552786	0.23	0.65	0.23	0.64	0.229508
	692	0.665246	0.58	0.64	0.45	0.75	0.506667				692	0.654356	0.61	0.62	0.45	0.75	0.519481				692	0.579545	0.42	0.66	0.39	0.69	0.405797
	693	0.677596	0.56	0.62	0.47	0.7	0.506329				693	0.633424	0.58	0.61	0.47	0.71	0.518519				693	0.541667	0.39	0.66	0.4	0.65	0.394366
	694	0.61982	0.57	0.6	0.47	0.69	0.512195				694	0.726126	0.68	0.73	0.61	0.79	0.641026				694	0.557207	0.41	0.63	0.41	0.63	0.405405
	695	0.745771	0.67	0.69	0.49	0.82	0.56338				695	0.729851	0.67	0.72	0.51	0.83	0.57971				695	0.560199	0.37	0.58	0.28	0.67	0.318841
	696	0.730223	0.66	0.68	0.46	0.82	0.542857				696	0.73783	0.69	0.71	0.5	0.84	0.57971				696	0.451065	0.21	0.76	0.27	0.69	0.235294
	697	0.659135	0.56	0.58	0.4	0.73	0.467532				697	0.720673	0.69	0.71	0.54	0.82	0.60274				697	0.651202	0.44	0.66	0.39	0.7	0.411765
	698	0.648402	0.54	0.59	0.3	0.8	0.38806				698	0.643265	0.62	0.66	0.37	0.84	0.46875				698	0.426941	0.17	0.51	0.1	0.65	0.125
	699	0.667184	0.57	0.61	0.37	0.78	0.450704				699	0.799689	0.71	0.74	0.53	0.86	0.606061				699	0.582298	0.39	0.62	0.3	0.72	0.338462
	700	0.676111	0.6	0.64	0.37	0.82	0.454545				700	0.786667	0.72	0.74	0.49	0.88	0.580645				700	0.416389	0.28	0.53	0.17	0.68	0.212121
	701	0.571895	0.53	0.57	0.4	0.69	0.455696				701	0.687675	0.65	0.71	0.55	0.79	0.594595				701	0.467554	0.38	0.51	0.3	0.6	0.333333
	702	0.507638	0.48	0.5	0.23	0.76	0.309859				702	0.737955	0.7	0.7	0.42	0.88	0.52459				702	0.499412	0.26	0.61	0.17	0.73	0.206897
	703	0.651741	0.57	0.64	0.41	0.77	0.478873				703	0.571642	0.53	0.57	0.36	0.73	0.426667				703	0.493532	0.4	0.54	0.28	0.67	0.328767
	704	0.658559	0.59	0.65	0.51	0.72	0.55				704	0.699099	0.65	0.67	0.55	0.75	0.592593				704	0.534685	0.43	0.58	0.39	0.62	0.410256
	705	0.642857	0.54	0.58	0.34	0.75	0.416667				705	0.634058	0.54	0.59	0.35	0.76	0.422535				705	0.499482	0.29	0.57	0.21	0.66	0.242424
	706	0.591657	0.52	0.61	0.29	0.8	0.375				706	0.665687	0.65	0.66	0.37	0.86	0.47619				706	0.507344	0.39	0.58	0.22	0.75	0.285714
	707	0.678333	0.6	0.68	0.39	0.83	0.47619				707	0.588333	0.52	0.56	0.29	0.77	0.371429				707	0.581389	0.44	0.6	0.27	0.75	0.338462
	708	0.651026	0.65	0.67	0.48	0.8	0.547945				708	0.734115	0.61	0.65	0.45	0.78	0.520548				708	0.532747	0.35	0.67	0.33	0.69	0.34375
	709	0.733889	0.64	0.69	0.42	0.85	0.507937				709	0.701111	0.68	0.71	0.45	0.86	0.539683				709	0.559167	0.44	0.64	0.3	0.77	0.354839
	710	0.672121	0.55	0.6	0.29	0.82	0.375				710	0.766667	0.68	0.76	0.45	0.89	0.545455				710	0.564545	0.41	0.68	0.27	0.8	0.327273
	711	0.538806	0.57	0.58	0.38	0.75	0.453333				711	0.594527	0.57	0.6	0.39	0.75	0.459459				711	0.606219	0.47	0.63	0.36	0.72	0.405797
	712	0.60995	0.53	0.58	0.36	0.74	0.432432				712	0.829851	0.67	0.76	0.56	0.84	0.606061				712	0.453731	0.17	0.6	0.16	0.62	0.16129
	713	0.632432	0.62	0.63	0.51	0.73	0.560976				713	0.71036	0.68	0.7	0.58	0.78	0.625				713	0.511486	0.3	0.72	0.39	0.62	0.338462
	714	0.616931	0.56	0.59	0.34	0.77	0.422535				714	0.679894	0.56	0.67	0.39	0.8	0.461538				714	0.583862	0.48	0.63	0.33	0.76	0.393939
	715	0.711174	0.67	0.7	0.54	0.8	0.594595				715	0.655777	0.61	0.64	0.47	0.76	0.526316				715	0.453362	0.3	0.58	0.27	0.62	0.285714
	716	0.55176	0.5	0.52	0.3	0.72	0.373333				716	0.662008	0.61	0.65	0.41	0.8	0.492754				716	0.55823	0.32	0.62	0.26	0.69	0.285714
	717	0.60352	0.5	0.54	0.3	0.73	0.378378				717	0.67029	0.57	0.65	0.4	0.79	0.470588				717	0.559006	0.29	0.67	0.26	0.7	0.271186
	718	0.577778	0.56	0.59	0.34	0.77	0.422535				718	0.606349	0.59	0.61	0.37	0.8	0.457143				718	0.487302	0.33	0.6	0.24	0.7	0.28125
	719	0.594718	0.56	0.59	0.44	0.69	0.493827				719	0.725865	0.69	0.72	0.6	0.8	0.641026				719	0.498179	0.28	0.61	0.29	0.59	0.285714
	720	0.57584	0.54	0.55	0.3	0.76	0.388889				720	0.663597	0.62	0.65	0.39	0.82	0.477612				720	0.557421	0.5	0.61	0.32	0.77	0.38806
	721	0.575481	0.5	0.55	0.36	0.69	0.415584				721	0.720192	0.69	0.71	0.54	0.82	0.60274				721	0.561779	0.34	0.68	0.34	0.68	0.34375
	722	0.621393	0.57	0.63	0.4	0.76	0.472222				722	0.69602	0.57	0.7	0.46	0.78	0.507463				722	0.4699	0.1	0.66	0.12	0.62	0.107143
	723	0.612338	0.55	0.58	0.26	0.83	0.349206				723	0.651948	0.6	0.62	0.29	0.86	0.393443				723	0.541234	0.3	0.66	0.19	0.78	0.230769
	724	0.575188	0.48	0.53	0.22	0.78	0.298507				724	0.662907	0.57	0.7	0.34	0.85	0.428571				724	0.578321	0.38	0.54	0.19	0.76	0.25
	725	0.62026	0.5	0.54	0.28	0.75	0.361111				725	0.676056	0.65	0.66	0.41	0.84	0.507463				725	0.487541	0.31	0.63	0.24	0.71	0.266667
	726	0.603889	0.52	0.6	0.31	0.78	0.38806				726	0.673889	0.6	0.65	0.37	0.82	0.461538				726	0.478611	0.32	0.51	0.19	0.69	0.235294
	727	0.604975	0.6	0.61	0.41	0.77	0.486486				727	0.656219	0.63	0.64	0.44	0.8	0.520548				727	0.485572	0.33	0.61	0.28	0.67	0.30303
	728	0.61106	0.57	0.61	0.45	0.72	0.506329				728	0.63871	0.51	0.61	0.43	0.69	0.467532				728	0.507373	0.43	0.56	0.36	0.64	0.38961
	729	0.52546	0.5	0.52	0.28	0.74	0.356164				729	0.717226	0.65	0.68	0.42	0.84	0.515152				729	0.53169	0.35	0.63	0.26	0.73	0.295082
	730	0.590476	0.56	0.59	0.34	0.77	0.422535				730	0.682011	0.7	0.73	0.5	0.86	0.584615				730	0.438889	0.3	0.5	0.19	0.65	0.228571
	731	0.545504	0.5	0.54	0.28	0.75	0.361111				731	0.5948	0.54	0.61	0.33	0.78	0.411765				731	0.514085	0.5	0.61	0.32	0.77	0.38806
	732	0.595644	0.52	0.58	0.39	0.7	0.441558				732	0.682292	0.67	0.69	0.52	0.8	0.586667				732	0.414536	0.27	0.64	0.28	0.63	0.276923
	733	0.662779	0.55	0.59	0.36	0.75	0.438356				733	0.700304	0.66	0.69	0.47	0.82	0.550725				733	0.529158	0.41	0.59	0.3	0.7	0.347826
	734	0.650568	0.52	0.55	0.37	0.69	0.43038				734	0.714962	0.67	0.69	0.52	0.8	0.586667				734	0.527936	0.33	0.66	0.33	0.66	0.333333
	735	0.643781	0.57	0.63	0.4	0.76	0.472222				735	0.636318	0.6	0.64	0.43	0.78	0.5				735	0.631592	0.53	0.64	0.4	0.75	0.457143
	736	0.609009	0.59	0.65	0.51	0.72	0.55				736	0.57027	0.59	0.63	0.5	0.72	0.54321				736	0.543919	0.41	0.58	0.37	0.61	0.38961
	737	0.513185	0.41	0.5	0.26	0.67	0.32				737	0.677485	0.59	0.66	0.42	0.79	0.492754				737	0.427485	0.24	0.57	0.19	0.64	0.215385
	738	0.65347	0.58	0.61	0.41	0.75	0.48				738	0.725318	0.65	0.7	0.5	0.81	0.56338				738	0.434751	0.32	0.59	0.27	0.65	0.294118
	739	0.603333	0.52	0.6	0.31	0.78	0.38806				739	0.705	0.6	0.68	0.39	0.83	0.47619				739	0.493889	0.28	0.64	0.21	0.72	0.241379
	740	0.641667	0.52	0.57	0.3	0.77	0.376812				740	0.642222	0.6	0.64	0.37	0.82	0.454545				740	0.555278	0.4	0.51	0.22	0.71	0.285714
	741	0.606061	0.58	0.61	0.41	0.75	0.48				741	0.693548	0.65	0.65	0.47	0.8	0.540541				741	0.427908	0.19	0.61	0.19	0.62	0.190476
	742	0.50747	0.47	0.52	0.35	0.65	0.4				742	0.598506	0.56	0.6	0.43	0.72	0.487179				742	0.580299	0.38	0.67	0.38	0.67	0.382353
	743	0.617413	0.57	0.57	0.37	0.75	0.447368				743	0.658209	0.63	0.66	0.45	0.8	0.527778				743	0.54204	0.4	0.55	0.29	0.67	0.333333
	744	0.715556	0.64	0.65	0.39	0.84	0.484848				744	0.763333	0.68	0.71	0.45	0.86	0.539683				744	0.585556	0.4	0.64	0.28	0.75	0.327869
	745	0.575793	0.52	0.58	0.28	0.8	0.363636				745	0.579906	0.48	0.57	0.26	0.78	0.333333				745	0.565217	0.43	0.57	0.24	0.76	0.307692
	746	0.605647	0.58	0.61	0.47	0.71	0.518519				746	0.64071	0.56	0.62	0.47	0.7	0.506329				746	0.555556	0.36	0.62	0.36	0.62	0.361111
	747	0.63697	0.64	0.65	0.35	0.86	0.451613				747	0.664242	0.64	0.69	0.38	0.87	0.474576				747	0.606364	0.45	0.63	0.26	0.8	0.333333
	748	0.56512	0.47	0.56	0.41	0.62	0.439024				748	0.607047	0.55	0.56	0.45	0.66	0.494118				748	0.553301	0.21	0.68	0.3	0.57	0.246154
	749	0.698808	0.65	0.68	0.42	0.84	0.515152				749	0.74052	0.69	0.73	0.49	0.87	0.571429				749	0.460455	0.19	0.63	0.16	0.68	0.175439
	750	0.589015	0.45	0.56	0.35	0.67	0.394737				750	0.601326	0.58	0.59	0.42	0.73	0.487179				750	0.529593	0.3	0.72	0.36	0.67	0.327869
	751	0.673874	0.62	0.65	0.52	0.74	0.567901				751	0.739189	0.68	0.72	0.6	0.78	0.632911				751	0.579279	0.38	0.68	0.42	0.64	0.4
	752	0.603955	0.48	0.57	0.33	0.72	0.388889				752	0.662779	0.66	0.68	0.46	0.82	0.542857				752	0.376521	0.14	0.57	0.12	0.61	0.129032
	753	0.636837	0.61	0.66	0.48	0.76	0.533333				753	0.636364	0.58	0.61	0.43	0.74	0.493506				753	0.58286	0.39	0.62	0.35	0.67	0.371429
	754	0.642308	0.56	0.6	0.41	0.74	0.473684				754	0.664423	0.59	0.66	0.46	0.77	0.520548				754	0.571635	0.47	0.68	0.42	0.72	0.441176
	755	0.624224	0.64	0.67	0.44	0.82	0.521739				755	0.680642	0.64	0.67	0.44	0.82	0.521739				755	0.502588	0.36	0.64	0.29	0.71	0.31746
	756	0.61701	0.58	0.62	0.36	0.8	0.441176				756	0.633803	0.62	0.63	0.38	0.82	0.470588				756	0.504605	0.38	0.61	0.26	0.73	0.3125
	757	0.494292	0.42	0.44	0.2	0.7	0.266667				757	0.625	0.58	0.62	0.33	0.82	0.424242				757	0.549087	0.37	0.68	0.28	0.77	0.321429
	758	0.692308	0.62	0.66	0.48	0.78	0.540541				758	0.769231	0.78	0.8	0.66	0.88	0.714286				758	0.631971	0.44	0.69	0.41	0.71	0.424242
	759	0.527086	0.46	0.54	0.27	0.73	0.338028				759	0.687974	0.62	0.65	0.39	0.82	0.477612				759	0.492687	0.35	0.62	0.25	0.72	0.290323
	760	0.643318	0.57	0.63	0.47	0.72	0.512821				760	0.64977	0.57	0.63	0.47	0.72	0.512821				760	0.538249	0.31	0.63	0.32	0.62	0.318841
	761	0.461749	0.36	0.41	0.27	0.52	0.305882				761	0.647996	0.61	0.66	0.51	0.74	0.556962				761	0.53939	0.39	0.57	0.35	0.61	0.368421
	762	0.57037	0.56	0.6	0.35	0.78	0.428571				762	0.608995	0.59	0.61	0.37	0.8	0.457143				762	0.554497	0.44	0.53	0.27	0.71	0.333333
	763	0.603311	0.54	0.59	0.3	0.8	0.38806				763	0.674087	0.58	0.62	0.33	0.82	0.424242				763	0.624715	0.46	0.68	0.32	0.79	0.37931
	764	0.620556	0.56	0.64	0.35	0.81	0.430769				764	0.601111	0.56	0.58	0.32	0.79	0.405797				764	0.480278	0.44	0.53	0.24	0.73	0.314286
	765	0.599907	0.44	0.6	0.37	0.67	0.405405				765	0.755369	0.65	0.75	0.58	0.8	0.611111				765	0.437908	0.24	0.57	0.23	0.58	0.231884
	766	0.589015	0.58	0.61	0.43	0.74	0.493506				766	0.640625	0.61	0.59	0.43	0.75	0.506329				766	0.574811	0.39	0.62	0.35	0.67	0.371429
	767	0.494805	0.5	0.55	0.22	0.81	0.307692				767	0.66039	0.6	0.65	0.31	0.86	0.40678				767	0.319481	0.2	0.51	0.1	0.71	0.129032
	768	0.636866	0.57	0.58	0.43	0.71	0.493827				768	0.695853	0.63	0.63	0.49	0.75	0.55				768	0.432719	0.29	0.66	0.32	0.62	0.30303
	769	0.664299	0.55	0.62	0.43	0.73	0.48				769	0.634943	0.48	0.62	0.4	0.7	0.438356				769	0.544508	0.39	0.64	0.36	0.67	0.376812
	770	0.604478	0.5	0.57	0.34	0.72	0.405405				770	0.638806	0.57	0.63	0.4	0.76	0.472222				770	0.502488	0.33	0.58	0.26	0.66	0.294118
	771	0.590264	0.45	0.59	0.32	0.71	0.371429				771	0.576572	0.45	0.59	0.32	0.71	0.371429				771	0.497972	0.38	0.56	0.27	0.68	0.314286
	772	0.591549	0.46	0.59	0.29	0.75	0.358209				772	0.638137	0.54	0.58	0.32	0.77	0.4				772	0.498375	0.38	0.66	0.29	0.75	0.333333
	773	0.576564	0.56	0.59	0.42	0.71	0.481013				773	0.669935	0.65	0.65	0.5	0.77	0.564103				773	0.429038	0.21	0.52	0.19	0.55	0.197183
	774	0.604233	0.56	0.57	0.33	0.77	0.416667				774	0.706878	0.7	0.73	0.5	0.86	0.584615				774	0.585979	0.44	0.6	0.3	0.74	0.358209
	775	0.582222	0.48	0.54	0.27	0.75	0.342857				775	0.671667	0.64	0.68	0.41	0.84	0.5				775	0.521944	0.36	0.62	0.25	0.74	0.295082
	776	0.568159	0.5	0.55	0.33	0.71	0.4				776	0.530846	0.53	0.55	0.35	0.73	0.421053				776	0.535572	0.3	0.73	0.33	0.7	0.315789
	777	0.600901	0.54	0.58	0.44	0.67	0.487805				777	0.686486	0.62	0.7	0.56	0.75	0.589744				777	0.544144	0.41	0.6	0.38	0.62	0.394737
	778	0.697183	0.65	0.66	0.41	0.84	0.507463				778	0.661972	0.58	0.59	0.34	0.79	0.428571				778	0.613489	0.54	0.61	0.33	0.78	0.411765
	779	0.748288	0.67	0.7	0.42	0.86	0.516129				779	0.792237	0.71	0.77	0.5	0.89	0.586207				779	0.497146	0.42	0.52	0.22	0.73	0.289855
	780	0.593168	0.61	0.62	0.4	0.8	0.478873				780	0.682712	0.61	0.65	0.41	0.8	0.492754				780	0.53235	0.39	0.65	0.31	0.73	0.349206
	781	0.651138	0.62	0.63	0.38	0.82	0.470588				781	0.579632	0.54	0.59	0.33	0.78	0.405797				781	0.556067	0.35	0.66	0.27	0.73	0.305085
	782	0.610041	0.52	0.59	0.35	0.74	0.416667				782	0.641988	0.55	0.6	0.37	0.76	0.444444				782	0.623732	0.52	0.72	0.44	0.78	0.47619
	783	0.650249	0.63	0.64	0.44	0.8	0.520548				783	0.71791	0.6	0.67	0.45	0.79	0.514286				783	0.493284	0.33	0.55	0.25	0.65	0.285714
	784	0.695495	0.59	0.63	0.5	0.72	0.54321				784	0.695045	0.62	0.68	0.55	0.75	0.582278				784	0.523198	0.41	0.57	0.37	0.61	0.384615
	785	0.607843	0.53	0.6	0.42	0.7	0.467532				785	0.769374	0.68	0.71	0.56	0.8	0.613333				785	0.500467	0.32	0.57	0.29	0.61	0.305556
	786	0.573529	0.55	0.57	0.36	0.75	0.432432				786	0.623732	0.52	0.62	0.37	0.75	0.428571				786	0.543611	0.41	0.63	0.32	0.72	0.363636
	787	0.607427	0.54	0.57	0.46	0.65	0.494118				787	0.749337	0.69	0.71	0.61	0.77	0.650602				787	0.508179	0.33	0.57	0.34	0.56	0.337662
	788	0.651442	0.56	0.58	0.4	0.73	0.467532				788	0.747596	0.72	0.75	0.59	0.84	0.647887				788	0.483894	0.19	0.57	0.18	0.59	0.181818
	789	0.613163	0.61	0.62	0.45	0.75	0.519481				789	0.590909	0.58	0.61	0.43	0.74	0.493506				789	0.547822	0.36	0.64	0.34	0.66	0.352941
	790	0.693582	0.57	0.64	0.39	0.79	0.463768				790	0.742236	0.64	0.75	0.51	0.84	0.571429				790	0.532091	0.39	0.64	0.31	0.72	0.34375
	791	0.52795	0.54	0.55	0.33	0.75	0.405405				791	0.664596	0.61	0.65	0.41	0.8	0.492754				791	0.545549	0.46	0.61	0.32	0.74	0.382353
	792	0.495739	0.52	0.53	0.36	0.68	0.425				792	0.622633	0.58	0.59	0.42	0.73	0.487179				792	0.456203	0.3	0.59	0.28	0.62	0.289855
	793	0.613174	0.54	0.59	0.47	0.65	0.5				793	0.606101	0.59	0.62	0.51	0.69	0.547619				793	0.599691	0.56	0.48	0.42	0.62	0.483516
	794	0.554741	0.45	0.53	0.31	0.67	0.368421				794	0.640274	0.55	0.62	0.4	0.75	0.465753				794	0.46261	0.32	0.55	0.25	0.63	0.28169
	795	0.686118	0.64	0.67	0.57	0.74	0.60241				795	0.593722	0.54	0.57	0.46	0.65	0.494118				795	0.554819	0.44	0.52	0.38	0.58	0.404762
	796	0.565368	0.57	0.6	0.52	0.65	0.545455				796	0.671429	0.64	0.65	0.59	0.71	0.613636				796	0.52684	0.4	0.55	0.4	0.55	0.404762
	797	0.589552	0.57	0.58	0.38	0.75	0.453333				797	0.726866	0.63	0.66	0.45	0.8	0.527778				797	0.567164	0.33	0.66	0.3	0.69	0.31746
	798	0.6801	0.57	0.63	0.4	0.76	0.472222				798	0.69204	0.6	0.64	0.43	0.78	0.5				798	0.551493	0.37	0.61	0.3	0.68	0.328358
	799	0.661575	0.57	0.65	0.33	0.83	0.419355				799	0.698002	0.61	0.66	0.36	0.84	0.451613				799	0.557579	0.35	0.7	0.27	0.78	0.301887
	800	0.565639	0.54	0.59	0.3	0.8	0.38806				800	0.65468	0.58	0.68	0.38	0.83	0.459016				800	0.52968	0.37	0.66	0.26	0.76	0.310345
	801	0.723851	0.65	0.68	0.49	0.8	0.555556				801	0.698436	0.61	0.64	0.44	0.78	0.513514				801	0.532502	0.32	0.64	0.29	0.67	0.307692
	802	0.562867	0.57	0.59	0.3	0.81	0.393939				802	0.53114	0.48	0.51	0.23	0.76	0.314286				802	0.590188	0.48	0.59	0.27	0.79	0.34375
	803	0.623383	0.63	0.67	0.46	0.8	0.535211				803	0.628358	0.63	0.64	0.44	0.8	0.520548				803	0.574129	0.5	0.61	0.37	0.73	0.422535
	804	0.569602	0.45	0.47	0.31	0.62	0.365854				804	0.721591	0.61	0.64	0.47	0.76	0.526316				804	0.527225	0.39	0.66	0.37	0.68	0.382353
	805	0.648259	0.6	0.67	0.45	0.79	0.514286				805	0.613433	0.53	0.58	0.36	0.74	0.432432				805	0.689055	0.57	0.69	0.45	0.78	0.5
	806	0.560565	0.5	0.52	0.38	0.64	0.433735				806	0.656193	0.53	0.59	0.43	0.68	0.475				806	0.58265	0.5	0.59	0.42	0.67	0.455696
	807	0.602424	0.55	0.57	0.27	0.81	0.363636				807	0.676364	0.59	0.68	0.35	0.85	0.440678				807	0.578182	0.41	0.63	0.24	0.78	0.305085
	808	0.617302	0.58	0.62	0.42	0.76	0.486486				808	0.720919	0.68	0.73	0.54	0.83	0.6				808	0.6674	0.55	0.62	0.4	0.75	0.465753
	809	0.593174	0.58	0.61	0.35	0.8	0.434783				809	0.600217	0.58	0.63	0.37	0.8	0.447761				809	0.56338	0.35	0.65	0.26	0.73	0.3
	810	0.681818	0.58	0.61	0.41	0.75	0.48				810	0.64174	0.58	0.64	0.43	0.76	0.493151				810	0.614125	0.48	0.68	0.42	0.74	0.447761
	811	0.546111	0.56	0.58	0.32	0.79	0.405797				811	0.688333	0.64	0.68	0.41	0.84	0.5				811	0.47	0.28	0.53	0.17	0.68	0.212121
	812	0.554229	0.53	0.57	0.36	0.73	0.426667				812	0.679104	0.6	0.67	0.45	0.79	0.514286				812	0.510945	0.27	0.61	0.24	0.65	0.25
	813	0.643243	0.57	0.62	0.48	0.7	0.518519				813	0.743243	0.68	0.67	0.56	0.77	0.609756				813	0.550225	0.35	0.58	0.34	0.59	0.346667
	814	0.72303	0.64	0.69	0.38	0.87	0.474576				814	0.724242	0.68	0.72	0.42	0.89	0.517241				814	0.451212	0.23	0.64	0.16	0.74	0.185185
	815	0.666827	0.62	0.63	0.45	0.77	0.526316				815	0.754808	0.66	0.74	0.55	0.81	0.6				815	0.627885	0.47	0.69	0.43	0.73	0.447761
	816	0.63447	0.58	0.58	0.41	0.73	0.481013				816	0.63589	0.61	0.61	0.44	0.75	0.512821				816	0.539773	0.36	0.62	0.33	0.66	0.347826
	817	0.703125	0.7	0.7	0.55	0.82	0.613333				817	0.667614	0.61	0.64	0.47	0.76	0.526316				817	0.5	0.27	0.67	0.3	0.64	0.285714
	818	0.702034	0.62	0.67	0.56	0.72	0.585366				818	0.717065	0.64	0.67	0.57	0.74	0.60241				818	0.510831	0.36	0.6	0.38	0.58	0.368421
	819	0.545662	0.54	0.56	0.29	0.79	0.376812				819	0.743721	0.71	0.75	0.49	0.89	0.576271				819	0.454053	0.21	0.55	0.13	0.68	0.16129
	820	0.706228	0.61	0.68	0.37	0.85	0.459016				820	0.662162	0.52	0.59	0.29	0.8	0.369231				820	0.705934	0.7	0.55	0.33	0.85	0.444444
	821	0.56677	0.46	0.55	0.3	0.72	0.361111				821	0.698758	0.61	0.65	0.41	0.8	0.492754				821	0.672878	0.43	0.7	0.36	0.75	0.393443
	822	0.714286	0.63	0.66	0.41	0.82	0.5				822	0.632275	0.56	0.59	0.34	0.77	0.422535				822	0.557937	0.48	0.57	0.3	0.74	0.371429
	823	0.567851	0.47	0.56	0.39	0.64	0.425				823	0.641621	0.64	0.67	0.53	0.76	0.582278				823	0.493625	0.42	0.54	0.35	0.61	0.379747
	824	0.632576	0.61	0.62	0.45	0.75	0.519481				824	0.64536	0.67	0.69	0.52	0.8	0.586667				824	0.517282	0.33	0.58	0.29	0.63	0.309859
	825	0.60322	0.58	0.62	0.44	0.74	0.5				825	0.606061	0.55	0.61	0.42	0.72	0.473684				825	0.466383	0.33	0.61	0.31	0.64	0.318841
	826	0.587558	0.57	0.61	0.45	0.72	0.506329				826	0.628571	0.57	0.61	0.45	0.72	0.506329				826	0.502074	0.29	0.68	0.33	0.63	0.307692
	827	0.728261	0.68	0.68	0.46	0.84	0.550725				827	0.640269	0.61	0.64	0.4	0.8	0.485714				827	0.663561	0.43	0.7	0.36	0.75	0.393443
	828	0.661458	0.7	0.72	0.56	0.82	0.621622				828	0.60322	0.58	0.59	0.42	0.73	0.487179				828	0.485795	0.3	0.66	0.31	0.65	0.307692
	829	0.586058	0.5	0.52	0.34	0.68	0.405063				829	0.691346	0.66	0.68	0.5	0.8	0.567568				829	0.392788	0.25	0.57	0.22	0.61	0.235294
	830	0.544477	0.48	0.55	0.33	0.69	0.394737				830	0.685728	0.65	0.7	0.5	0.81	0.56338				830	0.528104	0.29	0.55	0.23	0.62	0.257143
	831	0.597778	0.48	0.51	0.26	0.74	0.333333				831	0.596667	0.6	0.64	0.37	0.82	0.454545				831	0.549167	0.4	0.62	0.27	0.75	0.322581
	832	0.653727	0.54	0.61	0.36	0.76	0.428571				832	0.703934	0.64	0.64	0.42	0.81	0.507042				832	0.575311	0.46	0.64	0.34	0.75	0.393939
	833	0.615668	0.54	0.58	0.42	0.69	0.475				833	0.61659	0.6	0.61	0.47	0.73	0.525				833	0.458295	0.34	0.56	0.31	0.6	0.324324
	834	0.629386	0.57	0.63	0.52	0.68	0.547619				834	0.60307	0.52	0.54	0.45	0.62	0.482759				834	0.504825	0.35	0.65	0.41	0.59	0.378378
	835	0.543421	0.52	0.54	0.45	0.62	0.482759				835	0.540351	0.55	0.58	0.48	0.65	0.511628				835	0.420175	0.42	0.4	0.33	0.5	0.373626
	836	0.647516	0.61	0.65	0.41	0.8	0.492754				836	0.643375	0.64	0.67	0.44	0.82	0.521739				836	0.463768	0.25	0.67	0.23	0.69	0.241379
	837	0.608342	0.54	0.63	0.35	0.79	0.424242				837	0.634345	0.54	0.62	0.34	0.79	0.41791				837	0.513543	0.35	0.61	0.24	0.72	0.285714
	838	0.518893	0.47	0.54	0.2	0.81	0.28125				838	0.536437	0.53	0.56	0.23	0.83	0.31746				838	0.415992	0.37	0.55	0.17	0.78	0.229508
	839	0.658173	0.53	0.57	0.38	0.71	0.441558				839	0.737019	0.72	0.74	0.57	0.84	0.638889				839	0.534615	0.34	0.58	0.29	0.64	0.314286
	840	0.610577	0.62	0.65	0.47	0.78	0.533333				840	0.586058	0.59	0.6	0.42	0.75	0.493506				840	0.571394	0.37	0.62	0.32	0.67	0.347826
	841	0.605042	0.56	0.59	0.42	0.71	0.481013				841	0.568627	0.53	0.54	0.38	0.68	0.444444				841	0.53338	0.47	0.51	0.34	0.64	0.395062
	842	0.629493	0.54	0.6	0.43	0.7	0.481013				842	0.647005	0.57	0.63	0.47	0.72	0.512821				842	0.608756	0.37	0.74	0.45	0.68	0.40625
	843	0.554497	0.44	0.54	0.27	0.72	0.338028				843	0.757672	0.59	0.73	0.46	0.82	0.516129				843	0.417989	0.22	0.66	0.2	0.69	0.210526
	844	0.597508	0.58	0.59	0.34	0.79	0.428571				844	0.680932	0.62	0.65	0.39	0.82	0.477612				844	0.507584	0.42	0.58	0.27	0.73	0.328358
	845	0.672806	0.62	0.65	0.39	0.82	0.477612				845	0.754063	0.73	0.77	0.54	0.89	0.622951				845	0.472102	0.27	0.68	0.23	0.72	0.25
	846	0.67029	0.61	0.64	0.4	0.8	0.485714				846	0.709627	0.64	0.67	0.44	0.82	0.521739				846	0.534938	0.5	0.55	0.31	0.73	0.383562
	847	0.626728	0.63	0.65	0.5	0.75	0.556962				847	0.619816	0.6	0.61	0.47	0.73	0.525				847	0.451152	0.29	0.66	0.32	0.62	0.30303
	848	0.618845	0.55	0.58	0.4	0.71	0.461538				848	0.639678	0.61	0.62	0.45	0.75	0.519481				848	0.642282	0.61	0.59	0.43	0.75	0.506329
	849	0.610766	0.5	0.54	0.3	0.73	0.378378				849	0.676501	0.54	0.59	0.35	0.76	0.422535				849	0.471791	0.36	0.55	0.24	0.68	0.289855
	850	0.684584	0.66	0.66	0.45	0.82	0.535211				850	0.740872	0.72	0.74	0.54	0.86	0.617647				850	0.456643	0.24	0.62	0.21	0.66	0.225806
	851	0.614583	0.61	0.64	0.47	0.76	0.526316				851	0.644413	0.64	0.66	0.49	0.78	0.552632				851	0.631629	0.39	0.64	0.36	0.67	0.376812
	852	0.589552	0.57	0.57	0.37	0.75	0.447368				852	0.69204	0.67	0.72	0.51	0.83	0.57971				852	0.51791	0.2	0.73	0.25	0.67	0.222222
	853	0.529493	0.49	0.55	0.38	0.65	0.425				853	0.663134	0.63	0.68	0.52	0.76	0.571429				853	0.419816	0.29	0.56	0.27	0.58	0.277778
	854	0.5375	0.53	0.58	0.39	0.72	0.447368				854	0.633173	0.62	0.65	0.47	0.78	0.533333				854	0.588942	0.37	0.68	0.36	0.69	0.369231
	855	0.565	0.48	0.57	0.28	0.76	0.352941				855	0.666667	0.6	0.64	0.37	0.82	0.454545				855	0.621667	0.36	0.69	0.29	0.76	0.321429
	856	0.598884	0.59	0.6	0.39	0.77	0.465753				856	0.607505	0.55	0.62	0.38	0.76	0.450704				856	0.539554	0.55	0.53	0.33	0.73	0.415584
	857	0.648259	0.63	0.66	0.45	0.8	0.527778				857	0.650746	0.63	0.69	0.47	0.81	0.542857				857	0.510697	0.37	0.64	0.31	0.69	0.338462
	858	0.603175	0.56	0.57	0.33	0.77	0.416667				858	0.704233	0.67	0.69	0.45	0.84	0.537313				858	0.513492	0.37	0.54	0.24	0.69	0.289855
	859	0.652221	0.54	0.63	0.35	0.79	0.424242				859	0.722102	0.65	0.66	0.41	0.84	0.507463				859	0.612134	0.42	0.63	0.3	0.75	0.349206
	860	0.670928	0.61	0.64	0.47	0.76	0.526316				860	0.67803	0.67	0.7	0.54	0.8	0.594595				860	0.492898	0.18	0.62	0.2	0.6	0.190476
	861	0.69697	0.7	0.72	0.56	0.82	0.621622				861	0.675189	0.67	0.67	0.51	0.8	0.578947				861	0.525805	0.36	0.55	0.29	0.62	0.324324
	862	0.70995	0.63	0.66	0.45	0.8	0.527778				862	0.71791	0.7	0.7	0.51	0.84	0.591549				862	0.579104	0.37	0.7	0.35	0.71	0.360656
	863	0.677992	0.52	0.59	0.35	0.74	0.416667				863	0.76217	0.62	0.71	0.47	0.81	0.537313				863	0.49569	0.38	0.54	0.26	0.67	0.309859
	864	0.642519	0.61	0.64	0.47	0.76	0.526316				864	0.698864	0.67	0.69	0.52	0.8	0.586667				864	0.566761	0.42	0.62	0.37	0.68	0.394366
	865	0.571496	0.48	0.52	0.34	0.66	0.4				865	0.723485	0.64	0.66	0.49	0.78	0.552632				865	0.419744	0.33	0.45	0.24	0.57	0.278481
	866	0.602985	0.5	0.54	0.33	0.71	0.394737				866	0.754229	0.67	0.66	0.47	0.81	0.547945				866	0.529104	0.4	0.6	0.31	0.69	0.347826
	867	0.647465	0.66	0.66	0.52	0.77	0.582278				867	0.543779	0.54	0.6	0.43	0.7	0.481013				867	0.543088	0.34	0.63	0.34	0.63	0.342857
	868	0.531876	0.47	0.51	0.36	0.62	0.409639				868	0.663479	0.61	0.64	0.5	0.74	0.55				868	0.520492	0.42	0.54	0.35	0.61	0.379747
	869	0.630987	0.58	0.61	0.41	0.75	0.48				869	0.641251	0.58	0.65	0.44	0.77	0.5				869	0.523216	0.39	0.53	0.28	0.65	0.324324
	870	0.636646	0.57	0.64	0.39	0.79	0.463768				870	0.696687	0.64	0.7	0.46	0.83	0.537313				870	0.546584	0.32	0.64	0.26	0.7	0.290323
	871	0.638319	0.61	0.65	0.45	0.78	0.520548				871	0.579179	0.52	0.55	0.35	0.71	0.415584				871	0.526882	0.39	0.64	0.33	0.69	0.358209
	872	0.54072	0.52	0.53	0.36	0.68	0.425				872	0.702652	0.64	0.66	0.49	0.78	0.552632				872	0.429924	0.24	0.58	0.23	0.6	0.235294
	873	0.63392	0.55	0.59	0.39	0.74	0.453333				873	0.745846	0.74	0.76	0.59	0.86	0.657143				873	0.585044	0.48	0.59	0.36	0.71	0.410959
	874	0.620265	0.58	0.61	0.43	0.74	0.493506				874	0.609848	0.45	0.56	0.35	0.67	0.394737				874	0.513494	0.21	0.64	0.23	0.61	0.222222
	875	0.575574	0.58	0.59	0.26	0.85	0.354839				875	0.628205	0.58	0.62	0.27	0.86	0.366667				875	0.617072	0.42	0.72	0.27	0.84	0.326531
	876	0.636111	0.6	0.62	0.36	0.82	0.447761				876	0.725	0.64	0.68	0.41	0.84	0.5				876	0.544444	0.32	0.6	0.22	0.72	0.258065
	877	0.539589	0.48	0.52	0.32	0.68	0.384615				877	0.576246	0.52	0.58	0.36	0.72	0.426667				877	0.504399	0.29	0.7	0.31	0.68	0.3
	878	0.507584	0.5	0.54	0.28	0.75	0.361111				878	0.670639	0.54	0.63	0.35	0.79	0.424242				878	0.579902	0.38	0.69	0.31	0.75	0.344828
	879	0.671429	0.52	0.63	0.35	0.77	0.41791				879	0.678307	0.63	0.66	0.41	0.82	0.5				879	0.501852	0.37	0.63	0.28	0.72	0.31746
	880	0.370219	0.42	0.48	0.32	0.58	0.361446				880	0.581967	0.56	0.57	0.43	0.69	0.487805				880	0.54622	0.44	0.57	0.38	0.64	0.410256
	881	0.605769	0.56	0.6	0.41	0.74	0.473684				881	0.613462	0.56	0.62	0.42	0.74	0.48				881	0.591346	0.44	0.66	0.39	0.7	0.411765
	882	0.686636	0.63	0.71	0.55	0.77	0.586667				882	0.656221	0.6	0.66	0.5	0.75	0.545455				882	0.474654	0.37	0.55	0.32	0.61	0.342105
	883	0.637784	0.52	0.59	0.4	0.7	0.447368				883	0.750947	0.73	0.73	0.59	0.84	0.648649				883	0.603693	0.39	0.69	0.39	0.69	0.393939
	884	0.539683	0.53	0.57	0.4	0.69	0.455696				884	0.709617	0.62	0.65	0.49	0.76	0.545455				884	0.475724	0.35	0.6	0.32	0.63	0.338028
	885	0.619981	0.56	0.6	0.43	0.72	0.487179				885	0.693277	0.62	0.67	0.5	0.76	0.552632				885	0.436741	0.26	0.57	0.25	0.59	0.257143
	886	0.626227	0.61	0.61	0.5	0.71	0.547619				886	0.701606	0.61	0.64	0.52	0.72	0.560976				886	0.586976	0.45	0.61	0.42	0.63	0.435897
	887	0.522727	0.42	0.5	0.3	0.63	0.35443				887	0.598485	0.55	0.61	0.42	0.72	0.473684				887	0.582386	0.36	0.67	0.36	0.67	0.363636
	888	0.599005	0.57	0.55	0.36	0.74	0.441558				888	0.764179	0.63	0.69	0.47	0.81	0.542857				888	0.546766	0.33	0.61	0.28	0.67	0.30303
	889	0.594771	0.56	0.59	0.42	0.71	0.481013				889	0.528945	0.53	0.56	0.39	0.69	0.45				889	0.449113	0.32	0.6	0.31	0.62	0.314286
	890	0.650054	0.58	0.62	0.36	0.8	0.441176				890	0.640303	0.65	0.68	0.42	0.84	0.515152				890	0.565818	0.35	0.61	0.24	0.72	0.285714
	891	0.725894	0.62	0.72	0.44	0.84	0.516129				891	0.662514	0.62	0.62	0.37	0.81	0.463768				891	0.591278	0.5	0.66	0.35	0.78	0.412698
	892	0.56643	0.52	0.53	0.32	0.72	0.394737				892	0.673428	0.62	0.68	0.45	0.81	0.521739				892	0.444219	0.34	0.62	0.28	0.69	0.307692
	893	0.605572	0.52	0.58	0.36	0.72	0.426667				893	0.761486	0.68	0.74	0.55	0.83	0.608696				893	0.5413	0.32	0.61	0.28	0.66	0.298507
	894	0.537405	0.48	0.58	0.37	0.69	0.421053				894	0.680871	0.64	0.67	0.5	0.78	0.56				894	0.492424	0.36	0.58	0.31	0.64	0.333333
	895	0.539855	0.54	0.54	0.32	0.74	0.4				895	0.688406	0.64	0.71	0.47	0.83	0.545455				895	0.442029	0.21	0.57	0.17	0.64	0.1875
	896	0.540616	0.47	0.52	0.35	0.65	0.4				896	0.768441	0.68	0.68	0.53	0.8	0.597403				896	0.566293	0.41	0.63	0.38	0.67	0.394366
	897	0.717668	0.61	0.66	0.51	0.74	0.556962				897	0.631148	0.61	0.64	0.5	0.74	0.55				897	0.579463	0.42	0.69	0.44	0.67	0.428571
	898	0.626761	0.62	0.65	0.39	0.82	0.477612				898	0.656555	0.58	0.65	0.37	0.81	0.454545				898	0.5474	0.31	0.63	0.24	0.71	0.266667
	899	0.658215	0.55	0.62	0.38	0.76	0.450704				899	0.759128	0.66	0.69	0.47	0.82	0.550725				899	0.541582	0.31	0.6	0.25	0.67	0.276923
	900	0.588841	0.54	0.62	0.34	0.79	0.41791				900	0.599133	0.58	0.56	0.33	0.78	0.416667				900	0.492145	0.35	0.52	0.21	0.69	0.26087
	901	0.559342	0.57	0.58	0.3	0.81	0.38806				901	0.662162	0.57	0.62	0.32	0.82	0.40625				901	0.529965	0.35	0.59	0.21	0.75	0.262295
	902	0.6375	0.59	0.63	0.44	0.76	0.506667				902	0.647596	0.53	0.6	0.4	0.72	0.453333				902	0.501923	0.37	0.55	0.29	0.64	0.328767
	903	0.598729	0.55	0.59	0.39	0.74	0.453333				903	0.654448	0.58	0.64	0.43	0.76	0.493151				903	0.552542	0.39	0.71	0.39	0.71	0.387097
	904	0.572917	0.55	0.59	0.41	0.72	0.467532				904	0.603693	0.61	0.62	0.45	0.75	0.519481				904	0.454782	0.21	0.59	0.21	0.59	0.212121
	905	0.710811	0.62	0.65	0.52	0.74	0.567901				905	0.635586	0.57	0.65	0.5	0.71	0.531646				905	0.520946	0.3	0.7	0.38	0.62	0.333333
	906	0.563291	0.56	0.56	0.22	0.85	0.31746				906	0.618847	0.61	0.62	0.27	0.87	0.372881				906	0.470464	0.28	0.54	0.12	0.77	0.169492
	907	0.537785	0.43	0.49	0.26	0.68	0.32				907	0.697205	0.61	0.65	0.41	0.8	0.492754				907	0.621894	0.54	0.68	0.41	0.78	0.461538
	908	0.686839	0.61	0.64	0.34	0.84	0.4375				908	0.703878	0.65	0.69	0.39	0.86	0.491803				908	0.554935	0.43	0.49	0.21	0.73	0.28169
	909	0.57969	0.56	0.57	0.43	0.69	0.487805				909	0.712659	0.61	0.67	0.52	0.75	0.564103				909	0.456967	0.25	0.57	0.26	0.56	0.253521
	910	0.614428	0.57	0.58	0.38	0.75	0.453333				910	0.658209	0.57	0.61	0.4	0.76	0.465753				910	0.444527	0.3	0.6	0.25	0.66	0.272727
	911	0.593306	0.55	0.59	0.36	0.75	0.438356				911	0.669371	0.59	0.65	0.41	0.79	0.485714				911	0.516734	0.34	0.71	0.33	0.72	0.338983
	912	0.622316	0.62	0.62	0.47	0.75	0.531646				912	0.598039	0.56	0.59	0.42	0.71	0.481013				912	0.574463	0.41	0.67	0.4	0.68	0.405797
	913	0.693269	0.59	0.63	0.44	0.76	0.506667				913	0.694231	0.59	0.65	0.45	0.76	0.513514				913	0.594471	0.5	0.6	0.38	0.71	0.432432
	914	0.721591	0.67	0.7	0.54	0.8	0.594595				914	0.729167	0.67	0.7	0.54	0.8	0.594595				914	0.592803	0.42	0.66	0.39	0.69	0.405797
	915	0.698558	0.62	0.65	0.47	0.78	0.533333				915	0.560096	0.56	0.58	0.4	0.73	0.467532				915	0.465385	0.34	0.55	0.27	0.63	0.305556
	916	0.683712	0.58	0.64	0.45	0.75	0.506667				916	0.644886	0.61	0.62	0.45	0.75	0.519481				916	0.581203	0.45	0.55	0.34	0.66	0.38961
	917	0.629318	0.56	0.62	0.44	0.72	0.493506				917	0.672736	0.62	0.65	0.49	0.76	0.545455				917	0.510037	0.35	0.7	0.39	0.67	0.369231
	918	0.48408	0.5	0.51	0.31	0.69	0.384615				918	0.548259	0.57	0.58	0.38	0.75	0.453333				918	0.451244	0.23	0.57	0.19	0.62	0.212121
	919	0.649071	0.58	0.62	0.42	0.76	0.486486				919	0.686706	0.58	0.62	0.42	0.76	0.486486				919	0.550587	0.42	0.67	0.37	0.71	0.393939
	920	0.689542	0.65	0.65	0.5	0.77	0.564103				920	0.68254	0.65	0.67	0.51	0.78	0.571429				920	0.507703	0.35	0.6	0.32	0.63	0.338028
	921	0.518126	0.44	0.48	0.36	0.56	0.395349				921	0.632626	0.54	0.66	0.51	0.68	0.525				921	0.526525	0.33	0.6	0.36	0.57	0.346667
	922	0.621701	0.55	0.59	0.39	0.74	0.453333				922	0.737537	0.61	0.7	0.49	0.79	0.542857				922	0.413978	0.29	0.58	0.24	0.63	0.264706
	923	0.60517	0.61	0.64	0.34	0.84	0.4375				923	0.582256	0.52	0.54	0.26	0.78	0.347826				923	0.583431	0.43	0.68	0.29	0.79	0.350877
	924	0.498634	0.47	0.51	0.36	0.62	0.409639				924	0.624317	0.58	0.64	0.49	0.72	0.531646				924	0.44786	0.33	0.59	0.32	0.6	0.328767
	925	0.497235	0.49	0.55	0.38	0.65	0.425				925	0.617972	0.57	0.63	0.47	0.72	0.512821				925	0.52235	0.31	0.66	0.34	0.63	0.328358
	926	0.608696	0.61	0.62	0.4	0.8	0.478873				926	0.736542	0.68	0.7	0.47	0.84	0.558824				926	0.556677	0.43	0.59	0.3	0.72	0.352941
	927	0.619746	0.55	0.62	0.4	0.75	0.465753				927	0.674976	0.55	0.68	0.45	0.76	0.492754				927	0.603128	0.48	0.59	0.36	0.71	0.410959
	928	0.50582	0.48	0.51	0.28	0.72	0.351351				928	0.543386	0.52	0.54	0.3	0.75	0.383562				928	0.57963	0.37	0.7	0.32	0.74	0.344828
	929	0.77027	0.7	0.72	0.43	0.88	0.533333				929	0.605758	0.52	0.57	0.27	0.79	0.358209				929	0.487074	0.43	0.54	0.23	0.75	0.298507
	930	0.574337	0.55	0.58	0.4	0.71	0.461538				930	0.635417	0.64	0.66	0.49	0.78	0.552632				930	0.471591	0.33	0.61	0.31	0.64	0.318841
	931	0.702346	0.61	0.67	0.46	0.79	0.527778				931	0.623656	0.65	0.7	0.5	0.81	0.56338				931	0.382942	0.19	0.53	0.16	0.58	0.176471
	932	0.535038	0.48	0.52	0.34	0.66	0.4				932	0.590436	0.52	0.59	0.4	0.7	0.447368				932	0.642992	0.52	0.62	0.41	0.71	0.459459
	933	0.549735	0.52	0.59	0.33	0.76	0.4				933	0.60582	0.56	0.61	0.36	0.78	0.434783				933	0.53254	0.48	0.54	0.29	0.73	0.361111
	934	0.668159	0.57	0.66	0.42	0.77	0.485714				934	0.651244	0.63	0.66	0.45	0.8	0.527778				934	0.558458	0.37	0.64	0.31	0.69	0.338462
	935	0.486461	0.44	0.49	0.32	0.62	0.37037				935	0.718954	0.74	0.78	0.64	0.84	0.684932				935	0.448646	0.24	0.57	0.23	0.58	0.231884
	936	0.574772	0.58	0.62	0.33	0.82	0.424242				936	0.55879	0.5	0.53	0.26	0.76	0.342857				936	0.517694	0.37	0.63	0.25	0.75	0.3
	937	0.5647	0.5	0.58	0.33	0.74	0.394366				937	0.603002	0.5	0.58	0.33	0.74	0.394366				937	0.412526	0.43	0.48	0.25	0.67	0.315789
	938	0.600877	0.57	0.61	0.51	0.67	0.541176				938	0.658333	0.65	0.68	0.59	0.74	0.619048				938	0.457237	0.25	0.7	0.37	0.57	0.298507
	939	0.59805	0.5	0.54	0.28	0.75	0.361111				939	0.566089	0.54	0.58	0.32	0.77	0.4				939	0.465601	0.35	0.55	0.22	0.7	0.268657
	940	0.643243	0.57	0.65	0.5	0.71	0.531646				940	0.747748	0.7	0.75	0.63	0.8	0.666667				940	0.564865	0.35	0.58	0.34	0.59	0.346667
	941	0.612438	0.57	0.6	0.39	0.75	0.459459				941	0.731343	0.67	0.75	0.54	0.83	0.597015				941	0.546269	0.33	0.66	0.3	0.69	0.31746
	942	0.6294	0.57	0.61	0.37	0.78	0.450704				942	0.522774	0.54	0.58	0.34	0.75	0.416667				942	0.513458	0.39	0.59	0.28	0.71	0.328358
	943	0.606102	0.53	0.59	0.43	0.68	0.475				943	0.637978	0.58	0.62	0.48	0.72	0.525				943	0.476093	0.25	0.64	0.29	0.59	0.268657
	944	0.704242	0.64	0.67	0.36	0.86	0.459016				944	0.616364	0.55	0.59	0.28	0.81	0.369231				944	0.636667	0.59	0.59	0.3	0.83	0.393939
	945	0.539337	0.57	0.59	0.36	0.77	0.444444				945	0.693064	0.64	0.65	0.43	0.82	0.514286				945	0.424948	0.21	0.64	0.19	0.67	0.20339
	946	0.593122	0.56	0.63	0.37	0.79	0.441176				946	0.609524	0.44	0.56	0.28	0.72	0.342857				946	0.53545	0.3	0.7	0.28	0.72	0.285714
	947	0.559788	0.48	0.53	0.28	0.73	0.356164				947	0.813757	0.74	0.76	0.54	0.88	0.625				947	0.491534	0.26	0.64	0.22	0.69	0.237288
	948	0.688889	0.6	0.68	0.39	0.83	0.47619				948	0.521667	0.44	0.53	0.24	0.73	0.314286				948	0.544444	0.52	0.57	0.3	0.77	0.376812
	949	0.662465	0.62	0.65	0.49	0.76	0.545455				949	0.729225	0.65	0.68	0.52	0.78	0.578947				949	0.542951	0.41	0.6	0.36	0.66	0.383562
	950	0.575155	0.54	0.55	0.45	0.64	0.488372				950	0.662246	0.62	0.66	0.55	0.72	0.578313				950	0.458444	0.31	0.52	0.3	0.53	0.303797
	951	0.484927	0.44	0.48	0.4	0.52	0.422222				951	0.666236	0.63	0.67	0.6	0.69	0.613636				951	0.450474	0.26	0.59	0.33	0.5	0.289474
	952	0.733138	0.68	0.71	0.52	0.82	0.591549				952	0.719941	0.65	0.68	0.49	0.8	0.555556				952	0.606305	0.39	0.65	0.34	0.69	0.363636
	953	0.578157	0.57	0.61	0.37	0.78	0.450704				953	0.611801	0.57	0.61	0.37	0.78	0.450704				953	0.574017	0.32	0.75	0.35	0.73	0.333333
	954	0.698889	0.64	0.67	0.4	0.84	0.492308				954	0.707222	0.68	0.72	0.46	0.87	0.548387				954	0.509722	0.4	0.64	0.28	0.75	0.327869
	955	0.495446	0.53	0.56	0.41	0.67	0.463415				955	0.658925	0.58	0.64	0.49	0.72	0.531646				955	0.420537	0.25	0.57	0.26	0.56	0.253521
	956	0.574444	0.56	0.62	0.34	0.8	0.424242				956	0.588889	0.56	0.57	0.31	0.79	0.4				956	0.541944	0.4	0.56	0.24	0.73	0.298507
	957	0.601667	0.52	0.54	0.28	0.76	0.366197				957	0.665	0.64	0.69	0.42	0.85	0.507937				957	0.587222	0.4	0.68	0.3	0.77	0.344828
	958	0.643889	0.52	0.6	0.31	0.78	0.38806				958	0.702222	0.64	0.68	0.41	0.84	0.5				958	0.525833	0.28	0.58	0.19	0.7	0.225806
	959	0.734921	0.67	0.7	0.46	0.84	0.545455				959	0.722751	0.7	0.73	0.5	0.86	0.584615				959	0.574074	0.48	0.6	0.32	0.75	0.382353
	960	0.577928	0.43	0.57	0.38	0.62	0.405063				960	0.729279	0.65	0.73	0.6	0.77	0.623377				960	0.610811	0.41	0.7	0.45	0.66	0.428571
	961	0.601307	0.53	0.56	0.39	0.69	0.45				961	0.773576	0.68	0.7	0.55	0.8	0.605263				961	0.493697	0.32	0.6	0.31	0.62	0.314286
	962	0.608379	0.56	0.59	0.44	0.69	0.493827				962	0.673953	0.61	0.66	0.51	0.74	0.556962				962	0.480419	0.42	0.52	0.34	0.6	0.375
	963	0.562092	0.53	0.56	0.39	0.69	0.45				963	0.652661	0.56	0.59	0.42	0.71	0.481013				963	0.532913	0.41	0.57	0.34	0.64	0.373333
	964	0.631841	0.57	0.63	0.4	0.76	0.472222				964	0.648756	0.53	0.64	0.4	0.75	0.457143				964	0.476119	0.37	0.54	0.26	0.65	0.305556
	965	0.663462	0.62	0.65	0.47	0.78	0.533333				965	0.640865	0.59	0.6	0.42	0.75	0.493506				965	0.487981	0.31	0.6	0.28	0.64	0.294118
[truncated: 9,035 more rows]

## Sheet: Table 5
	EMVI ResNet10 DWI									EMVI MLNet DWI									EMVI Stage1 DWI									EMVI Stage2 DWI									EMVI Stage3 DWI									EMVI Stage4 DWI
[truncated: 10,002 more rows]
[truncated: 3 more columns]

[truncated: 12 more sheets: Table 6, STable2, STable3, STable4, STable5, STable6, STable7, STable8, STable9, STable10, STable11, STable12]
